# Supplementary material for: Evaluation of oxidative stress markers in Rwanda during the SARS-CoV-2 pandemic: A cross-sectional study
Source: PLOS Glob Public Health. 2023 Oct 25;3(10):e0002487. doi: 10.1371/journal.pgph.0002487 (PMC10599508; doi:10.1371/journal.pgph.0002487)
Supplement: S1 Data — (XLSX) [file pgph.0002487.s003.xlsx]

## Sheet: General Pop. 
Predicting the risk of SARS-Cov2 severe infection and co-morbidity and Reducing Socioeconomic Impacts: Identification of high risk population Project													409.636	113.418		380.1	119.082
													2843.81	723.46		2853.17	624.296
Participant Code2	Gender	Age	Distr. AGE	Column1	Chronic disease	Menstruation period (female)	Contraception pills (female)	Alcohol	Smoking	Vaccination	Blood pressure	Oxygen saturation	d-ROM (U. CARR)	Distr dROMs	Column2	PAT (U. CARR)	Distr PAT	Column3	OSI
SE/363	M	50	0.01392	0.415663	Asthma			No	No	Yes	133/66	0.98	396	0.00322511	0.995545	3729	0.000249111	0.453444	77
MJMV/708	M	22	0.0197946	0.591085	Asthma			No	No	No	139/76	0.98	332	0.0029596	0.913588	3599	0.000307054	0.558916	43
NO/589	F	31	0.0322951	0.964361	Asthma	No	Yes	No	No	No	140/85	0.99	474	0.00248555	0.767253	3407	0.000394361	0.717837	115				Età			dROMs			PAT
KF/649	F	56	0.0062896	0.187813	Asthma	No	No	No	No	No	143/88	0.96	481	0.00238095	0.734966	3328	0.000428347	0.779699	119
NB/1383	F	65	0.00118704	0.0354459	Asthma	No	No	No	No	No	164/93	0.95	291	0.00243047	0.750251	3248	0.000460164	0.837616	18				Media	34.2161		Media	384.357		Media	2815.7
UA/944	F	65	0.00118704	0.0354459	Asthma	No	No	Yes	No	No	155/79	0.97	595	0.000750166	0.231566	3068	0.000517197	0.94143	183				Errore standard	0.329713		Errore standard	3.40894		Errore standard	20.1173
KO/930	M	27	0.0278783	0.832469	Asthma			Yes	No	No	107/66	0.99	403	0.00320264	0.988611	3031	0.000525752	0.957001	73				Mediana	32		Mediana	377		Mediana	2783
NA/1583	F	50	0.01392	0.415663	Asthma	No	No	No	No	No	134/76	0.99	389	0.00323725	0.999294	2868	0.000547951	0.99741	65				Moda	22		Moda	361		Moda	3407
NA/1550	F	49	0.0155034	0.462945	Asthma	No	No	No	No	No	137/86	0.98	440	0.00292518	0.902961	2762	0.000547874	0.997269	95				Deviazione standard	11.9108		Deviazione standard	123.147		Deviazione standard	726.176
MG/1928	F	25	0.0248292	0.741421	Asthma	No	No	No	No	No	108/70	0.98	446	0.00285809	0.882252	2708	0.000543365	0.989062	98				Varianza campionaria	141.867		Varianza campionaria	15165.3		Varianza campionaria	527331
BA/1436	F	29	0.0304315	0.908713	Asthma	No	No	Yes	No	No	112/66	0.98	335	0.00298953	0.922826	2629	0.000531514	0.967489	34				Curtosi	-0.443905		Curtosi	9.14234		Curtosi	8.95586
MMC/633	F	33	0.03332	0.994965	Asthma	Yes	Yes	No	No	No	128/69	0.92	363	0.0031912	0.985078	2548	0.000513285	0.934307	50				Asimmetria	0.648245		Asimmetria	1.50983		Asimmetria	0.611285
NZ/956	F	48	0.0171457	0.511984	Asthma	No	No	No	No	Yes	135/86	0.97	569	0.00105273	0.324963	2454	0.000485283	0.883338	168				Intervallo	47		Intervallo	1542		Intervallo	9856
MG/1703	M	62	0.00220496	0.0658422	Asthma			No	No	Yes	126/85	0.97	316	0.00277701	0.857225	2176	0.000372699	0.678407	39				Minimo	18		Minimo	35		Minimo	132
HM20/4/58	M	34	0.0334886	1	Asthma			No	No	No	130/81	97	344	0.00307018	0.947722	440	2.60477e-06	0.00474134					Massimo	65		Massimo	1577		Massimo	9988
MD/613	F	47	0.0188287	0.562241	Bowel	No	No	No	No	No	135/78	0.99	402	0.00320648	0.989794	3282	0.000447025	0.813699	74				Somma	44652		Somma	501586		Somma	3668859
NF/1576	M	38	0.0318459	0.950946	Bowel			No	No	No	145/89	0.98	326	0.00289549	0.893797	3055	0.000520341	0.947152	30				Conteggio	1305		Conteggio	1305		Conteggio	1303
UJ/1887	F	29	0.0304315	0.908713	Cancer	No	No	No	No	No	130/81	0.98	340	0.00303607	0.937193	2596	0.000524798	0.955265	208
BF/1245	M	38	0.0318459	0.950946	Diabetes			Yes	No	No	148/97	0.96	383	0.00323935	0.999943	3884	0.000186172	0.338879	61
MJP/1324	M	41	0.0284791	0.850412	Diabetes			No	No	No	144/86	0.98	417	0.00312772	0.965482	3718	0.000253873	0.462113	87
MM/655	M	56	0.0062896	0.187813	Diabetes			Yes	Yes	No	178/93	96	303	0.00260441	0.803946	3158	0.000491609	0.894853	20
BS/206	M	32	0.0329194	0.983002	Diabetes			No	No	Yes	137/76	97	641	0.000369296	0.113996	3072	0.000516201	0.939616	209
HT/1319	M	50	0.01392	0.415663	Diabetes			No	No	Yes	154/91	0.95	257	0.00189774	0.585807	2809	0.000549351	0.999958	10
ZV/945	M	45	0.0222314	0.66385	Diabetes			No	No	No	104/69	0.94	512	0.00189319	0.584401	2440	0.000480556	0.874734	135
MJ/1305	M	65	0.00118704	0.0354459	Hypertension			Yes	No	No	113/71	0.97	333	0.00296974	0.916717	4158	9.9524e-05	0.181159	60
MA/1465	M	54	0.00843089	0.251754	Hypertension			Yes	No	Yes	165/107	0.96	273	0.00215242	0.664422	3876	0.000189202	0.344395	39										Max	0.0334886
TE/200	M	27	0.0278783	0.832469	Hypertension			Yes	No	No	169/98	98	375	0.00323021	0.997122	3873	0.000190345	0.346476	69
MM/1263	M	50	0.01392	0.415663	Hypertension			No	No	Yes	167/90	0.95	387	0.00323881	0.999774	3755	0.000237989	0.433201	73
NA/1308	F	55	0.00730767	0.218213	Hypertension	No	No	Yes	No	No	111/65	0.96	205	0.00112167	0.346245	3703	0.000260418	0.474026	52
NE/164	M	34	0.0334886	1	Hypertension			Yes	No	No	117/79	98	390	0.00323615	0.998955	3693	0.000264811	0.482024	78
HE/592	M	29	0.0304315	0.908713	Hypertension			No	No	Yes	188/129	0.98	348	0.0031014	0.957359	3473	0.00036472	0.663883	45
ZM/1090	F	64	0.0014695	0.0438807	Hypertension	No	No	No	No	No	139/82	0.95	382	0.00323896	0.999821	3447	0.000376492	0.685311	65
MJ/1437	M	46	0.0205317	0.613093	Hypertension			No	No	Yes	165/102	0.98	290	0.00241547	0.745622	3266	0.000453285	0.825093	19
KS/693	F	61	0.00267254	0.0798046	Hypertension	No	No	No	No	Yes	149/85	0.95	500	0.00208448	0.643448	3139	0.00049754	0.905648	129
NJ/198	F	56	0.0062896	0.187813	Hypertension			Yes	No	No	149/93	96	383	0.00323935	0.999943	3082	0.000513649	0.934971	62
BJ/726	M	64	0.0014695	0.0438807	Hypertension			Yes	No	No	212/119	0.94	414	0.00314705	0.971449	2981	0.000535324	0.974425	79
NA/1460	M	61	0.00267254	0.0798046	Hypertension			Yes	Yes	No	129/75	0.96	256	0.00188181	0.580889	2964	0.000538037	0.979363	12
UJ/1774	F	34	0.0334886	1	Hypertension	No	No	No	No	No	150/109	0.97	563	0.00113117	0.349176	2842	0.000549014	0.999345	164
SE/741	M	60	0.00321653	0.0960483	Hypertension			No	No	Yes	188/100	0.99	344	0.00307018	0.947722	2837	0.000549138	0.99957	39
RC/1120	M	62	0.00220496	0.0658422	Hypertension			No	No	Yes	207/117	0.96	527	0.00165631	0.51128	2789	0.000549003	0.999324	144
MS/1812	F	52	0.010987	0.328081	Hypertension	No	No	No	No	No	143/81	0.98	479	0.00241117	0.744295	2664	0.000537517	0.978416	116
EMJ/1126	M	55	0.00730767	0.218213	Hypertension			Yes	No	No	134/79	0.99	517	0.00181367	0.559856	2626	0.000530945	0.966454	138
KH/1597	M	55	0.00730767	0.218213	Hypertension			No	No	Yes	142/90	0.98	269	0.00208902	0.64485	2356	0.000449622	0.818426	20										Max	0.00323954
UL/1976	M	45	0.0222314	0.66385	Hypertension			Yes	No	Yes	135/84	0.95	542	0.00142773	0.440721	2229	0.000396391	0.721532	155
MC/1602	F	53	0.00965843	0.288409	Hypertension	No	No	No	No	No	135/89	0.98	439	0.00293583	0.906251	2207	0.000386629	0.703763	98
UE/1740	M	43	0.0255193	0.76203	Hypertension	No	No	No	No	Yes	162/81	0.96	580	0.000917106	0.283098	2177	0.000373151	0.679229	177
MG/1733	M	46	0.0205317	0.613093	Hypertension			No	No	No	141/74	0.98	215	0.00125834	0.388432	2169	0.000369531	0.672639	46
MD/906	F	62	0.00220496	0.0658422	Hypertension	No	No	Yes	No	No	111/69	0.98	398	0.00321973	0.993886	2124	0.000349019	0.635303	78
BH/1016	F	62	0.00220496	0.0658422	Hypertension	No	No	No	No	Yes	120/78	0.96	542	0.00142773	0.440721	2007	0.000295503	0.53789	158
AJD/1078	M	44	0.0239028	0.713759	Hypertension	No	Yes	No	No	No	142/93	0.96	407	0.00318525	0.983242	1762	0.00019172	0.34898	97
HC/717	M	52	0.010987	0.328081	Hypertension			No	No	No	121/73	0.98	518	0.00179782	0.554962	427	2.4562e-06	0.00447091	212
UJ/588	F	33	0.03332	0.994965	Liver	Yes	Yes	No	No	No	152/83	0.98	400	0.00321352	0.991969	3371	0.000410102	0.746489	74
KN/843	M	51	0.0124105	0.370589	Liver			No	No	No	143/81	0.96	588	0.000825433	0.2548	3363	0.000413546	0.752758	180
NF/682	F	46	0.0205317	0.613093	Liver	No	No	Yes	No	No	137/80	0.94	470	0.00254367	0.785196	2989	0.000533951	0.971926	111
CN20/4/48	M	32	0.0329194	0.983002	Liver			No	No	No	139/90	99	404	0.0031986	0.987363	2837	0.000549138	0.99957
TA/1731	F	57	0.00537534	0.160512	Liver	No	No	No	No	No	141/74	0.98	451	0.00279828	0.863791	2545	0.000512499	0.932878	100
RR/1019	M	65	0.00118704	0.0354459	Liver			No	No	Yes	213/105	0.98	325	0.00288427	0.890335	2144	0.000358161	0.651943	44
DV/1561	M	30	0.0314602	0.939429	Lung			No	No	No	134/64	0.98	370	0.00321761	0.993231	3330	0.000427514	0.778183	57
BMJB/1575	M	61	0.00267254	0.0798046	Lung			No	No	No	139/93	0.96	527	0.00165631	0.51128	2621	0.000529978	0.964695	144										Max	0.000549374
TE/908	M	39	0.0308986	0.92266	Lung			No	No	No	123/86	0.96	459	0.00269592	0.832193	2304	0.000428595	0.780151	107
MB/509	F	46	0.0205317	0.613093	Other	No	Yes	Yes	No	No	107/71	0.96	393	0.00323158	0.997544	5233	2.1561e-06	0.00392465	112
NB/1407	F	48	0.0171457	0.511984	Other	No	No	Yes	No	No	100/62	0.99	376	0.0032321	0.997704	4822	1.20875e-05	0.0220023	94
HPC/314	M	61	0.00267254	0.0798046	Other			No	Yes	No	114/86	0.97	429	0.00303353	0.936407	4311	6.59402e-05	0.120028	104
RE/450	M	50	0.01392	0.415663	Other			No	No	No	137/63	0.98	361	0.0031818	0.982178	4018	0.000139516	0.253954	66
NA/1515	F	49	0.0155034	0.462945	Other	No	No	No	No	No	120/79	0.99	383	0.00323935	0.999943	3871	0.000191109	0.347867	73
UGI/560	F	43	0.0255193	0.76203	Other	No	Yes	Yes	No	No	156/93	0.97	570	0.00103996	0.32102	3794	0.000221698	0.403546	172
MA/683	F	34	0.0334886	1	Other	No	Yes	Yes	No	No	136/91	0.97	441	0.00291437	0.899625	3790	0.000223346	0.406546	100
MB/270	F	59	0.00384404	0.114786	Other			Yes	No	No	147/88	99	411	0.00316461	0.976872	3749	0.000240538	0.437841	85
TP/295	F	28	0.0292298	0.872827	Other	No	Yes	No	No	No	170/86	0.97	490	0.00224224	0.692148	3734	0.000246957	0.449524	127
RL/1300	M	44	0.0239028	0.713759	Other			No	No	Yes	132/91	0.97	209	0.00117539	0.362827	3444	0.000377844	0.687771	44
UG/718	F	27	0.0278783	0.832469	Other	No	No	No	No	No	120/78	0.97	665	0.0002414	0.0745167	3435	0.000381888	0.695133	224
MML/1626	F	49	0.0155034	0.462945	Other	No	No	No	No	No	152/87	0.98	406	0.00318991	0.984679	3407	0.000394361	0.717837	78
MV/1406	F	54	0.00843089	0.251754	Other	No	No	No	No	No	115/74	0.98	410	0.00317007	0.978558	3372	0.00040967	0.745703	79
NT/1462	M	64	0.0014695	0.0438807	Other			No	No	Yes	110/71	0.95	401	0.0032101	0.990913	3343	0.00042206	0.768255	74										Eliminati	685	MC/1011	F	44
MJ/347	F	22	0.0197946	0.591085	Other	Yes	No	Yes	No	No	131/71	0.99	488	0.0022734	0.701766	3332	0.000426679	0.776663	123											328	IG/500	F	50
KS/732	M	40	0.029769	0.888927	Other	No	No	No	No	No	139/88	0.95	613	0.000578013	0.178424	3322	0.000430836	0.78423	194											715	UG/1089	F	19
NM/638	F	51	0.0124105	0.370589	Other	No	No	No	No	No	121/78	0.96	391	0.00323484	0.99855	3276	0.000449388	0.818	68											538	UA/812	F	28
NS/327	F	50	0.01392	0.415663	Other	No	No	No	No	No	103/70	0.96	495	0.0021637	0.667904	3241	0.000462791	0.842397	126											1005	AJ/1487	F	36
NE/624	F	41	0.0284791	0.850412	Other	Yes	Yes	No	No	No	106/70	0.99	556	0.00122641	0.378577	3222	0.000469777	0.855112	161											1176	GJB/1786	M	43
UA/171	F	35	0.0334217	0.998001	Other			Yes	No	No	136/88	99	426	0.00305953	0.944433	3125	0.000501735	0.913285	87											691	MF/1018	M	56
ME/1463	M	39	0.0308986	0.92266	Other			Yes	No	No	150/96	0.98	162	0.000634643	0.195905	3121	0.000502906	0.915416	65											605	NJC/897	M	25
AS/1517	F	58	0.00456171	0.136217	Other			Yes	No	No	114/73	0.97	355	0.0031488	0.971989	3082	0.000513649	0.934971	46											777	MCI/1209	F	49
NM/634	F	39	0.0308986	0.92266	Other	No	No	Yes	No	No	111/83	0.97	418	0.00312089	0.963375	3028	0.000526392	0.958166	82											767	NF/1177	M	36
ND/670	F	49	0.0155034	0.462945	Other	No	No	Yes	No	No	114/80	0.98	496	0.0021479	0.663027	3019	0.000528262	0.96157	126											762	BF/1163	M	46
NS/1451	F	51	0.0124105	0.370589	Other	No	No	No	No	No	134/83	0.98	329	0.00292824	0.903906	3019	0.000528262	0.96157	31											1282	UJD/1985	M	47
NB367	F	58	0.00456171	0.136217	Other	No	No	Yes	No	No	133/91	0.98	421	0.00309927	0.956701	2963	0.000538188	0.979638	83											266	NJ/368	F	36
ND/1320	F	18	0.0132578	0.395889	Other	No	No	Yes	No	No	114/79	0.98	547	0.0013543	0.418055	2901	0.000545597	0.993125	155											267	MB/468	F	54
NE/1577	M	46	0.0205317	0.613093	Other			No	No	No	138/89	0.97	338	0.00301797	0.931604	2857	0.000548487	0.998384	36											1230	IY/1902	M	22
NS/684	F	43	0.0255193	0.76203	Other	No	No	No	No	No	132/75	0.94	399	0.00321673	0.99296	2842	0.000549014	0.999345	70											150	DP/166	M	34
ND/1958	F	18	0.0132578	0.395889	Other	No	No	No	No	No	120/66	0.98	360	0.0031768	0.980634	2837	0.000549138	0.99957	48											496	BE/712	F	59
NA138	F	35	0.0334217	0.998001	Other	No	Yes	Yes	No	No	106/69	99	422	0.00309169	0.95436	2834	0.0005492	0.999683
BTB/505	M	21	0.0180976	0.540409	Other			No	No	No	127/73	0.97	330	0.00293885	0.907182	2752	0.000547265	0.99616	33											801	UY/1242
MC/1821	F	56	0.0062896	0.187813	Other	No	No	No	No	No	108/86	0.96	382	0.00323896	0.999821	2702	0.000542681	0.987817	61											955	NP/1428	M	21
DF/1590	M	49	0.0155034	0.462945	Other			No	No	Yes	139/69	985	385	0.00323951	0.999991	2691	0.000541334	0.985364	63
NP/1619	M	48	0.0171457	0.511984	Other			Yes	No	No	120/75	0.97	327	0.00290656	0.897213	2683	0.000540278	0.983442	30
MJJ/866	M	33	0.03332	0.994965	Other			No	No	No	125/85	0.96	402	0.00320648	0.989794	2678	0.000539585	0.982182	72
NF/1579	M	52	0.010987	0.328081	Other			Yes	No	No	112/64	0.97	238	0.00159872	0.493502	2613	0.000528383	0.961791	21
MD/725	F	65	0.00118704	0.0354459	Other			Yes	No	No	128/66	0.95	351	0.00312286	0.963983	2589	0.000523245	0.952438	43
MB/1722	F	60	0.00321653	0.0960483	Other	No	No	No	No	No	132/87	0.98	473	0.0025002	0.771777	2573	0.000519532	0.94568	113
MIO/865	M	25	0.0248292	0.741421	Other			No	No	No	101/55	0.99	408	0.00318039	0.981743	2573	0.000519532	0.94568	76
MF/1018	M	56	0.0062896	0.187813	Other			No	No	No	110/61	0.96	906	4.1134e-07	0.000126975	2548	0.000513285	0.934307	12										EliminatiPAT		1154	NC/1743	F	44
KN/1944	F	48	0.0171457	0.511984	Other	No	No	No	No	No	116/68	0.97	378	0.00323524	0.998673	2548	0.000513285	0.934307	58
MA/1737	F	54	0.00843089	0.251754	Other	No	No	No	No	No	152/86	0.98	439	0.00293583	0.906251	2505	0.000501322	0.912532	93												315	NM/476	F	18
NV/1524	F	24	0.0231856	0.692343	Other	No	No	No	No	Yes	147/83	0.98	584	0.000870522	0.268718	2406	0.000468541	0.852864	177												372	HJ/553	M	31
NM/1835	F	58	0.00456171	0.136217	Other	No	No	No	No	No	131/86	0.95	506	0.00198889	0.613943	2393	0.000463759	0.844158	132												989	NK/1466	M	44
ME/163	F	28	0.0292298	0.872827	Other			Yes	No	No	108/81	97	567	0.00107854	0.332929	2386	0.000461142	0.839395	167												594	NE/882	M	38
UT/946	F	40	0.029769	0.888927	Other	No	Yes	Yes	No	Yes	110/69	0.97	571	0.00102727	0.317104	2331	0.000439669	0.800308	170												1079	RJ/1574	M	19
MF/1201	F	50	0.01392	0.415663	Other	No	No	No	No	Yes	120/81	0.99	571	0.00102727	0.317104	2295	0.000424836	0.773308	170												151	NG/167	M	26
UJ/1004	F	18	0.0132578	0.395889	Other	No	No	Yes	No	No	118/77	0.98	531	0.00159431	0.492142	2284	0.000420198	0.764867	148												490	IS/703	F	41
NJ/331	M	35	0.0334217	0.998001	Other			No	No	No	118/72	0.99	287	0.0023701	0.731616	2280	0.0004185	0.761776	24												732	HF/1117	M	35
MG/1424	F	43	0.0255193	0.76203	Other	No	No	No	No	No	138/75	0.99	420	0.00310666	0.958983	2274	0.000415943	0.757121	86												835	MW/1283	M	23
N/885	M	28	0.0292298	0.872827	Other			Yes	No	No	111/69	0.98	361	0.0031818	0.982178	2257	0.00040863	0.743811	55												42	MC20/4/43	F	19
NP/1885	F	52	0.010987	0.328081	Other	No	No	No	No	Yes	159/109	0.98	501	0.00206857	0.638539	2207	0.000386629	0.703763	132												375	NB/556	M	26
MC/554	F	39	0.0308986	0.92266	Other	No	No	No	No	No	172/105	0.95	308	0.00267301	0.825122	2203	0.000384842	0.70051	34												55	HM20/4/58	M	34
MM/552	F	49	0.0155034	0.462945	Other	No	No	No	No	No	97/79	0.99	487	0.00228891	0.706555	2027	0.000304591	0.554433	128												500	HC/717	M	52
MT/1897	F	56	0.0062896	0.187813	Other	No	No	No	No	No	122/76	0.98	523	0.00171891	0.530603	1976	0.000281526	0.512449	149												715	UG/1089	F	19
NE/905	M	35	0.0334217	0.998001	Other			No	No	No	125/79	0.98	287	0.0023701	0.731616	1964	0.00027616	0.502681	47												534	NF/806	M	22
MK/1417	M	46	0.0205317	0.613093	Other			No	No	Yes	111/57	0.96	195	0.00099328	0.306612	1339	6.9488e-05	0.126486	103												537	MR/811	M	41
HJ/553	M	31	0.0322951	0.964361	Other			Yes	No	Yes	123/75	0.98	410	0.00317007	0.978558	903	1.71152e-05	0.031154	147												752	TJMV/1139	M	30
IP/743	F	18	0.0132578	0.395889	Stomach	Yes	No	Yes	No	No	124/71	0.97	495	0.0021637	0.667904	3615	0.00029977	0.545657	129												516	ME/735	M	23
BE/712	F	59	0.00384404	0.114786	Stomach	No	No	No	No	No	96/61	0.96	703	0.000113935	0.0351703	3407	0.000394361	0.717837	245												1159	IN/1753	F	27
NT/590	F	47	0.0188287	0.562241	Stomach	No	No	No	No	No	113/73	0.99	455	0.00274807	0.848292	3407	0.000394361	0.717837	105												1144	MG/1723	F	51
NW/1252	M	26	0.0264025	0.788401	Stomach			Yes	No	No	123/69	0.98	278	0.00223107	0.688701	3352	0.000418246	0.761314	20												209	US/255	M	22
NJ/530	F	36	0.0331206	0.98901	Stomach	No	No	No	No	No	133/81	0.99	324	0.00287291	0.886827	3202	0.000476891	0.868062	31												483	NC/694	F	32
MG/1522	F	24	0.0231856	0.692343	Stomach	No	No	No	No	No	138/91	0.98	383	0.00323935	0.999943	3169	0.000488056	0.888385	63												1047	KT/1538	M	40
IC/531	F	35	0.0334217	0.998001	Stomach	No	Yes	Yes	No	No	115/79	0.98	338	0.00301797	0.931604	3104	0.000507741	0.924217	37
NJB/1499	M	35	0.0334217	0.998001	Stomach			Yes	No	No	117/69	0.98	302	0.00259039	0.799618	2894	0.00054619	0.994204	15
N/1132	M	30	0.0314602	0.939429	Stomach			Yes	Yes	No	103/61	0.96	304	0.00261834	0.808243	2853	0.00054865	0.998682	16
HI/1888	M	46	0.0205317	0.613093	Stomach			No	No	No	146/77	0.97	367	0.00320753	0.99012	2621	0.000529978	0.964695	52
ND/984	F	53	0.00965843	0.288409	Stomach	No	No	No	No	No	158/99	0.97	157	0.000589295	0.181907	2573	0.000519532	0.94568	744
NT/1994	M	18	0.0132578	0.395889	Stomach			No	No	No	129/72	0.96	342	0.00305348	0.942567	2464	0.000488577	0.889334	39
TMG/1951	F	21	0.0180976	0.540409	Stomach	No	No	No	No	No	109/53	0.98	293	0.00246025	0.759445	2418	0.000472866	0.860735	16
MJ/998	F	40	0.029769	0.888927	Stomach	Yes	No	Yes	No	No	97/63	0.95	407	0.00318525	0.983242	2414	0.000471434	0.858129	76
KJ/1878	F	52	0.010987	0.328081	Stomach	No	No	No	No	No	139/73	0.98	286	0.00235485	0.72691	2371	0.000455443	0.829021	18
HD/1542	M	45	0.0222314	0.66385	Stomach			No	No	No	138/91	0.96	295	0.00248974	0.768549	2295	0.000424836	0.773308	25
MJ/1013	F	50	0.01392	0.415663	Stomach	No	No	No	No	Yes	113/74	0.95	282	0.00229334	0.707921	1982	0.000284219	0.517351	45
NA/1728	F	33	0.03332	0.994965	Stomach	No	No	No	No	No	109/68	0.97	347	0.00309387	0.955035	1959	0.000273933	0.498626	62
US/1228	F	20	0.0164298	0.490608	Stomach	No	No	No	No	No	113/71	0.98	370	0.00321761	0.993231	1709	0.000171996	0.313076	85
RP/1895	M	52	0.010987	0.328081	Stomach			No	No	No	138/75	0.98	471	0.00252927	0.780749	1482	0.000101719	0.185154	139
MJ/1942	F	26	0.0264025	0.788401	Stomach	No	No	No	No	Yes	109/67	0.98	236	0.00156795	0.484005	1379	7.76064e-05	0.141263	93
NC/1743	F	44	0.0239028	0.713759	Znone	No	No	No	No	No	117/67	0.97	260	0.00194559	0.600575	9988	3.60461e-25	6.56131e-22	266
SE/1251	M	29	0.0304315	0.908713	Znone			No	No	No	113/72	0.98	345	0.00307826	0.950216	5895	6.84363e-08	0.000124571	121
DF/1598	M	38	0.0318459	0.950946	Znone			Yes	No	No	155/79	0.98	234	0.00153737	0.474564	5745	1.60851e-07	0.00029279	111
HP/727	M	22	0.0197946	0.591085	Znone			No	No	No	104/68	0.98	206	0.00113498	0.350353	5661	2.54781e-07	0.000463766	117
MCI/705	F	27	0.0278783	0.832469	Znone	No	No	No	No	No	127/84	0.99	475	0.00247082	0.762706	5636	2.91402e-07	0.000530425	117
HF/262	F	18	0.0132578	0.395889	Znone	Yes	No	No	No	No	106/61	97	320	0.00282605	0.872361	5488	6.29847e-07	0.00114648	102
ME/1547	M	24	0.0231856	0.692343	Znone			Yes	No	No	120/69	0.98	334	0.00297972	0.919797	4902	8.86164e-06	0.0161304	52
MMA/529	F	24	0.0231856	0.692343	Znone	No	Yes	No	No	No	118/73	0.99	447	0.0028464	0.878645	4874	9.89239e-06	0.0180066	124
MJ/1009	F	18	0.0132578	0.395889	Znone	No	No	Yes	No	No	115/80	0.98	536	0.00151781	0.468527	4827	1.18594e-05	0.0215872	166
IG20/4/52	F	21	0.0180976	0.540409	Znone	Yes	No	No	No	No	128/72	96	389	0.00323725	0.999294	4724	1.73904e-05	0.0316549
MS/470	F	53	0.00965843	0.288409	Znone	No	No	No	No	No	125/78	0.97	510	0.00192508	0.594244	4610	2.59491e-05	0.0472339	150
AJ/1266	F	39	0.0308986	0.92266	Znone	No	No	No	No	No	111/62	0.99	264	0.0020094	0.620274	4566	3.00847e-05	0.0547617	65
NS/1446	M	27	0.0278783	0.832469	Znone			No	No	No	122/84	0.98	391	0.00323484	0.99855	4541	3.26682e-05	0.0594644	92
MA/605	F	51	0.0124105	0.370589	Znone	No	No	No	No	No	134/87	0.97	480	0.00239609	0.73964	4529	3.39717e-05	0.061837	133
IA20/4/08	F	23	0.0214988	0.641973	Znone	No	No	Yes	No	No	121/88	98	498	0.00211623	0.653251	4523	3.46392e-05	0.0630521
NJP/385	M	24	0.0231856	0.692343	Znone			No	No	No	130/87	0.97	388	0.00323813	0.999567	4502	3.70608e-05	0.0674599	78
DS/573	F	20	0.0164298	0.490608	Znone	No	No	No	No	No	118/66	0.97	279	0.0022467	0.693526	4408	4.96388e-05	0.0903552	14
MB/594	F	41	0.0284791	0.850412	Znone	No	Yes	No	No	No	116/73	0.97	517	0.00181367	0.559856	4407	4.97889e-05	0.0906284	140
NT/526	F	38	0.0318459	0.950946	Znone	No	Yes	No	No	No	124/85	0.97	350	0.0031159	0.961833	4407	4.97889e-05	0.0906284	48
UA/686	F	49	0.0155034	0.462945	Znone	No	Yes	No	No	No	107/70	0.94	290	0.00241547	0.745622	4390	5.23954e-05	0.0953728	59
NC/1433	M	27	0.0278783	0.832469	Znone	No	Yes	No	No	Yes	113/91	0.98	214	0.00124433	0.384106	4389	5.2552e-05	0.0956579	58
MB134	F	22	0.0197946	0.591085	Znone	No	No	Yes	No	No	94/64	97	468	0.00257223	0.79401	4326	6.31808e-05	0.115005
NG/337	F	32	0.0329194	0.983002	Znone	No	No	No	No	No	130/89	0.98	450	0.00281051	0.867566	4326	6.31808e-05	0.115005	114
SV/1479	M	23	0.0214988	0.641973	Znone			No	No	No	131/74	0.98	268	0.00207312	0.639943	4326	6.31808e-05	0.115005	56
IN/316	M	35	0.0334217	0.998001	Znone			Yes	No	No	114/86	0.97	429	0.00303353	0.936407	4311	6.59402e-05	0.120028	104
NJP/1241	M	33	0.03332	0.994965	Znone			No	No	No	114/64	0.97	254	0.00184998	0.571063	4305	6.70694e-05	0.122083	56
KA/1285	M	32	0.0329194	0.983002	Znone			No	No	No	110/72	0.98	231	0.00149187	0.46052	4288	7.03488e-05	0.128052	60
UMC/1589	F	19	0.0148109	0.442267	Znone	Yes	No	No	No	No	145/62	0.95	225	0.00140238	0.432895	4236	8.11325e-05	0.147682	62
NA/242	F	35	0.0334217	0.998001	Znone	Yes	No	Yes	No	No	132/94	95	634	0.000415069	0.128126	4235	8.13513e-05	0.14808	211
KB/1232	M	24	0.0231856	0.692343	Znone			Yes	No	Yes	130/78	0.98	172	0.000732445	0.226095	4224	8.37862e-05	0.152512	79
AJC/1454	M	22	0.0197946	0.591085	Znone			No	No	No	109/65	0.98	281	0.00227784	0.703136	4223	8.40102e-05	0.15292	52
MJB/1277	M	28	0.0292298	0.872827	Znone			Yes	No	No	118/67	0.99	172	0.000732445	0.226095	4213	8.62742e-05	0.157041	78
UF/1998	F	18	0.0132578	0.395889	Znone	No	No	No	No	No	103/55	0.94	332	0.0029596	0.913588	4168	9.70134e-05	0.176589	201
MC/544	F	21	0.0180976	0.540409	Znone	No	No	No	No	No	151/87	0.9	523	0.00171891	0.530603	4151	0.000101308	0.184407	150
HI/1485	M	34	0.0334886	1	Znone			No	No	No	117/69	0.98	244	0.00169202	0.522302	4140	0.000104158	0.189594	52
NT/519	F	43	0.0255193	0.76203	Znone	No	No	No	No	No	155/84	0.97	339	0.00302711	0.934425	4128	0.00010733	0.195368	61
UJD/1468	M	25	0.0248292	0.741421	Znone			Yes	No	No	105/73	0.97	253	0.00183409	0.566157	4128	0.00010733	0.195368	50
MA/586	M	54	0.00843089	0.251754	Znone			No	No	No	131/90	0.97	316	0.00277701	0.857225	4113	0.000111388	0.202755	53
MM/672	F	21	0.0180976	0.540409	Znone	No	No	Yes	No	No	118/71	0.97	481	0.00238095	0.734966	4093	0.000116962	0.2129	127
BJB/599	M	28	0.0292298	0.872827	Znone			Yes	No	No	149/95	0.99	342	0.00305348	0.942567	4088	0.000118384	0.215489	61
UA/1438	F	37	0.0325916	0.973215	Znone	No	No	No	No	No	135/92	0.98	296	0.00250437	0.773065	4088	0.000118384	0.215489	49
TA/1532	M	25	0.0248292	0.741421	Znone			Yes	No	No	115/66	0.97	342	0.00305348	0.942567	4086	0.000118956	0.21653	61
MC/601	M	21	0.0180976	0.540409	Znone			No	No	No	165/83	0.96	461	0.00266916	0.823933	4084	0.00011953	0.217575	116
MA/1530	M	28	0.0292298	0.872827	Znone			Yes	No	No	117/71	0.95	264	0.0020094	0.620274	4081	0.000120395	0.219149	47
NJP/1434	M	32	0.0329194	0.983002	Znone			No	No	No	98/65	0.97	334	0.00297972	0.919797	4076	0.000121845	0.221789	58
NE/1230	M	29	0.0304315	0.908713	Znone			Yes	No	No	133/84	0.99	230	0.00147681	0.455872	4055	0.000128063	0.233107	53
ID/356	F	20	0.0164298	0.490608	Znone	No	No	No	No	No	130/81	0.98	415	0.0031408	0.96952	4045	0.000131096	0.238627	92
MG/1293	M	26	0.0264025	0.788401	Znone			Yes	No	No	113/71	0.98	208	0.00116184	0.358644	4039	0.000132938	0.24198	59
NI/1229	M	29	0.0304315	0.908713	Znone			Yes	No	No	147/101	0.99	300	0.00256207	0.790876	4035	0.000134175	0.244232	47
MM/450	F	64	0.0014695	0.0438807	Znone	No	No	No	No	No	137/63	0.98	361	0.0031818	0.982178	4018	0.000139516	0.253954	66
NS/1505	M	21	0.0180976	0.540409	Znone			Yes	No	No	123/70	0.98	406	0.00318991	0.984679	4015	0.000140472	0.255695	87
TE/737	M	18	0.0132578	0.395889	Znone			No	No	No	129/68	0.98	639	0.000381959	0.117905	4013	0.000141112	0.25686	212
EM/715	F	18	0.0132578	0.395889	Znone	No	No	No	No	Yes	116/81	0.99	479	0.00241117	0.744295	3992	0.000147941	0.269291	124
NV/685	M	21	0.0180976	0.540409	Znone			Yes	No	No	101/62	0.96	410	0.00317007	0.978558	3968	0.000155992	0.283945	88
BG/692	M	20	0.0164298	0.490608	Znone			Yes	No	No	118/69	0.98	433	0.00299644	0.924958	3967	0.000156333	0.284566	135
NF/1295	M	34	0.0334886	1	Znone			Yes	No	No	139/79	0.98	363	0.0031912	0.985078	3964	0.000157359	0.286434	66
NE/1224	F	26	0.0264025	0.788401	Znone			No	No	No	125/75	0.98	247	0.00173914	0.536848	3931	0.000168909	0.307457	44
SJ/608	M	37	0.0325916	0.973215	Znone			Yes	No	No	151/81	0.98	381	0.00323835	0.999633	3919	0.000173227	0.315317	73
ME/582	M	20	0.0164298	0.490608	Znone			Yes	No	No	122/76	0.99	445	0.00286964	0.885817	3904	0.000178711	0.3253	105
NJ/321	M	48	0.0171457	0.511984	Znone			Yes	No	No	152/96	0.97	369	0.00321446	0.992259	3904	0.000178711	0.3253	67
NH/1289	M	56	0.0062896	0.187813	Znone			No	No	Yes	125/74	0.98	311	0.00271289	0.837431	3899	0.000180561	0.328666	45
MD/294	F	25	0.0248292	0.741421	Znone	Yes	No	No	No	No	170/86	97	514	0.00186134	0.57457	3889	0.000184291	0.335456	142
TD/1514	M	19	0.0148109	0.442267	Znone			No	No	No	115/70	0.98	340	0.00303607	0.937193	3889	0.000184291	0.335456	58
TM/1255	M	59	0.00384404	0.114786	Znone			No	No	No	183/112	0.99	268	0.00207312	0.639943	3889	0.000184291	0.335456	40
NE/577	M	28	0.0292298	0.872827	Znone			Yes	No	No	119/66	0.98	232	0.00150699	0.465185	3875	0.000189583	0.345088	46
ND/616	M	25	0.0248292	0.741421	Znone			Yes	No	No	133/76	0.99	336	0.00299918	0.925804	3861	0.000194954	0.354865	52
NMC/535	F	29	0.0304315	0.908713	Znone	No	Yes	No	No	No	111/71	0.94	407	0.00318525	0.983242	3854	0.000197668	0.359807	84
IS/1506	M	23	0.0214988	0.641973	Znone			No	No	No	107/64	0.99	300	0.00256207	0.790876	3854	0.000197668	0.359807	41
BP/676	M	31	0.0322951	0.964361	Znone			No	No	No	103/63	0.98	186	0.000885335	0.27329	3854	0.000197668	0.359807	64
ME/597	M	18	0.0132578	0.395889	Znone			No	No	No	133/53	0.98	487	0.00228891	0.706555	3835	0.000205133	0.373394	127
MT/1290	M	43	0.0255193	0.76203	Znone			Yes	No	No	113/73	0.99	345	0.00307826	0.950216	3835	0.000205133	0.373394	55
BN/809	M	40	0.029769	0.888927	Znone			No	No	No	125/74	0.98	377	0.00323378	0.998221	3829	0.000207519	0.377737	69
MD/548	M	30	0.0314602	0.939429	Znone			Yes	No	No	128/73	0.9	380	0.00323752	0.999378	3824	0.000209517	0.381375	70
MJC/620	M	35	0.0334217	0.998001	Znone			Yes	No	No	115/71	0.98	413	0.0031531	0.973317	3820	0.000211123	0.384297	87
UA/542	F	22	0.0197946	0.591085	Znone	Yes	No	No	No	No	128/85	0.97	402	0.00320648	0.989794	3811	0.000214756	0.390911	81
TMR/1581	F	29	0.0304315	0.908713	Znone	No	Yes	No	No	No	120/63	0.97	303	0.00260441	0.803946	3810	0.000215162	0.391649	40
BD/1303	M	19	0.0148109	0.442267	Znone			No	No	No	121/55	0.97	451	0.00279828	0.863791	3799	0.000219646	0.399811	107
KE/615	F	35	0.0334217	0.998001	Znone	No	Yes	Yes	No	Yes	104/67	0.95	314	0.00275173	0.84942	3785	0.000225413	0.410309	42
UP/427	F	37	0.0325916	0.973215	Znone	No	Yes	Yes	No	No	122/81	97	374	0.00322811	0.996474	3784	0.000225828	0.411064	67
UA/1261	F	53	0.00965843	0.288409	Znone	No	No	No	No	No	136/73	0.99	224	0.00138768	0.428356	3782	0.000226658	0.412575	46
NJ/1380	M	38	0.0318459	0.950946	Znone			Yes	No	No	108/70	0.99	279	0.0022467	0.693526	3781	0.000227073	0.413331	36
NT/1302	F	60	0.00321653	0.0960483	Znone	No	No	Yes	No	No	132/65	0.99	307	0.0026595	0.82095	3763	0.000234608	0.427046	40
KS/1401	F	25	0.0248292	0.741421	Znone			Yes	No	No	127/68	0.98	288	0.00238528	0.736304	3746	0.000241817	0.440168	35
HJ/1409	M	65	0.00118704	0.0354459	Znone			Yes	No	No	140//90	0.98	319	0.00281399	0.868638	3743	0.000243098	0.4425	43
MF/345	M	52	0.010987	0.328081	Znone			Yes	No	No	146/80	0.97	354	0.0031426	0.970077	3730	0.000248679	0.452659	56
UA/363	F	18	0.0132578	0.395889	Znone	Yes	No	Yes	No	No	133/66	0.98	396	0.00322511	0.995545	3729	0.000249111	0.453444	77
KM/572	F	30	0.0314602	0.939429	Znone	Yes	No	No	No	No	122/73	0.99	586	0.000847789	0.261701	3727	0.000249974	0.455016	125
TO/1150	M	21	0.0180976	0.540409	Znone			Yes	No	No	122/61	0.95	473	0.0025002	0.771777	3727	0.000249974	0.455016	118
SP/566	M	38	0.0318459	0.950946	Znone			No	No	Yes	127/73	0.99	396	0.00322511	0.995545	3723	0.000251704	0.458165	77
KL/1226	F	35	0.0334217	0.998001	Znone	Yes	No	No	No	No	109/78	0.98	243	0.00167637	0.517473	3718	0.000253873	0.462113	38
NO/533	M	21	0.0180976	0.540409	Znone			Yes	No	No	109/79	0.98	300	0.00256207	0.790876	3711	0.00025692	0.467659	36
MJE20/4/15	M	22	0.0197946	0.591085	Znone			Yes	No	No	122/89	97	302	0.00259039	0.799618	3707	0.000258667	0.470839
NS/537	M	46	0.0205317	0.613093	Znone			Yes	No	No	150/96	0.98	371	0.00322055	0.994139	3696	0.000263491	0.47962	64
UM131	F	24	0.0231856	0.692343	Znone	Yes	No	No	No	No	149/91	98	685	0.00016454	0.0507912	3695	0.000263931	0.480421
DT/293	M	23	0.0214988	0.641973	Znone			Yes	No	No	134/61	96	389	0.00323725	0.999294	3692	0.000265252	0.482826	73
NF/373	F	39	0.0308986	0.92266	Znone	No	No	No	No	No	121/83	98	467	0.00258637	0.798375	3687	0.000267459	0.486843	114
IJ/720	F	32	0.0329194	0.983002	Znone	No	Yes	No	No	No	112/73	0.96	305	0.00263216	0.812511	3677	0.000271889	0.494906	36
NI/1157	F	50	0.01392	0.415663	Znone	No	No	No	No	No	146/74	0.98	396	0.00322511	0.995545	3673	0.000273667	0.498143	76
IV/559	M	27	0.0278783	0.832469	Znone			Yes	No	No	124/70	0.98	306	0.00264588	0.816747	3665	0.000277233	0.504633	129
TC/1234	M	34	0.0334886	1	Znone			Yes	No	Yes	117/87	0.98	99	0.000221071	0.0682414	3664	0.000277679	0.505446	105
MP/1570	M	25	0.0248292	0.741421	Znone			Yes	No	No	121/61	0.97	372	0.00322328	0.994982	3663	0.000278126	0.50626	63
UE/364	F	30	0.0314602	0.939429	Znone	No	Yes	Yes	No	No	120/83	0.95	413	0.0031531	0.973317	3662	0.000278573	0.507073	85
AR/640	F	19	0.0148109	0.442267	Znone	No	No	No	No	No	114/70	0.95	341	0.00304486	0.939907	3655	0.000281707	0.512778	49
NJB/353	M	20	0.0164298	0.490608	Znone			Yes	No	Yes	124/55	0.98	306	0.00264588	0.816747	3655	0.000281707	0.512778	36
BA/336	M	38	0.0318459	0.950946	Znone			No	No	No	112/67	0.87	298	0.00253339	0.782023	3655	0.000281707	0.512778	34
IF/1615	F	27	0.0278783	0.832469	Znone	No	No	No	No	No	110/69	0.98	282	0.00229334	0.707921	3648	0.00028485	0.518499	31
UR/639	F	37	0.0325916	0.973215	Znone	No	Yes	No	No	No	109/75	0.99	357	0.00316059	0.975631	3645	0.000286199	0.520955	56
TMC/596	F	20	0.0164298	0.490608	Znone	No	No	Yes	No	No	134/84	0.97	534	0.00154827	0.477928	3642	0.00028755	0.523414	160
NO/1486	M	27	0.0278783	0.832469	Znone			Yes	No	No	114/77	0.98	178	0.000795697	0.24562	3628	0.000293874	0.534924	63
NC/384	F	51	0.0124105	0.370589	Znone	Yes	No	No	No	No	116/84	0.98	453	0.00277343	0.856119	3626	0.000294779	0.536573	106
KR111	M	25	0.0248292	0.741421	Znone			Yes	No	No	125/71	99	352	0.00312963	0.966074	3625	0.000295232	0.537397
TP/1600	M	25	0.0248292	0.741421	Znone			Yes	No	No	113/63	0.98	606	0.000641313	0.197964	3616	0.000299315	0.54483	191
UY/1318	F	29	0.0304315	0.908713	Znone	Yes	No	No	No	No	99/67	0.94	382	0.00323896	0.999821	3615	0.00029977	0.545657	68
UV298	F	18	0.0132578	0.395889	Znone	No	No	No	No	No	107/75	0.98	563	0.00113117	0.349176	3606	0.000303864	0.553109	167
HJ/342	M	25	0.0248292	0.741421	Znone			Yes	No	Yes	117/82	0.95	566	0.00109157	0.336952	3602	0.000305686	0.556426	168
UJ/181	F	32	0.0329194	0.983002	Znone	Yes	No	Yes	No	No	113/73	98	442	0.00290341	0.896241	3599	0.000307054	0.558916	99
BB/733	M	28	0.0292298	0.872827	Znone			No	No	No	129/68	0.98	446	0.00285809	0.882252	3598	0.00030751	0.559746	57
MS/1270	M	45	0.0222314	0.66385	Znone			No	No	No	113/56	0.98	311	0.00271289	0.837431	3594	0.000309336	0.563069	35
BJ/1458	M	41	0.0284791	0.850412	Znone			Yes	No	No	105/69	0.97	258	0.00191369	0.590728	3594	0.000309336	0.563069	30
MO/647	F	43	0.0255193	0.76203	Znone	No	Yes	No	No	No	140/83	0.97	353	0.00313621	0.968106	3590	0.000311163	0.566394	53
MS/377	F	20	0.0164298	0.490608	Znone	No	No	No	No	No	127/86	96	558	0.00119881	0.370055	3583	0.000314363	0.572219	164
NE/1497	M	41	0.0284791	0.850412	Znone			Yes	No	No	126/73	0.98	277	0.00221541	0.683866	3576	0.000317566	0.578051	28
SJB/340	M	27	0.0278783	0.832469	Znone			Yes	No	Yes	119/68	0.98	460	0.0026826	0.82808	3565	0.000322606	0.587224	109
TJD/1138	M	40	0.029769	0.888927	Znone			No	No	Yes	127/75	0.95	409	0.00317533	0.980181	3565	0.000322606	0.587224	81
UI/675	M	23	0.0214988	0.641973	Znone			Yes	Yes	Yes	112/81	0.99	399	0.00321673	0.99296	3565	0.000322606	0.587224	76
NJ/394	M	31	0.0322951	0.964361	Znone			No	No	Yes	122/79	0.96	237	0.00158331	0.488747	3565	0.000322606	0.587224	35
MJP/734	M	30	0.0314602	0.939429	Znone			Yes	No	No	126/77	0.98	535	0.00153301	0.47322	3561	0.00032444	0.590562	151
MP/1507	M	39	0.0308986	0.92266	Znone			No	No	No	107/70	0.98	242	0.00166077	0.512655	3557	0.000326274	0.593901	32
TJP/1435	M	37	0.0325916	0.973215	Znone			Yes	No	No	129/87	0.97	540	0.00145753	0.44992	3553	0.000328109	0.597241	153
BJ/1304	M	55	0.00730767	0.218213	Znone	No	No	Yes	No	No	145/93	0.97	460	0.0026826	0.82808	3553	0.000328109	0.597241	109
NA/629	F	43	0.0255193	0.76203	Znone	No	No	No	No	No	137/85	0.99	362	0.0031866	0.983659	3548	0.000330403	0.601417	56
NO/1370	M	18	0.0132578	0.395889	Znone			Yes	No	No	130/69	0.98	149	0.00052159	0.161007	3547	0.000330862	0.602252	77
MA/644	F	22	0.0197946	0.591085	Znone	No	No	No	No	No	134/76	0.9	255	0.00186589	0.575974	3544	0.000332238	0.604758	29
NJ/1601	M	24	0.0231856	0.692343	Znone			Yes	No	No	132/60	0.97	313	0.0027389	0.84546	3536	0.000335909	0.611439	34
RE/719	M	25	0.0248292	0.741421	Znone			Yes	No	Yes	133/88	0.98	312	0.00272595	0.841464	3536	0.000335909	0.611439	34
MS/574	F	37	0.0325916	0.973215	Znone	No	No	Yes	No	No	118/66	0.97	531	0.00159431	0.492142	3533	0.000337286	0.613945	148
GH/585	M	32	0.0329194	0.983002	Znone			Yes	No	No	104/85	0.99	308	0.00267301	0.825122	3533	0.000337286	0.613945	33
UR/1541	F	31	0.0322951	0.964361	Znone		Yes	No	No	No	109/57	0.98	241	0.0016452	0.507849	3533	0.000337286	0.613945	33
NF/576	M	25	0.0248292	0.741421	Znone			No	No	Yes	110/77	0.96	315	0.00276443	0.853342	3530	0.000338662	0.61645	44
HE/730	M	41	0.0284791	0.850412	Znone			Yes	No	No	122/77	0.95	443	0.0028923	0.892812	3523	0.000341872	0.622294	99
ND/609	F	52	0.010987	0.328081	Znone	No	No	No	No	No	144/98	0.96	501	0.00206857	0.638539	3518	0.000344165	0.626467	131
NB/1476	M	27	0.0278783	0.832469	Znone			Yes	No	No	140/86	0.95	332	0.0029596	0.913588	3515	0.00034554	0.628969	41
MT/1147	M	53	0.00965843	0.288409	Znone			Yes	No	Yes	136/92	0.97	422	0.00309169	0.95436	3512	0.000346914	0.631471	88
NAH/1288	M	61	0.00267254	0.0798046	Znone			No	No	No	158/80	0.97	323	0.00286141	0.883276	3510	0.00034783	0.633138	37
NB/697	M	22	0.0197946	0.591085	Znone			No	No	No	128/84	0.97	343	0.00306192	0.945172	3509	0.000348288	0.633972	53
KL/701	M	39	0.0308986	0.92266	Znone			No	No	No	135/85	0.98	600	0.000699259	0.215851	3505	0.000350119	0.637305	187
DD/291	F	20	0.0164298	0.490608	Znone	No	No	No	No	No	128/58	98	433	0.00299644	0.924958	3499	0.000352864	0.642301	93
UJ/630	F	30	0.0314602	0.939429	Znone	No	No	No	No	No	134/78	0.97	555	0.00124033	0.382873	3496	0.000354235	0.644797	162
RF/643	M	64	0.0014695	0.0438807	Znone			Yes	Yes	Yes	152/85	0.98	435	0.00297688	0.918922	3496	0.000354235	0.644797	49
NMC/567	M	30	0.0314602	0.939429	Znone	No	Yes	Yes	No	No	117/64	0.9	217	0.00128659	0.397153	3496	0.000354235	0.644797	41
NT/1588	M	50	0.01392	0.415663	Znone			Yes	No	No	132/65	0.99	178	0.000795697	0.24562	3496	0.000354235	0.644797	61
MTJ/330	M	42	0.0270538	0.807851	Znone			Yes	No	No	121/77	0.95	446	0.00285809	0.882252	3491	0.000356519	0.648955	101
UC/659	F	33	0.03332	0.994965	Znone	Yes	Yes	No	No	No	122/70	0.95	380	0.00323752	0.999378	3489	0.000357432	0.650616	65
HM/1364	M	21	0.0180976	0.540409	Znone			No	No	No	126/69	0.97	277	0.00221541	0.683866	3487	0.000358344	0.652277	25
UR/591	F	19	0.0148109	0.442267	Znone	No	No	Yes	No	No	141/85	0.97	479	0.00241117	0.744295	3485	0.000359257	0.653938	119
UD/1280	F	20	0.0164298	0.490608	Znone	No	No	No	No	No	108/70	0.99	262	0.0019775	0.610426	3485	0.000359257	0.653938	26
ML/1567	M	25	0.0248292	0.741421	Znone			Yes	No	No	106/62	0.97	298	0.00253339	0.782023	3483	0.000360168	0.655597	28
NA/1440	M	64	0.0014695	0.0438807	Znone			Yes	No	No	142/74	0.96	317	0.00278947	0.861069	3481	0.00036108	0.657256	34
IJ/534	M	41	0.0284791	0.850412	Znone			No	No	No	129/76	0.97	401	0.0032101	0.990913	3479	0.000361991	0.658914	76
NS/1510	M	21	0.0180976	0.540409	Znone			Yes	No	No	115/66	0.96	196	0.00100573	0.310454	3475	0.000363811	0.662228	51
MJ/1456	M	35	0.0334217	0.998001	Znone			Yes	No	No	112/67	0.97	248	0.0017549	0.541714	3473	0.00036472	0.663883	29
HE/1470	M	31	0.0322951	0.964361	Znone			Yes	No	No	125/82	0.97	205	0.00112167	0.346245	3473	0.00036472	0.663883	47
IJC/704	M	28	0.0292298	0.872827	Znone			No	No	No	124/86	0.95	374	0.00322811	0.996474	3469	0.000366538	0.667191	61
TO/1484	F	31	0.0322951	0.964361	Znone	No	No	Yes	No	Yes	108/76	0.98	301	0.00257628	0.795261	3460	0.000370619	0.67462	28
MV/1569	M	35	0.0334217	0.998001	Znone			Yes	No	No	113/73	0.96	264	0.0020094	0.620274	3459	0.000371072	0.675444	12
MC/617	F	25	0.0248292	0.741421	Znone	No	Yes	No	No	Yes	118/75	0.94	345	0.00307826	0.950216	3456	0.000372429	0.677915	46
BA/1269	M	23	0.0214988	0.641973	Znone			No	No	No	120/78	0.98	203	0.00109531	0.338107	3456	0.000372429	0.677915	25
KB/480	F	41	0.0284791	0.850412	Znone	No	Yes	No	No	No	129/76	99	366	0.00320376	0.988955	3453	0.000373785	0.680383	54
MF/381	F	40	0.029769	0.888927	Znone	Yes	Yes	No	No	No	138/86	0.98	425	0.00306784	0.946999	3452	0.000374237	0.681205	89
NJD/1490	M	41	0.0284791	0.850412	Znone			No	No	No	113/63	0.97	338	0.00301797	0.931604	3452	0.000374237	0.681205	43
NJP/621	M	37	0.0325916	0.973215	Znone			No	No	No	124/75	0.98	351	0.00312286	0.963983	3451	0.000374688	0.682027	49
IC/276	F	29	0.0304315	0.908713	Znone	Yes	No	No	No	No	147/74	96	343	0.00306192	0.945172	3449	0.000375591	0.68367	45
NR/1413	M	57	0.00537534	0.160512	Znone			Yes	No	No	134/81	0.97	585	0.000859109	0.265195	3447	0.000376492	0.685311	178
UA/1323	M	49	0.0155034	0.462945	Znone			Yes	No	No	158/98	0.98	447	0.0028464	0.878645	3447	0.000376492	0.685311	101
MR/1299	M	44	0.0239028	0.713759	Znone			Yes	Yes	No	98/60	0.98	560	0.00117151	0.361629	3446	0.000376943	0.686132	164
H/162	M	18	0.0132578	0.395889	Znone			Yes	Yes	No	124/63	93	512	0.00189319	0.584401	3446	0.000376943	0.686132	137
DE/1478	M	26	0.0264025	0.788401	Znone			Yes	No	No	125/73	0.97	474	0.00248555	0.767253	3444	0.000377844	0.687771	116
NP/1200	F	60	0.00321653	0.0960483	Znone	No	No	No	No	No	136/77	0.96	209	0.00117539	0.362827	3444	0.000377844	0.687771	150
SN/471	M	18	0.0132578	0.395889	Znone			Yes	No	Yes	128/64	0.98	367	0.00320753	0.99012	3443	0.000378294	0.688591	57
NO/1240	M	37	0.0325916	0.973215	Znone	No	No	No	No	No	121/74	0.96	429	0.00303353	0.936407	3442	0.000378744	0.68941	91
RJB/1503	M	39	0.0308986	0.92266	Znone			Yes	No	No	118/76	0.97	311	0.00271289	0.837431	3442	0.000378744	0.68941	31
NJC/1135	M	23	0.0214988	0.641973	Znone			Yes	No	No	147/80	0.98	353	0.00313621	0.968106	3440	0.000379643	0.691046	50
NJ/1372	F	48	0.0171457	0.511984	Znone			Yes	No	No	171/103	0.99	258	0.00191369	0.590728	3440	0.000379643	0.691046	25
NF/1347	M	28	0.0292298	0.872827	Znone			Yes	No	No	135/67	0.98	258	0.00191369	0.590728	3440	0.000379643	0.691046	25
IA/625	F	28	0.0292298	0.872827	Znone	Yes	No	No	No	No	125/74	0.99	421	0.00309927	0.956701	3437	0.000380991	0.693499	86
UA/707	M	22	0.0197946	0.591085	Znone			Yes	No	No	121/71	0.97	305	0.00263216	0.812511	3432	0.000383233	0.69758	29
TI/878	M	29	0.0304315	0.908713	Znone			Yes	Yes	No	130/75	0.97	470	0.00254367	0.785196	3407	0.000394361	0.717837	113
AMR/569	F	18	0.0132578	0.395889	Znone	No	No	No	No	No	117/73	0.99	456	0.00273521	0.844322	3407	0.000394361	0.717837	105
NP/532	F	41	0.0284791	0.850412	Znone	No	Yes	No	No	No	147/98	0.97	422	0.00309169	0.95436	3407	0.000394361	0.717837	86
NP/915	M	28	0.0292298	0.872827	Znone			Yes	No	No	137/85	0.97	385	0.00323951	0.999991	3407	0.000394361	0.717837	60
NS/1769	M	47	0.0188287	0.562241	Znone			Yes	No	No	134/76	0.98	378	0.00323524	0.998673	3407	0.000394361	0.717837	62
MV/1525	M	28	0.0292298	0.872827	Znone			Yes	No	No	99/71	0.97	366	0.00320376	0.988955	3407	0.000394361	0.717837	56
MJ/315	M	38	0.0318459	0.950946	Znone			Yes	No	No	119/71	0.96	348	0.0031014	0.957359	3407	0.000394361	0.717837	47
MA/1167	M	36	0.0331206	0.98901	Znone			Yes	No	Yes	139/76	0.97	347	0.00309387	0.955035	3407	0.000394361	0.717837	46
IJ/1297	F	24	0.0231856	0.692343	Znone	No	Yes	No	No	No	111/60	0.99	336	0.00299918	0.925804	3407	0.000394361	0.717837	41
MF/1227	F	33	0.03332	0.994965	Znone	No	Yes	No	No	No	119/78	0.98	321	0.00283797	0.876042	3407	0.000394361	0.717837	34
MJD/431	M	27	0.0278783	0.832469	Znone			No	No	Yes	94/53	0.97	300	0.00256207	0.790876	3407	0.000394361	0.717837	26
IA/1420	F	25	0.0248292	0.741421	Znone	Yes	Yes	No	No	No	125/88	0.97	221	0.00134395	0.414858	3407	0.000394361	0.717837	38
TE/1612	F	22	0.0197946	0.591085	Znone	No	No	Yes	No	No	114/90	0.98	192	0.000956477	0.295251	3407	0.000394361	0.717837	52
DJB/1430	M	37	0.0325916	0.973215	Znone			Yes	No	No	131/71	0.97	94	0.000201055	0.0620627	3407	0.000394361	0.717837	105
MD/268	F	18	0.0132578	0.395889	Znone			No	No	No	126/64	99	417	0.00312772	0.965482	3399	0.000397891	0.724261	83
IC/722	F	27	0.0278783	0.832469	Znone	No	No	No	No	No	122/74	0.97	416	0.00313435	0.967531	3378	0.000407071	0.740972	83
UC/302	F	37	0.0325916	0.973215	Znone	No	No	No	No	No	128/71	98	486	0.00230438	0.71133	3407	0.000394361	0.717837	134
IA/304	F	21	0.0180976	0.540409	Znone	No	Yes	Yes	No	No	109/71	98	408	0.00318039	0.981743	2511	0.00050308	0.915733	76
MP/305	M	20	0.0164298	0.490608	Znone			No	No	No	122/66	98	367	0.00320753	0.99012	235	9.93961e-07	0.00180926	182
ME/306	M	32	0.0329194	0.983002	Znone			Yes	No	No	133/71	94	306	0.00264588	0.816747	2832	0.000549236	0.999748	17
UP/307	M	27	0.0278783	0.832469	Znone			Yes	No	No	147/87	94	350	0.0031159	0.961833	3461	0.000370166	0.673796	49
NE/308	M	33	0.03332	0.994965	Znone			No	No	No	125/76	99	233	0.00152215	0.469867	3177	0.000485417	0.883582	27
HE/311	M	34	0.0334886	1	Znone			No	No	No	127/76	0.96	485	0.0023198	0.71609	3407	0.000394361	0.717837	122
MA/312	F	41	0.0284791	0.850412	Znone			No	No	No	103/68	99		2.48414e-05	0.0076682		2.98649e-07	0.000543617
NJD/1258	F	61	0.00267254	0.0798046	Znone			No	No	No	194/106	0.98	356	0.00315479	0.97384	3374	0.000408805	0.744128	50
HH/376	M	52	0.010987	0.328081	Znone			Yes	No	Yes	139/83	99	478	0.00242619	0.74893	3372	0.00040967	0.745703	117
BJ/543	F	22	0.0197946	0.591085	Znone	No	No	No	No	No	135/79	0.99	308	0.00267301	0.825122	3371	0.000410102	0.746489	28
UC/580	F	29	0.0304315	0.908713	Znone	No	No	Yes	No	No	134/90	0.92	489	0.00225784	0.696963	3369	0.000410965	0.74806	124
MNC/1621	F	33	0.03332	0.994965	Znone	No	Yes	No	No	No	101/63	0.97	272	0.0021366	0.659539	3369	0.000410965	0.74806
UC/446	F	22	0.0197946	0.591085	Znone	Yes	No	No	No	No	137/63	0.98	279	0.0022467	0.693526	3368	0.000411396	0.748844	21
HF/578	M	32	0.0329194	0.983002	Znone			Yes	No	No	117/79	0.91	272	0.0021366	0.659539	3367	0.000411827	0.749628	21
NF/339	M	23	0.0214988	0.641973	Znone			Yes	No	No	124/68	0.99	255	0.00186589	0.575974	3363	0.000413546	0.752758	23
NC/415	F	54	0.00843089	0.251754	Znone	No	No	Yes	No	No	138/90	0.98	511	0.00190913	0.589321	3359	0.00041526	0.755878	136
NC/415	F	54	0.00843089	0.251754	Znone	No	No	Yes	No	No	138/90	0.98	511	0.00190913	0.589321	3359	0.00041526	0.755878	136
IL/359	F	19	0.0148109	0.442267	Znone	No	Yes	No	No	No	118/71	0.93	490	0.00224224	0.692148	3359	0.00041526	0.755878	124
MN/679	M	31	0.0322951	0.964361	Znone			Yes	No	No	113/89	0.96	460	0.0026826	0.82808	3356	0.000416542	0.758212	107
NI/689	F	29	0.0304315	0.908713	Znone	No	No	No	No	No	127/86	0.95	327	0.00290656	0.897213	3351	0.000418672	0.762088	36
NJD/1492	M	27	0.0278783	0.832469	Znone			Yes	No	No	134/77	0.98	468	0.00257223	0.79401	3345	0.000421215	0.766718	112
NNK20/4/25	M	22	0.0197946	0.591085	Znone				No	No	130/87	99	457	0.00272223	0.840315	3343	0.00042206	0.768255
SE/386	M	46	0.0205317	0.613093	Znone			No	No	No	100/70	0.98	428	0.00304237	0.939137	3342	0.000422482	0.769023	89
UP/628	F	36	0.0331206	0.98901	Znone	No	No	Yes	No	No	137/69	0.98	287	0.0023701	0.731616	3342	0.000422482	0.769023	21
NF/1254	F	35	0.0334217	0.998001	Znone	No	No	Yes	No	Yes	148/97	0.94	321	0.00283797	0.876042	3339	0.000423745	0.771323	32
RJC/746	M	53	0.00965843	0.288409	Znone			Yes	No	No	137/84	0.99	384	0.00323954	1	3337	0.000424585	0.772852	65
UC/1122	F	21	0.0180976	0.540409	Znone	No	Yes	No	No	No	102/51	0.98	512	0.00189319	0.584401	3334	0.000425843	0.775141	136
MF1474	F	58	0.00456171	0.136217	Znone	No	No	No	No	No	119/86	0.95	330	0.00293885	0.907182	3332	0.000426679	0.776663	37
GJ/1475	M	48	0.0171457	0.511984	Znone			No	No	No	118/72	0.96	292	0.00244539	0.754859	3332	0.000426679	0.776663	21
MS/1367	F	35	0.0334217	0.998001	Znone	No	No	No	No	No	111/64	0.96	307	0.0026595	0.82095	3330	0.000427514	0.778183	26
US/545	F	27	0.0278783	0.832469	Znone	Yes	Yes	No	No	No	137/85	0.99	641	0.000369296	0.113996	3328	0.000428347	0.779699	210
MIV/688	F	43	0.0255193	0.76203	Znone	No	Yes	Yes	No	No	135/80	0.96	365	0.00319978	0.987726	3323	0.000430422	0.783477	54
MB/646	F	36	0.0331206	0.98901	Znone	No	Yes	Yes	No	No	143/88	0.96	264	0.0020094	0.620274	3322	0.000430836	0.78423	20
NI/910	M	30	0.0314602	0.939429	Znone			No	No	No	97/60	0.96	242	0.00166077	0.512655	3321	0.00043125	0.784983	26
MD/1618	F	56	0.0062896	0.187813	Znone	No	No	Yes	No	No	104/60	0.99	452	0.00278592	0.859975	3319	0.000432075	0.786486	102
MT/188	F	53	0.00965843	0.288409	Znone	No	No	No	No	No	139/77	96	531	0.00159431	0.492142	3317	0.000432899	0.787986	147
MB/916	F	25	0.0248292	0.741421	Znone	No	No	No	No	No	115/65	0.95	528	0.00164075	0.506477	3317	0.000432899	0.787986	145
NI/1539	M	33	0.03332	0.994965	Znone			Yes	No	No	137/50	0.97	264	0.0020094	0.620274	3313	0.000434542	0.790976	18
HJP/1447	M	20	0.0164298	0.490608	Znone			Yes	No	No	111/54	0.99	286	0.00235485	0.72691	3311	0.00043536	0.792466	19
DS/1164	F	32	0.0329194	0.983002	Znone	No	No	No	No	No	114/69	0.96	382	0.00323896	0.999821	3308	0.000436585	0.794695	63
MJC/1376	M	30	0.0314602	0.939429	Znone			Yes	No	No	113/56	0.98	335	0.00298953	0.922826	3308	0.000436585	0.794695	39
NF/523	M	40	0.029769	0.888927	Znone			Yes	No	No	138/81	0.98	370	0.00321761	0.993231	3307	0.000436993	0.795437	57
HE/407	M	32	0.0329194	0.983002	Znone			No	No	No	117/72	0.96	378	0.00323524	0.998673	3304	0.000438212	0.797656	61
IS144	F	24	0.0231856	0.692343	Znone	Yes	No	No	No	No	109/74	98	367	0.00320753	0.99012	3304	0.000438212	0.797656	55
UJ/293	F	24	0.0231856	0.692343	Znone	Yes	Yes	No	No	No	134/61	96	392	0.00323332	0.99808	3301	0.000439427	0.799868	140
NF/299	M	25	0.0248292	0.741421	Znone			Yes	No	No	127/44	0.95	392	0.00323332	0.99808	3301	0.000439427	0.799868	140
SC/477	M	19	0.0148109	0.442267	Znone			Yes	No	Yes	154/70	98	611	0.000595628	0.183862	3300	0.000439831	0.800604	192
VJ/318	F	39	0.0308986	0.92266	Znone	Yes	No	No	No	Yes	110/67	0.99	315	0.00276443	0.853342	3297	0.000441041	0.802806	29
NA/587	F	20	0.0164298	0.490608	Znone	Yes	No	Yes	No	No	105/68	0.94	597	0.000729517	0.225192	3294	0.000442247	0.805	184
NS/1501	M	27	0.0278783	0.832469	Znone	Yes	No	No	No	No	113/72	0.98	346	0.00308616	0.952654	3294	0.000442247	0.805	44
MC/1129	F	20	0.0164298	0.490608	Znone	No	Yes	No	No	No	113/57	0.97	433	0.00299644	0.924958	3293	0.000442647	0.80573	92
MTD/1381	F	35	0.0334217	0.998001	Znone	No	Yes	No	No	Yes	116/71	0.95	427	0.00305104	0.941812	3291	0.000443448	0.807187	38
ICI/555	F	19	0.0148109	0.442267	Znone	No	No	No	No	No	132/89	0.99	344	0.00307018	0.947722	3291	0.000443448	0.807187	43
UP/539	F	30	0.0314602	0.939429	Znone	No	Yes	No	No	Yes	139/84	0.96	679	0.000185103	0.0571388	3288	0.000444645	0.809366	231
N/1461	M	19	0.0148109	0.442267	Znone			Yes	No	No	113/60	0.98	317	0.00278947	0.861069	3288	0.000444645	0.809366	30
NMC/641	F	32	0.0329194	0.983002	Znone	No	Yes	No	No	Yes	132/78	0.95	335	0.00298953	0.922826	3278	0.000448602	0.81657	102
NA/1922	F	58	0.00456171	0.136217	Znone	No	No	No	No	No	163/90	0.96	634	0.000415069	0.128126	3275	0.00044978	0.818713	205
BV/361	F	19	0.0148109	0.442267	Znone	Yes	No	No	No	No	143/75	0.99	598	0.000719336	0.222049	3275	0.00044978	0.818713	185
MEC77	M	25	0.0248292	0.741421	Znone	No	No	No	No	No	115/79	99	407	0.00318525	0.983242	3275	0.00044978	0.818713	77
KL/1225	F	37	0.0325916	0.973215	Znone	No	Yes	No	No	Yes	131/88	0.98	326	0.00289549	0.893797	3275	0.00044978	0.818713	34
ME/1287	F	57	0.00537534	0.160512	Znone	No	No	No	No	Yes	151/94	0.97	607	0.000631987	0.195086	3271	0.000451343	0.821558	190
IE/536	M	23	0.0214988	0.641973	Znone			Yes	No	Yes	140/73	0.97	561	0.00115798	0.357453	3271	0.000451343	0.821558	164
UJ/1586	F	40	0.029769	0.888927	Znone	No	No	Yes	No	Yes	135/83	0.98	297	0.00251892	0.777557	3269	0.000452121	0.822975	21
MJD/913	M	33	0.03332	0.994965	Znone			Yes	No	No	132/69	0.99	601	0.000689363	0.212797	3260	0.000455598	0.829303	187
NP/155	M	40	0.029769	0.888927	Znone			Yes	No	No	136/80	98	617	0.000543898	0.167894	3257	0.000456747	0.831394	146
MP/1091	M	44	0.0239028	0.713759	Znone			Yes	No	No	133/89	0.98	481	0.00238095	0.734966	3257	0.000456747	0.831394	118
NS/549	M	25	0.0248292	0.741421	Znone			Yes	No	Yes	126/67	0.99	410	0.00317007	0.978558	3252	0.000458651	0.834861	70
MA/388	F	50	0.01392	0.415663	Znone	No	No	Yes	No	No	138/70	98	297	0.00251892	0.777557	3252	0.000458651	0.834861	20
T/1455	M	25	0.0248292	0.741421	Znone			Yes	No	No	163/73	98	192	0.000956477	0.295251	3252	0.000458651	0.834861	50
NF/464	M	27	0.0278783	0.832469	Znone			Yes	Yes	No	124/78	0.98	337	0.00300866	0.92873	3249	0.000459787	0.836928	85
DJ/237	M	29	0.0304315	0.908713	Znone			Yes	No	No	127/79	96	448	0.00283458	0.874994	3248	0.000460164	0.837616	100
IP20/4/24	M	23	0.0214988	0.641973	Znone				Yes	No	139/90	95	442	0.00290341	0.896241	3247	0.000460541	0.838302
NTA20/4/23	M	23	0.0214988	0.641973	Znone				No	No	127/78	97	371	0.00322055	0.994139	3247	0.000460541	0.838302
TT/1445	M	36	0.0331206	0.98901	Znone			No	No	No	154/78	0.97	272	0.0021366	0.659539	3246	0.000460918	0.838987	16
BE/1559	M	33	0.03332	0.994965	Znone			Yes	No	No	137/89	0.97	308	0.00267301	0.825122	3242	0.000462418	0.841717	24
UZ/1093	F	28	0.0292298	0.872827	Znone	Yes	Yes	No	No	No	111/79	0.99	444	0.00288104	0.889337	3239	0.000463537	0.843754	97
UY/631	F	18	0.0132578	0.395889	Znone	No	No	No	No	No	118/80	0.94	386	0.00323926	0.999915	3238	0.000463908	0.84443	65
HJ/459	M	25	0.0248292	0.741421	Znone			Yes	No	No	113/64	0.96	380	0.00323752	0.999378	3238	0.000463908	0.84443	62
TD/217	F	32	0.0329194	0.983002	Znone	No	No	No	No	No	121/78	99	502	0.00205266	0.633626	3235	0.00046502	0.846454	130
KBI/564	F	36	0.0331206	0.98901	Znone	No	Yes	Yes	No	No	117/67	0.96	553	0.0012684	0.391536	3230	0.000466862	0.849806	150
NJ/397	M	24	0.0231856	0.692343	Znone			Yes	No	No	125/61	0.95	370	0.00321761	0.993231	3230	0.000466862	0.849806	56
BM/1340	M	39	0.0308986	0.92266	Znone	No	Yes	No	No	Yes	122/72	0.98	245	0.00170769	0.527141	3230	0.000466862	0.849806	23
BJD/1629	M	31	0.0322951	0.964361	Znone			Yes	No	Yes	118/78	0.96	187	0.000896961	0.276879	3224	0.000469052	0.853792	52
MMG/550	F	28	0.0292298	0.872827	Znone	No	No	No	No	Yes	117/90	0.96	422	0.00309169	0.95436	3222	0.000469777	0.855112	85
NJ/1419	M	57	0.00537534	0.160512	Znone			Yes	No	No	143/93	0.98	227	0.00143198	0.442031	3222	0.000469777	0.855112	31
KS/296	M	62	0.00220496	0.0658422	Znone			No	No	No	124/69	0.97	443	0.0028923	0.892812	3219	0.00047086	0.857084	97
MG/1216	M	47	0.0188287	0.562241	Znone			Yes	No	No	127/71	0.96	399	0.00321673	0.99296	3219	0.00047086	0.857084	72
UO/244	M	23	0.0214988	0.641973	Znone			Yes	No	No	132/77	98	428	0.00304237	0.939137	3217	0.000471579	0.858392	88
NO/1033	M	39	0.0308986	0.92266	Znone			No	No	No	125/75	0.94	483	0.00235049	0.725562	3212	0.000473365	0.861644	119
MC/1386	M	19	0.0148109	0.442267	Znone			Yes	No	No	112/61	0.99	289	0.00240041	0.740973	3208	0.000474783	0.864225	17
TG/1248	M	18	0.0132578	0.395889	Znone			No	No	No	124/67	0.99	101	0.000229519	0.0708492	3208	0.000474783	0.864225	100
NI/1349	M	30	0.0314602	0.939429	Znone			Yes	No	Yes	143/69	0.97	256	0.00188181	0.580889	3207	0.000475136	0.864868	18
HR/1100	M	19	0.0148109	0.442267	Znone			Yes	No	No	114/48	0.97	485	0.0023198	0.71609	3206	0.000475488	0.865509	120
TT/963	M	21	0.0180976	0.540409	Znone			Yes	No	No	98/59	0.98	444	0.00288104	0.889337	3206	0.000475488	0.865509	97
NS/335	F	33	0.03332	0.994965	Znone	Yes	No	No	No	No	125/76	0.94	320	0.00282605	0.872361	3206	0.000475488	0.865509	29
TD/1360	M	41	0.0284791	0.850412	Znone			No	No	No	113/69	0.98	254	0.00184998	0.571063	3203	0.000476541	0.867425	19
KS/1306	F	50	0.01392	0.415663	Znone	No	No	No	No	No	130/68	0.98	623	0.000495482	0.152948	3202	0.000476891	0.868062	199
KE/382	M	34	0.0334886	1	Znone			No	No	Yes	115/63	0.96	304	0.00261834	0.808243	3202	0.000476891	0.868062	22
KE/382	M	34	0.0334886	1	Znone			No	No	Yes	115/63	0.96	304	0.00261834	0.808243	3202	0.000476891	0.868062	22
TM/228	F	18	0.0132578	0.395889	Znone			No	No	No	130/67	97	538	0.00148756	0.45919	3199	0.000477936	0.869964	151
NF/1336	M	40	0.029769	0.888927	Znone			Yes	No	No	134/79	0.98	230	0.00147681	0.455872	3196	0.000478975	0.871856	29
MJ/513	F	38	0.0318459	0.950946	Znone	No	No	No	No	No	127/75	0.98	356	0.00315479	0.97384	3193	0.000480009	0.873737	48
BJMV91	M	27	0.0278783	0.832469	Znone			Yes	No	No	113/86	97	347	0.00309387	0.955035	3192	0.000480352	0.874361
EB/695	F	18	0.0132578	0.395889	Znone	No	No	No	No	No	124/71	0.91	411	0.00316461	0.976872	3190	0.000481036	0.875607	72
NT/351	M	65	0.00118704	0.0354459	Znone			No	No	Yes	115/60	0.98	396	0.00322511	0.995545	3190	0.000481036	0.875607	70
NJD/1294	M	40	0.029769	0.888927	Znone			No	No	No	127/69	0.96	253	0.00183409	0.566157	3189	0.000481377	0.876228	19
HR/185	M	25	0.0248292	0.741421	Znone			Yes	No	No	120/63	98	415	0.0031408	0.96952	3184	0.000483072	0.879314	90
NJ/493	M	25	0.0248292	0.741421	Znone			No	No	No	113/63	0.94	377	0.00323378	0.998221	3184	0.000483072	0.879314	59
NE/584	M	45	0.0222314	0.66385	Znone			No	Yes	No	128/75	0.99	354	0.0031426	0.970077	3184	0.000483072	0.879314	47
NB/540	F	54	0.00843089	0.251754	Znone	No	No	No	No	No	188/109	0.92	475	0.00247082	0.762706	3179	0.000484751	0.882369	115
N/173	M	19	0.0148109	0.442267	Znone			Yes	No	No	117/59	98	371	0.00322055	0.994139	3178	0.000485084	0.882976	56
BE/515	M	32	0.0329194	0.983002	Znone			No	No	Yes	152/95	0.99	446	0.00285809	0.882252	3170	0.000487728	0.887789	98
MA/522	F	55	0.00730767	0.218213	Znone	No	No	Yes	No	No	168/99	0.96	356	0.00315479	0.97384	3166	0.000489033	0.890164	48
MA/691	M	32	0.0329194	0.983002	Znone			No	No	No	111/66	0.98	420	0.00310666	0.958983	3164	0.000489682	0.891344	83
NP/1428	M	21	0.0180976	0.540409	Znone			Yes	No	No	125/73	0.97	43	6.95027e-05	0.0214545	3164	0.000489682	0.891344	133
TD/1337	F	18	0.0132578	0.395889	Znone	No	No	No	No	No	107/64	0.97	369	0.00321446	0.992259	3160	0.00049097	0.893689	55
AM/1183	M	24	0.0231856	0.692343	Znone			No	No	No	145/79	0.98	272	0.0021366	0.659539	3160	0.00049097	0.893689	13
SHT82	M	25	0.0248292	0.741421	Znone			No	No	No	125/80	98	420	0.00310666	0.958983	3154	0.00049288	0.897166	83
NY/1623	M	27	0.0278783	0.832469	Znone			Yes	Yes	No	125/67	0.98	346	0.00308616	0.952654	3154	0.00049288	0.897166	42
MMF1578	F	50	0.01392	0.415663	Znone	No	No	No	No	Yes	144/94	0.99	334	0.00297972	0.919797	3152	0.000493511	0.898315	36
NE/1491	M	42	0.0270538	0.807851	Znone			No	No	No	112/74	0.98	284	0.0023242	0.717448	3151	0.000493825	0.898887	13
MF/1508	M	37	0.0325916	0.973215	Znone			Yes	No	No	111/69	0.97	193	0.000968655	0.29901	3151	0.000493825	0.898887	48
SJ/1482	M	58	0.00456171	0.136217	Znone			No	No	No	168/107	0.96	457	0.00272223	0.840315	3146	0.000495386	0.901728	104
NI/595	M	29	0.0304315	0.908713	Znone			Yes	No	No	113/70	0.99	253	0.00183409	0.566157	3146	0.000495386	0.901728	17
NJB/1233	M	36	0.0331206	0.98901	Znone			Yes	No	No	117/87	0.97	234	0.00153737	0.474564	3146	0.000495386	0.901728	25
NS/1111	M	28	0.0292298	0.872827	Znone			Yes	No	No	123/58	0.95	226	0.00141715	0.437454	3146	0.000495386	0.901728	30
ME/747	M	53	0.00965843	0.288409	Znone			No	No	No	154/93	0.95	225	0.00140238	0.432895	3146	0.000495386	0.901728	31
MM/619	M	29	0.0304315	0.908713	Znone			Yes	No	No	129/76	0.95	518	0.00179782	0.554962	3140	0.000497234	0.905092	135
MC/520	F	29	0.0304315	0.908713	Znone	No	Yes	No	No	No	137/78	0.98	392	0.00323332	0.99808	3140	0.000497234	0.905092	68
MN/257	M	18	0.0132578	0.395889	Znone			Yes	No	No	118/60	97	371	0.00322055	0.994139	3139	0.00049754	0.905648	56
NY/632	F	32	0.0329194	0.983002	Znone	Yes	No	No	No	No	107/62	0.99	370	0.00321761	0.993231	3132	0.000499656	0.909501	55
DJ/637	F	28	0.0292298	0.872827	Znone	Yes	Yes	Yes	No	No	120/83	0.98	468	0.00257223	0.79401	3130	0.000500254	0.910589	110
MM/681	F	18	0.0132578	0.395889	Znone	No	No	No	No	No	125/63	0.97	433	0.00299644	0.924958	3130	0.000500254	0.910589	91
UP/1402	M	33	0.03332	0.994965	Znone			Yes	No	No	110/74	0.98	403	0.00320264	0.988611	3130	0.000500254	0.910589	74
HD/604	M	20	0.0164298	0.490608	Znone			No	No	No	151/93	99	348	0.0031014	0.957359	3130	0.000500254	0.910589	43
NO/622	F	45	0.0222314	0.66385	Znone	No	Yes	No	No	No	135/85	0.99	270	0.0021049	0.649753	3130	0.000500254	0.910589	12
MB/178	F	32	0.0329194	0.983002	Znone			No	No	No	125/80	95	349	0.00310874	0.959625	3121	0.000502906	0.915416	43
AJMV/1726	M	43	0.0255193	0.76203	Znone			No	No	Yes	176/76	0.98	323	0.00286141	0.883276	3119	0.000503487	0.916473	22
NP/177	F	55	0.00730767	0.218213	Znone	No	No	No	No	No	160/81	96	387	0.00323881	0.999774	3118	0.000503776	0.917	65
IEM20/4/10	F	24	0.0231856	0.692343	Znone	No	No	Yes	No	No	116/78	98	484	0.00233517	0.720834	3117	0.000504065	0.917525
NG/1179	M	41	0.0284791	0.850412	Znone			No	No	No	113/66	0.98	385	0.00323951	0.999991	3116	0.000504352	0.918048	63
NJ/368	F	36	0.0331206	0.98901	Znone	No	Yes	No	No	No	142/191	0.98	734	5.75466e-05	0.0177638	3114	0.000504925	0.919091	262
MB/468	F	54	0.00843089	0.251754	Znone	No	No	No	No	No	142/191	0.98	734	5.75466e-05	0.0177638	3114	0.000504925	0.919091	262
ND/392	F	23	0.0214988	0.641973	Znone	No	No	No	No	No	112/71	0.97	401	0.0032101	0.990913	3114	0.000504925	0.919091	72
KA/1523	F	32	0.0329194	0.983002	Znone	No	No	No	No	No	113/70	0.98	278	0.00223107	0.688701	3114	0.000504925	0.919091	11
RP/213	M	25	0.0248292	0.741421	Znone			No	No		118/73	96	309	0.00268642	0.829259	3109	0.000506343	0.921672	22
ND/ 158	F	47	0.0188287	0.562241	Znone			Yes	No	No	114/71	98	460	0.0026826	0.82808	3107	0.000506905	0.922695	106
MJ/1921	F	50	0.01392	0.415663	Znone	No	No	No	No	No	138/79	0.98	629	0.000450306	0.139003	3104	0.000507741	0.924217	202
NS/1876	M	25	0.0248292	0.741421	Znone			No	No	No	124/74	0.98	193	0.000968655	0.29901	3104	0.000507741	0.924217	48
UC/611	F	21	0.0180976	0.540409	Znone	Yes	No	No	No	No	100/52	0.93	313	0.0027389	0.84546	3102	0.000508295	0.925225	24
NMG/673	F	30	0.0314602	0.939429	Znone	No	No	No	No	No	131/77	0.98	333	0.00296974	0.916717	3101	0.00050857	0.925726	34
NJ/1504	M	42	0.0270538	0.807851	Znone			Yes	No	No	131/88	0.98	328	0.00291747	0.900583	3101	0.00050857	0.925726	32
KE/1330	M	36	0.0331206	0.98901	Znone			Yes	No	No	127/86	0.96	127	0.000364853	0.112625	3101	0.00050857	0.925726	85
UJ/1171	M	34	0.0334886	1	Znone			No	No	Yes	135/78	0.98	474	0.00248555	0.767253	3099	0.000509119	0.926725	114
NP/1265	M	24	0.0231856	0.692343	Znone			Yes	No	No	135/87	0.98	311	0.00271289	0.837431	3099	0.000509119	0.926725	23
UD/2023	M	41	0.0284791	0.850412	Znone			No	No	No	108/74	0.96	410	0.00317007	0.978558	3092	0.000511013	0.930174	77
ND/491	M	26	0.0264025	0.788401	Znone			No	No	No	110/75	0.97	383	0.00323935	0.999943	3092	0.000511013	0.930174	62
MS/1223	M	44	0.0239028	0.713759	Znone			No	No	Yes	140/86	0.96	362	0.0031866	0.983659	3092	0.000511013	0.930174	50
MG/1416	F	50	0.01392	0.415663	Znone	No	No	Yes	No	No	107/96	0.99	352	0.00312963	0.966074	3092	0.000511013	0.930174	45
TF/1238	M	18	0.0132578	0.395889	Znone	No	No	No	No	No	111/77	0.98	340	0.00303607	0.937193	3092	0.000511013	0.930174	38
TI/974	M	23	0.0214988	0.641973	Znone			No	No	No	135/88	0.99	324	0.00287291	0.886827	3084	0.000513129	0.934024	29
IF/1272	M	22	0.0197946	0.591085	Znone			No	No	No	145/76	0.96	268	0.00207312	0.639943	3084	0.000513129	0.934024	11
BE/568	M	47	0.0188287	0.562241	Znone			No	No	No	94/69	0.97	472	0.00251477	0.776275	3080	0.000514166	0.935913	113
MC/627	F	30	0.0314602	0.939429	Znone	No	Yes	No	No	Yes	99/60	0.94	292	0.00244539	0.754859	3078	0.00051468	0.936848	14
NP/716	M	29	0.0304315	0.908713	Znone			Yes	No	Yes	140/84	0.95	278	0.00223107	0.688701	3076	0.00051519	0.937777	10
MB/264	F	18	0.0132578	0.395889	Znone			No	No	No	117/57	96	248	0.0017549	0.541714	3076	0.00051519	0.937777	88
MSB/883	M	31	0.0322951	0.964361	Znone			Yes	No	Yes	131/80	0.99	410	0.00317007	0.978558	3073	0.000515949	0.939158	77
KV/1516	M	22	0.0197946	0.591085	Znone			No	No	No	113/63	0.98	210	0.00118902	0.367035	3071	0.000516451	0.940072	38
NJP/677	M	48	0.0171457	0.511984	Znone			Yes	No	No	135/87	0.98	434	0.00298674	0.921965	3065	0.000517936	0.942774	91
UY/1242	M	18	0.0132578	0.395889	Znone	No	No	Yes	No	Yes	111/77	0.98	35	5.7927e-05	0.0178812	3065	0.000517936	0.942774	137
MO/1284	M	28	0.0292298	0.872827	Znone			Yes	No	No	138/79	0.98	451	0.00279828	0.863791	3063	0.000518424	0.943662	101
NP/612	M	25	0.0248292	0.741421	Znone			Yes	No	No	136/90	0.99	408	0.00318039	0.981743	3061	0.000518908	0.944544	76
MA20/4/20	F	21	0.0180976	0.540409	Znone	No	No	No	No	No	127/76	97	355	0.0031488	0.971989	3061	0.000518908	0.944544
U/398	F	18	0.0132578	0.395889	Znone	No	No	No	No	No	117/81	0.99	512	0.00189319	0.584401	3060	0.000519149	0.944983	135
ME/516	F	42	0.0270538	0.807851	Znone	No	Yes	No	No	No	90/63	0.98	246	0.0017234	0.53199	3055	0.000520341	0.947152	19
TJD/1535	M	23	0.0214988	0.641973	Znone			Yes	No	No	116/68	0.96	245	0.00170769	0.527141	3055	0.000520341	0.947152	19
KT/687	M	46	0.0205317	0.613093	Znone			No	No	No	121/76	0.96	551	0.00129675	0.400289	3049	0.000521742	0.949702	157
TJ/1568	M	40	0.029769	0.888927	Znone			No	No	No	107/73	0.95	271	0.00212076	0.654649	3049	0.000521742	0.949702	9
MC/1572	M	40	0.029769	0.888927	Znone			No	No	Yes	123/74	0.98	241	0.0016452	0.507849	3049	0.000521742	0.949702	21
NK20/4/30	F	19	0.0148109	0.442267	Znone	No	No	Yes	No	No	126/89	97	489	0.00225784	0.696963	3047	0.000522202	0.950539
MS/1443	M	51	0.0124105	0.370589	Znone			Yes	No	Yes	173/101	0.98	405	0.00319436	0.986053	3045	0.000522658	0.95137	74
KE20/4/54	M	27	0.0278783	0.832469	Znone			Yes	No	No	127/83	99	354	0.0031426	0.970077	3045	0.000522658	0.95137
HM/1546	M	33	0.03332	0.994965	Znone			Yes	No	No	114/77	0.98	251	0.00180235	0.55636	3045	0.000522658	0.95137	16
NH/1239	F	38	0.0318459	0.950946	Znone	No	Yes	No	No	No	133/59	0.96	242	0.00166077	0.512655	3045	0.000522658	0.95137	30
ME/1127	M	23	0.0214988	0.641973	Znone			Yes	No	Yes	114/66	975	455	0.00274807	0.848292	3041	0.00052356	0.953011	103
NE/680	M	22	0.0197946	0.591085	Znone			Yes	No	No	134/67	0.98	447	0.0028464	0.878645	3041	0.00052356	0.953011	98
NM95	M	22	0.0197946	0.591085	Znone			Yes	No	No	135/97	98	414	0.00314705	0.971449	3041	0.00052356	0.953011
UI/579	M	29	0.0304315	0.908713	Znone			No	No	No	130/83	0.93	391	0.00323484	0.99855	3041	0.00052356	0.953011	66
MJD/208	M	41	0.0284791	0.850412	Znone			Yes	No	No	155/95	95	375	0.00323021	0.997122	3041	0.00052356	0.953011	57
TS/1276	M	43	0.0255193	0.76203	Znone			Yes	No	Yes	113/56	0.98	334	0.00297972	0.919797	3041	0.00052356	0.953011	34
UT/909	M	20	0.0164298	0.490608	Znone			Yes	No	No	129/68	0.97	314	0.00275173	0.84942	3041	0.00052356	0.953011	23
MC/873	M	26	0.0264025	0.788401	Znone			No	No	Yes	139/77	0.96	313	0.0027389	0.84546	3041	0.00052356	0.953011	23
TS/1384	M	60	0.00321653	0.0960483	Znone			No	No	No	190/104	0.97	268	0.00207312	0.639943	3041	0.00052356	0.953011	9
DER117	M	37	0.0325916	0.973215	Znone			Yes	No	No	146/104	97	385	0.00323951	0.999991	3037	0.000524447	0.954627
NE/1448	M	37	0.0325916	0.973215	Znone			No	No	No	118/73	0.96	180	0.000817541	0.252363	3036	0.000524667	0.955027	54
IS/951	F	24	0.0231856	0.692343	Znone	No	No	No	No	No	112/72	0.98	416	0.00313435	0.967531	3033	0.000525321	0.956216	81
MA/1231	M	42	0.0270538	0.807851	Znone			No	No	No	120/83	0.98	273	0.00215242	0.664422	3033	0.000525321	0.956216	8
TJ/1133	M	19	0.0148109	0.442267	Znone			No	No	No	132/77	0.99	531	0.00159431	0.492142	3031	0.000525752	0.957001	146
NN20/4/65	M	24	0.0231856	0.692343	Znone			No	No	No	137/90	97	425	0.00306784	0.946999	3031	0.000525752	0.957001	86
MJ/1564	M	18	0.0132578	0.395889	Znone			Yes	No	No	105/60	0.99	220	0.0013295	0.4104	3027	0.000526603	0.958551	32
RA/514	M	44	0.0239028	0.713759	Znone			Yes	No	Yes	148/86	0.96	474	0.00248555	0.767253	3026	0.000526814	0.958934	114
NY/626	M	29	0.0304315	0.908713	Znone			No	No	No	114/66	0.99	405	0.00319436	0.986053	3026	0.000526814	0.958934	74
GE/1531	M	40	0.029769	0.888927	Znone			No	No	No	117/67	0.95	262	0.0019775	0.610426	3020	0.000528058	0.961198	11
NN/696	F	27	0.0278783	0.832469	Znone	No	Yes	Yes	No	No	114/66	0.95	235	0.00155264	0.479277	3019	0.000528262	0.96157	20
IF/1459	M	34	0.0334886	1	Znone			No	No	No	140/71	0.98	354	0.0031426	0.970077	3018	0.000528465	0.96194	45
UML/1074	F	31	0.0322951	0.964361	Znone	No	No	No	No	No	127/79	0.98	438	0.00294633	0.909492	3009	0.000530252	0.965193	93
HU/460	F	20	0.0164298	0.490608	Znone	No	No	No	No	No	127/82	0.98	435	0.00297688	0.918922	3009	0.000530252	0.965193	91
NE/1237	M	19	0.0148109	0.442267	Znone			No	No	No	126/74	0.98	403	0.00320264	0.988611	3009	0.000530252	0.965193	73
SH/815	M	28	0.0292298	0.872827	Znone			Yes	No	No	145/87	0.97	381	0.00323835	0.999633	3009	0.000530252	0.965193	61
HE/1291	M	39	0.0308986	0.92266	Znone			No	No	No	112/74	0.99	370	0.00321761	0.993231	3009	0.000530252	0.965193	54
FM/1086	M	21	0.0180976	0.540409	Znone			Yes	No	Yes	130/70	0.99	303	0.00260441	0.803946	3009	0.000530252	0.965193	17
IJ.B/1616	M	24	0.0231856	0.692343	Znone			No	No	No	114/65	0.99	303	0.00260441	0.803946	3009	0.000530252	0.965193	17
BC1599	F	33	0.03332	0.994965	Znone	Yes	Yes	Yes	No	No	104/67	0.96	279	0.0022467	0.693526	3009	0.000530252	0.965193	8
UMC/229	F	24	0.0231856	0.692343	Znone			Yes	No	No	139/79	99	179	0.000806571	0.248977	3009	0.000530252	0.965193	55
IB/1441	M	23	0.0214988	0.641973	Znone			No	No	No	129/77	0.97	156	0.000580507	0.179194	3009	0.000530252	0.965193	68
NA/871	F	22	0.0197946	0.591085	Znone	No	No	Yes	No	No	102/73	0.99	414	0.00314705	0.971449	3006	0.000530831	0.966246	80
DE/565	M	30	0.0314602	0.939429	Znone			Yes	No	No	147/83	0.98	342	0.00305348	0.942567	3001	0.000531777	0.967968	38
HJC/1415	M	44	0.0239028	0.713759	Znone			No	No	No	199/96	0.97	210	0.00118902	0.367035	3000	0.000531963	0.968308	37
MO/745	F	46	0.0205317	0.613093	Znone	No	No	No	No	No	115/77	0.98	468	0.00257223	0.79401	2998	0.000532333	0.968981	110
TL/233	F	24	0.0231856	0.692343	Znone	No	No	No	No	No	125/77	97	386	0.00323926	0.999915	2998	0.000532333	0.968981	63
NFI/557	M	23	0.0214988	0.641973	Znone			Yes	No	No	127/72	0.95	481	0.00238095	0.734966	2997	0.000532517	0.969315	117
HJD/690	M	65	0.00118704	0.0354459	Znone			Yes	No	Yes	144/78	0.99	361	0.0031818	0.982178	2997	0.000532517	0.969315	89
BC20/4/22	F	21	0.0180976	0.540409	Znone	No	No		No	No	118/74	97	582	0.000893629	0.275851	2996	0.000532699	0.969648
NC/666	M	49	0.0155034	0.462945	Znone			Yes	Yes	No	105/69	0.99	345	0.00307826	0.950216	2994	0.000533062	0.970307	40
UB/494	F	19	0.0148109	0.442267	Znone	No	No	No	No	No	124/76	0.95	387	0.00323881	0.999774	2993	0.000533242	0.970634	64
AE/1425	M	41	0.0284791	0.850412	Znone			Yes	No	No	120/78	0.98	172	0.000732445	0.226095	2992	0.00053342	0.97096	59
CM465	F	22	0.0197946	0.591085	Znone	Yes	No	No	No	No	130/83	0.99	324	0.00287291	0.886827	2991	0.000533598	0.971284	28
TN/1329	F	18	0.0132578	0.395889	Znone	No	No	Yes	No	No	124/69	0.98	256	0.00188181	0.580889	2989	0.000533951	0.971926	12
ST/1483	M	32	0.0329194	0.983002	Znone			Yes	No	No	118/96	0.98	248	0.0017549	0.541714	2989	0.000533951	0.971926	16
NM/1035	M	42	0.0270538	0.807851	Znone			Yes	No	No	136/95	0.95	496	0.0021479	0.663027	2987	0.0005343	0.972561	126
US/1324	M	29	0.0304315	0.908713	Znone			Yes	No	No	140/74	0.97	397	0.00322252	0.994748	2987	0.0005343	0.972561	70
IE/1119	M	38	0.0318459	0.950946	Znone			No	No	No	118/63	0.96	266	0.00204128	0.630115	2987	0.0005343	0.972561	28
NF/1177	M	36	0.0331206	0.98901	Znone			Yes	No	No	108/66	0.96	780	1.85836e-05	0.00573649	2981	0.000535324	0.974425	388
HNM20/4/27	M	22	0.0197946	0.591085	Znone				No	No	113/87	99	399	0.00321673	0.99296	2981	0.000535324	0.974425
NJ/1596	M	22	0.0197946	0.591085	Znone			Yes	No	No	117/62	0.95	250	0.00178651	0.551471	2981	0.000535324	0.974425	15
UC/1348	M	53	0.00965843	0.288409	Znone			Yes	No	No	137/88	0.98	237	0.00158331	0.488747	2979	0.000535658	0.975033	116
RK/1292	M	51	0.0124105	0.370589	Znone			Yes	No	Yes	124/80	0.98	391	0.00323484	0.99855	2977	0.000535988	0.975633	66
NZ/1495	M	41	0.0284791	0.850412	Znone			No	No	No	125/85	0.98	371	0.00322055	0.994139	2974	0.000536475	0.97652	55
NE/1218	M	25	0.0248292	0.741421	Znone			Yes	No	No	122/67	0.98	265	0.00202534	0.625195	2974	0.000536475	0.97652	7
IY/1902	M	22	0.0197946	0.591085	Znone			No	No	No	199/110	0.98	718	8.25202e-05	0.0254728	2971	0.000536954	0.977392	253
MI/395	F	27	0.0278783	0.832469	Znone	No	No	No	No	No	108/75	0.99	413	0.0031531	0.973317	2971	0.000536954	0.977392	79
NJD/648	M	41	0.0284791	0.850412	Znone			Yes	No	No	135/86	0.91	320	0.00282605	0.872361	2971	0.000536954	0.977392	26
CV20/4/16	M	20	0.0164298	0.490608	Znone			Yes	No	No	120/79	99	416	0.00313435	0.967531	2966	0.000537733	0.978809
NJC122	M	28	0.0292298	0.872827	Znone			Yes	No	No	131/75	99	298	0.00253339	0.782023	2966	0.000537733	0.978809
HP/1403	M	48	0.0171457	0.511984	Znone			Yes	No	No	196/107	0.99	480	0.00239609	0.73964	2965	0.000537885	0.979087	117
NA/1369	F	42	0.0270538	0.807851	Znone	No	Yes	No	No	Yes	129/82	0.97	464	0.00262822	0.811294	2963	0.000538188	0.979638	108
BS/1609	M	20	0.0164298	0.490608	Znone			No	No	No	127/75	0.97	273	0.00215242	0.664422	2963	0.000538188	0.979638	6
KM/1431	M	41	0.0284791	0.850412	Znone			No	No	No	171/112	0.98	249	0.0017707	0.546589	2960	0.000538634	0.980451	15
DMA/472	F	26	0.0264025	0.788401	Znone	No	Yes	Yes	No	No	129/79	0.99	451	0.00279828	0.863791	2957	0.000539072	0.981248	100
UR/1374	F	57	0.00537534	0.160512	Znone	No	No	No	No	Yes	121/74	0.98	361	0.0031818	0.982178	2957	0.000539072	0.981248	49
IM/810	M	45	0.0222314	0.66385	Znone			Yes	No	Yes	154/99%	0.97	403	0.00320264	0.988611	2955	0.000539359	0.98177	73
NJ/623	F	41	0.0284791	0.850412	Znone	No	Yes	No	No	Yes	114/69	0.97	307	0.0026595	0.82095	2955	0.000539359	0.98177	19
KI20/4/11	F	22	0.0197946	0.591085	Znone	No	No	No	No	No	121/82	97	396	0.00322511	0.995545	2949	0.000540196	0.983294
RP/1473	M	34	0.0334886	1	Znone			Yes	No	No	124/74	0.99	325	0.00288427	0.890335	2944	0.000540867	0.984514	29
TVI/642	F	39	0.0308986	0.92266	Znone	Yes	No	No	No	No	116/63	0.97	487	0.00228891	0.706555	2943	0.000540998	0.984752	124
MI/1385	M	55	0.00730767	0.218213	Znone			Yes	No	No	143/88	0.96	303	0.00260441	0.803946	2943	0.000540998	0.984752	16
DV/1544	M	29	0.0304315	0.908713	Znone			Yes	No	No	134/73	0.99	261	0.00196154	0.6055	2943	0.000540998	0.984752	9
NMJ/935	F	45	0.0222314	0.66385	Znone	No	No	No	No	No	129/91	0.97	435	0.00297688	0.918922	2941	0.000541257	0.985224	91
NI/850	M	19	0.0148109	0.442267	Znone			Yes	Yes	No	126/86	0.91	307	0.0026595	0.82095	2935	0.000542011	0.986596	18
UG/1421	F	18	0.0132578	0.395889	Znone	No	No	No	No	No	101/54	0.98	255	0.00186589	0.575974	2935	0.000542011	0.986596	28
MF/618	F	21	0.0180976	0.540409	Znone	No	No	No	No	No	107/73	0.97	406	0.00318991	0.984679	2931	0.000542493	0.987474	75
MV/728	F	18	0.0132578	0.395889	Znone	No	No	No	No	No	101/63	0.99	432	0.00300596	0.927899	2930	0.000542611	0.987689	89
TO/968	M	27	0.0278783	0.832469	Znone			Yes	No	No	130/62	0.96	339	0.00302711	0.934425	2930	0.000542611	0.987689	36
DG20/4/14	M	30	0.0314602	0.939429	Znone			Yes	No	No	139/88	99	400	0.00321352	0.991969	2925	0.000543187	0.988737
PU/1595	M	34	0.0334886	1	Znone			No	No	No	115/61	0.97	211	0.00120273	0.371267	2925	0.000543187	0.988737	36
NE/844	M	29	0.0304315	0.908713	Znone			Yes	No	No	114/76	0.97	406	0.00318991	0.984679	2919	0.000543844	0.989934	74
NB/216	F	21	0.0180976	0.540409	Znone	Yes	No	No	No	No	117/80	97	563	0.00113117	0.349176	2916	0.000544159	0.990507	164
KAD20/4/47	F	23	0.0214988	0.641973	Znone	No	No	No	No	No	122/73	98	505	0.00200484	0.618867	2916	0.000544159	0.990507
NC1338	F	35	0.0334217	0.998001	Znone			No	No	Yes	110/80	1.98	310	0.00269971	0.833363	2916	0.000544159	0.990507	20
SO/1128	M	18	0.0132578	0.395889	Znone			Yes	No	No	124/64	0.97	315	0.00276443	0.853342	2915	0.000544262	0.990694	23
NJ/668	M	61	0.00267254	0.0798046	Znone			Yes	No	Yes	169/98	0.96	486	0.00230438	0.71133	2913	0.000544465	0.991064	120
KGC20/4/07	F	21	0.0180976	0.540409	Znone	Yes	No	Yes	No	No	144/92	99	485	0.0023198	0.71609	2912	0.000544565	0.991246
NE/506	M	38	0.0318459	0.950946	Znone			Yes	No	Yes	132/69	0.95	414	0.00314705	0.971449	2912	0.000544565	0.991246	79
NG/911	M	27	0.0278783	0.832469	Znone			Yes	No	No	144/86	0.99	378	0.00323524	0.998673	2912	0.000544565	0.991246	59
UO/1489	F	43	0.0255193	0.76203	Znone	No	No	No	No	No	135/80	0.99	435	0.00297688	0.918922	2909	0.000544859	0.991781	91
HJC/1450	M	43	0.0255193	0.76203	Znone			Yes	Yes	No	118/73	0.98	195	0.00099328	0.306612	2909	0.000544859	0.991781	45
IKO/256	F	33	0.03332	0.994965	Znone	Yes	No	No	No	No	108/73	96	431	0.00301532	0.930788	2908	0.000544955	0.991955	89
UJB/1412	M	44	0.0239028	0.713759	Znone			Yes	No	Yes	123/66	0.98	261	0.00196154	0.6055	2906	0.000545143	0.992299	8
NV/1946	M	33	0.03332	0.994965	Znone			No	No	No	106/57	0.98	244	0.00169202	0.522302	2904	0.000545328	0.992635	18
NF/894	M	25	0.0248292	0.741421	Znone			No	No	No	123/70	0.99	463	0.00264197	0.815539	2902	0.000545509	0.992964	107
NO/1545	M	21	0.0180976	0.540409	Znone			Yes	No	No	110/60	0.98	299	0.00254778	0.786463	2902	0.000545509	0.992964	127
HJ/1345	M	41	0.0284791	0.850412	Znone			Yes	No	No	122/78	0.96	547	0.0013543	0.418055	2901	0.000545597	0.993125	155
HE/1335	M	29	0.0304315	0.908713	Znone			No	No	No	99/56	0.95	232	0.00150699	0.465185	2901	0.000545597	0.993125	24
NS94	M	42	0.0270538	0.807851	Znone			Yes	No	No	158/107	98	437	0.00295668	0.912685	2898	0.000545858	0.993599	92
MMG/254	F	22	0.0197946	0.591085	Znone			No	No	No	118/50	98	422	0.00309169	0.95436	2898	0.000545858	0.993599	84
UG126	F	21	0.0180976	0.540409	Znone	No	No	No	No	No	118/73	98	417	0.00312772	0.965482	2896	0.000546026	0.993905	81
UA/1118	F	27	0.0278783	0.832469	Znone	Yes	No	No	No	Yes	117/63	0.96	397	0.00322252	0.994748	2896	0.000546026	0.993905	69
NJB/1627	M	54	0.00843089	0.251754	Znone			No	No	Yes	120/79	0.98	391	0.00323484	0.99855	2896	0.000546026	0.993905	66
NF/1452	M	27	0.0278783	0.832469	Znone			Yes	No	No	134/63	0.98	349	0.00310874	0.959625	2896	0.000546026	0.993905	42
BA/1975	F	40	0.029769	0.888927	Znone	Yes	Yes	No	No	Yes	133/69	0.99	318	0.00280179	0.864874	2894	0.00054619	0.994204	24
ML/1607	M	40	0.029769	0.888927	Znone			No	No	Yes	109/66	0.98	263	0.00199345	0.61535	2894	0.00054619	0.994204	7
MA/478	F	42	0.0270538	0.807851	Znone	No	Yes	Yes	No	No	128/69	98	390	0.00323615	0.998955	2890	0.000546506	0.99478	65
TD/1341	M	28	0.0292298	0.872827	Znone			Yes	No	No	125/67	0.94	520	0.00176618	0.545195	2889	0.000546583	0.994919	140
ED/258	M	22	0.0197946	0.591085	Znone			No	No	No	118/67	98	299	0.00254778	0.786463	2889	0.000546583	0.994919	14
HJP/1518	M	42	0.0270538	0.807851	Znone			Yes	No	No	112/74	0.97	434	0.00298674	0.921965	2887	0.000546733	0.995192	105
MG/859	F	23	0.0214988	0.641973	Znone	No	No	No	No	Yes	102/70	0.96	434	0.00298674	0.921965	2885	0.000546879	0.995457	90
NN/1512	M	21	0.0180976	0.540409	Znone			Yes	No	No	147/50	0.99	357	0.00316059	0.975631	2884	0.00054695	0.995587	46
MA/1563	M	24	0.0231856	0.692343	Znone			Yes	No	No	138/65	0.98	279	0.0022467	0.693526	2884	0.00054695	0.995587	3
MH/581	F	20	0.0164298	0.490608	Znone	No	No	No	No	No	118/70	0.92	274	0.00216821	0.669297	2884	0.00054695	0.995587	3
NC/205	M	26	0.0264025	0.788401	Znone			No	No	No	122/64	99	283	0.00230879	0.712692	2882	0.00054709	0.995841	5
UA/1521	M	20	0.0164298	0.490608	Znone			No	No	No	123/67	0.97	222	0.00135846	0.419337	2882	0.00054709	0.995841	30
ND/211	F	48	0.0171457	0.511984	Znone			No	No	No	129/79	98	548	0.00133981	0.413581	2868	0.000547951	0.99741	156
IC/1215	F	53	0.00965843	0.288409	Znone	No	No	Yes	No	No	152/87	0.96	513	0.00187726	0.579484	2868	0.000547951	0.99741	136
HI/451	M	32	0.0329194	0.983002	Znone			Yes	No	No	141/79	0.99	479	0.00241117	0.744295	2868	0.000547951	0.99741	110
MJ/1917	M	43	0.0255193	0.76203	Znone			No	No	No	110/71	0.97	445	0.00286964	0.885817	2868	0.000547951	0.99741	97
KV/928	M	29	0.0304315	0.908713	Znone			Yes	No	No	137/79	0.98	412	0.00315896	0.975125	2868	0.000547951	0.99741	78
NI20/4/13	M	26	0.0264025	0.788401	Znone			No	No	No	141/86	99	379	0.00323649	0.999058	2868	0.000547951	0.99741
TE/1267	M	45	0.0222314	0.66385	Znone			Yes	No	No	139/84	0.97	268	0.00207312	0.639943	2868	0.000547951	0.99741	4
I/721	M	28	0.0292298	0.872827	Znone			Yes	No	Yes	133/75	0.92	254	0.00184998	0.571063	2868	0.000547951	0.99741	12
SJP/1321	M	43	0.0255193	0.76203	Znone			Yes	No	Yes	114/69	0.98	254	0.00184998	0.571063	2868	0.000547951	0.99741	12
IP89	F	23	0.0214988	0.641973	Znone	No	No	No	No	No	108/63	97	227	0.00143198	0.442031	2868	0.000547951	0.99741	27
HI/1010	M	20	0.0164298	0.490608	Znone			Yes	No	No	138/69	0.99	466	0.00260041	0.802712	2858	0.000548443	0.998305	109
MC/1121	M	36	0.0331206	0.98901	Znone			Yes	No	No	126/71	0.98	237	0.00158331	0.488747	2856	0.000548529	0.998461	21
NV/895	F	23	0.0214988	0.641973	Znone	No	No	No	No	No	117/74	0.97	461	0.00266916	0.823933	2854	0.000548611	0.99861	106
IY/1987	M	28	0.0292298	0.872827	Znone			No	No	No	123/59	0.95	384	0.00323954	1	2854	0.000548611	0.99861	62
UF71	F	21	0.0180976	0.540409	Znone	Yes	No	No	No	No	111/83	72	377	0.00323378	0.998221	2854	0.000548611	0.99861	58
UB/432	M	23	0.0214988	0.641973	Znone			Yes	No	No	143/79	0.97	244	0.00169202	0.522302	2853	0.00054865	0.998682	17
UF/904	M	45	0.0222314	0.66385	Znone			No	No	No	131/84	0.97	290	0.00241547	0.745622	2852	0.000548688	0.998752	8
TO/1979	F	37	0.0325916	0.973215	Znone	No	Yes	No	No	Yes	125/89	0.97	276	0.00219971	0.679019	2852	0.000548688	0.998752	2
UL/390	F	18	0.0132578	0.395889	Znone	No	Yes	Yes	No	No	120/67	0.98	329	0.00292824	0.903906	2848	0.000548831	0.999011	30
UI/1904	F	46	0.0205317	0.613093	Znone	No	No	No	No	No	105/67	0.99	622	0.000503324	0.155369	2843	0.000548986	0.999294	198
MJP/1307	M	31	0.0322951	0.964361	Znone			Yes	No	No	144/95	0.98	278	0.00223107	0.688701	2842	0.000549014	0.999345	1
KS/724	F	30	0.0314602	0.939429	Znone	Yes	No	No	No	No	127/71	0.98	278	0.00223107	0.688701	2837	0.000549138	0.99957	121
HJD/1399	M	27	0.0278783	0.832469	Znone			Yes	No	Yes	113/72	0.97	216	0.00127243	0.392781	2836	0.00054916	0.999609	33
MD/1123	M	24	0.0231856	0.692343	Znone			Yes	No	No	110/71	0.96	456	0.00273521	0.844322	2834	0.0005492	0.999683	103
BB20/4/56	F	21	0.0180976	0.540409	Znone	Yes	No	No	No	No	128/77	98	425	0.00306784	0.946999	2834	0.0005492	0.999683
IE/1593	M	35	0.0334217	0.998001	Znone			Yes	No	No	127/82	0.98	305	0.00263216	0.812511	2834	0.0005492	0.999683	17
LAI97	F	20	0.0164298	0.490608	Znone	Yes	No	No	No	No	113/78	97	301	0.00257628	0.795261	2834	0.0005492	0.999683
UJ20/4/39	F	23	0.0214988	0.641973	Znone	No	No	No	No	No	128/81	99	236	0.00156795	0.484005	2834	0.0005492	0.999683
NF/1426	F	56	0.0062896	0.187813	Znone	No	No	Yes	No	No	149/91	0.96	395	0.00322748	0.996277	2832	0.000549236	0.999748	68
DP/166	M	34	0.0334886	1	Znone			No	No	No	114/76	97	705	0.000109232	0.0337185	2827	0.000549308	0.999879	245
KD124	M	27	0.0278783	0.832469	Znone			No	No	No	127/73	98	397	0.00322252	0.994748	2827	0.000549308	0.999879
N/1553	M	31	0.0322951	0.964361	Znone			Yes	No	No	125/68	0.95	367	0.00320753	0.99012	2827	0.000549308	0.999879	52
UA/2034	F	20	0.0164298	0.490608	Znone	No	No	No	No	No	140/76	0.99	275	0.00218398	0.674163	2827	0.000549308	0.999879
NJB/1102	M	47	0.0188287	0.562241	Znone			Yes	No	No	102/66	0.97	405	0.00319436	0.986053	2825	0.000549329	0.999918	74
ND/1528	F	34	0.0334886	1	Znone			No	No	No	118/69	0.99	552	0.00128254	0.395901	2824	0.000549338	0.999935	158
IA20/4/53	F	24	0.0231856	0.692343	Znone	Yes	No	No	No	No	115/84	99	429	0.00303353	0.936407	2824	0.000549338	0.999935
MC/1894	M	64	0.0014695	0.0438807	Znone			No	No	Yes	153/92	0.98	418	0.00312089	0.963375	2824	0.000549338	0.999935	81
TP/1519	M	26	0.0264025	0.788401	Znone			Yes	No	No	113/71	0.97	417	0.00312772	0.965482	2824	0.000549338	0.999935	81
YF/1047	M	34	0.0334886	1	Znone			Yes	No	No	145/80	0.96	407	0.00318525	0.983242	2824	0.000549338	0.999935	75
HB/1423	M	39	0.0308986	0.92266	Znone			Yes	No	Yes	149/87	0.98	361	0.0031818	0.982178	2824	0.000549338	0.999935	49
BJC/1580	M	37	0.0325916	0.973215	Znone			Yes	No	No	113/70	0.98	276	0.00219971	0.679019	2824	0.000549338	0.999935	1
ND/856	M	32	0.0329194	0.983002	Znone			Yes	Yes	Yes	128/72	0.95	407	0.00318525	0.983242	2820	0.000549365	0.999983	75
MA/1313	M	48	0.0171457	0.511984	Znone			Yes	No	Yes	153/88	0.99	354	0.0031426	0.970077	2820	0.000549365	0.999983	4
NC/1410	F	31	0.0322951	0.964361	Znone	No	Yes	No	No	No	107/67	0.98	293	0.00246025	0.759445	2819	0.000549369	0.99999	10
NS/1193	F	22	0.0197946	0.591085	Znone	No	Yes	Yes	No	No	116/80	0.97	550	0.00131103	0.404698	2816	0.000549374	1	157
KC20/4/21	M	22	0.0197946	0.591085	Znone				No	No	128/76	98	379	0.00323649	0.999058	2816	0.000549374	1
GE/1557	M	27	0.0278783	0.832469	Znone			No	No	No	116/76	0.99	289	0.00240041	0.740973	2816	0.000549374	1	8
SE/816	M	32	0.0329194	0.983002	Znone			Yes	No	No	129/85	0.99	369	0.00321446	0.992259	2812	0.000549367	0.999987	53
NJ/232	F	43	0.0255193	0.76203	Znone	No	Yes	No	No	No	114/79	99	438	0.00294633	0.909492	2808	0.000549343	0.999944	93
BM/1763	M	30	0.0314602	0.939429	Znone			No	No	No	107/66	0.98	365	0.00319978	0.987726	2808	0.000549343	0.999944	51
HP/1526	M	31	0.0322951	0.964361	Znone			No	No	No	125/66	0.95	330	0.00293885	0.907182	2808	0.000549343	0.999944	31
KCP/528	M	51	0.0124105	0.370589	Znone			No	No	Yes	139/91	0.96	416	0.00313435	0.967531	2806	0.000549325	0.999911	80
UD98	F	20	0.0164298	0.490608	Znone	No	No	No	No	No	108/82	97	422	0.00309169	0.95436	2804	0.000549303	0.99987	84
AJ/1356	F	36	0.0331206	0.98901	Znone	No	Yes	No	No	No	113/72	97	191	0.000944391	0.29152	2804	0.000549303	0.99987	48
BE/462	M		0.000540743	0.0161471	Znone			No	No	No	153/77	0.95	541	0.0014426	0.445311	2802	0.000549277	0.999822	152
NO/524	F	36	0.0331206	0.98901	Znone	No	Yes	No	No	No	127/90	0.95	538	0.00148756	0.45919	2802	0.000549277	0.999822	150
NMR/744	F	36	0.0331206	0.98901	Znone	No	No	No	No	No	130/88	0.98	435	0.00297688	0.918922	2802	0.000549277	0.999822	91
DJC1112	M	21	0.0180976	0.540409	Znone			Yes	No	No	114/53	0.95	339	0.00302711	0.934425	2802	0.000549277	0.999822	30
NE/1811	F	63	0.00180641	0.0539411	Znone	No	No	No	No	No	129/62	0.94	624	0.00048773	0.150555	2796	0.000549172	0.999632	199
RJB/855	M	18	0.0132578	0.395889	Znone			No	No	No	116/64	975	482	0.00236575	0.730273	2796	0.000549172	0.999632	119
AC/1354	F	43	0.0255193	0.76203	Znone	No	No	No	No	Yes	140/80	0.99	477	0.00244113	0.753544	2796	0.000549172	0.999632	116
IS88	M	25	0.0248292	0.741421	Znone			Yes	No	No	123/73	99	433	0.00299644	0.924958	2796	0.000549172	0.999632	91
IE93	F	20	0.0164298	0.490608	Znone	No	No	Yes	No	No	129/77	98	388	0.00323813	0.999567	2796	0.000549172	0.999632	66
ME/1012	M	19	0.0148109	0.442267	Znone			Yes	No	No	158/87	0.97	289	0.00240041	0.740973	2796	0.000549172	0.999632	16
MM/1549	M	38	0.0318459	0.950946	Znone			No	No	No	114/77	0.98	247	0.00173914	0.536848	2796	0.000549172	0.999632	21
NB/159	F	47	0.0188287	0.562241	Znone			Yes	No	No	122/75	99	427	0.00305104	0.941812	2791	0.000549057	0.999422	88
UJ/1312	F	30	0.0314602	0.939429	Znone	No	Yes	Yes	No	No	115/70	0.98	365	0.00319978	0.987726	2790	0.00054903	0.999374	53
NF/731	M	33	0.03332	0.994965	Znone			No	No	No	141/71	0.99	331	0.00294931	0.910409	2790	0.00054903	0.999374	34
ME/858	M	33	0.03332	0.994965	Znone			No	No	No	113/71	0.98	329	0.00292824	0.903906	2790	0.00054903	0.999374	33
MP/1382	M	35	0.0334217	0.998001	Znone			No	No	No	122/64	0.98	427	0.00305104	0.941812	2788	0.000548975	0.999273	87
NA/1350	M	21	0.0180976	0.540409	Znone			No	No	No	106/71	0.97	304	0.00261834	0.808243	2787	0.000548945	0.999219	21
BT/1533	M	30	0.0314602	0.939429	Znone			Yes	No	No	118/65	0.97	434	0.00298674	0.921965	2786	0.000548915	0.999164	91
NJ120	M	27	0.0278783	0.832469	Znone			Yes	No	No	122/80	98	286	0.00235485	0.72691	2786	0.000548915	0.999164	16
TJB121	M	27	0.0278783	0.832469	Znone			No	No	No	120/84	98	260	0.00194559	0.600575	2786	0.000548915	0.999164
NA20/4/03	F	22	0.0197946	0.591085	Znone	No	Yes	Yes	No	No	128/87	98	306	0.00264588	0.816747	2783	0.000548818	0.998987
NDS20/4/62	M	26	0.0264025	0.788401	Znone			Yes	No	Yes	125/82	97	413	0.0031531	0.973317	2781	0.000548747	0.998859	79
AAT20/4/50	M	21	0.0180976	0.540409	Znone			No	No	No	113/82	98	344	0.00307018	0.947722	2779	0.000548673	0.998724
IE/1008	M	20	0.0164298	0.490608	Znone			Yes	No	No	115/84	985	322	0.00284976	0.87968	2779	0.000548673	0.998724	29
ME/486	M	37	0.0325916	0.973215	Znone			Yes	No	No	104/69	0.95	458	0.00270913	0.836272	2776	0.000548554	0.998507	105
MJ/801	F	38	0.0318459	0.950946	Znone	No	No	No	No	No	135/79	0.99	368	0.0032111	0.991222	2775	0.000548512	0.998431	54
HD/1557	M	41	0.0284791	0.850412	Znone			No	No	No	116/79	0.99	236	0.00156795	0.484005	2775	0.000548512	0.998431	25
MA130	F	22	0.0197946	0.591085	Znone	No	No	No	No	No	119/80	97	419	0.00311387	0.961208	2774	0.000548469	0.998353	83
BA20/4/63	M	27	0.0278783	0.832469	Znone			Yes	No	No	137/81	98	398	0.00321973	0.993886	2772	0.00054838	0.998191	71
MM/2005	F	41	0.0284791	0.850412	Znone	No	No	No	No	No	155/81	0.94	390	0.00323615	0.998955	2772	0.00054838	0.998191	66
CM/1972	M	23	0.0214988	0.641973	Znone			No	No	No	117/63	0.97	349	0.00310874	0.959625	2772	0.00054838	0.998191	44
AJ/1487	F	36	0.0331206	0.98901	Znone	No	No	No	No	No	104/72	0.98	935	1.47551e-07	4.55469e-05	2768	0.00054819	0.997845	36
NA146	F	25	0.0248292	0.741421	Znone	No	No	No	No	No	107/63	99	522	0.00173464	0.535458	2768	0.00054819	0.997845
TE/1199	M	19	0.0148109	0.442267	Znone			No	No	No	118/58	0.94	354	0.0031426	0.970077	2768	0.00054819	0.997845	46
NF/2014	F	30	0.0314602	0.939429	Znone	No	No	No	No	No	134/77	0.97	312	0.00272595	0.841464	2768	0.00054819	0.997845	24
HA/1948	M	36	0.0331206	0.98901	Znone			No	No	No	131/69	0.96	505	0.00200484	0.618867	2766	0.000548089	0.997661	132
NA/1767	M	45	0.0222314	0.66385	Znone			No	No	No	127/85	0.96	292	0.00244539	0.754859	2765	0.000548037	0.997566	15
NI/187	M	26	0.0264025	0.788401	Znone			Yes	No	No	137/65	95	475	0.00247082	0.762706	2763	0.000547929	0.99737	144
RK/1582	M	36	0.0331206	0.98901	Znone			No	No	No	142/89	0.98	209	0.00117539	0.362827	2763	0.000547929	0.99737	39
UT/942	M	30	0.0314602	0.939429	Znone			Yes	No	No	114/65	0.96	486	0.00230438	0.71133	2762	0.000547874	0.997269	121
UA110	F	26	0.0264025	0.788401	Znone	No	No	Yes	No	No	123/80	99	456	0.00273521	0.844322	2762	0.000547874	0.997269	104
UD/1298	F	25	0.0248292	0.741421	Znone	No	No	No	No	No	115/70	0.99	268	0.00207312	0.639943	2762	0.000547874	0.997269	12
HF/1562	M	27	0.0278783	0.832469	Znone			Yes	No	No	170/93	0.98	261	0.00196154	0.6055	2762	0.000547874	0.997269	14
MC/1011	F	44	0.0239028	0.713759	Znone	No	No	No	No	No	130/84	0.98	1127	4.1063e-11	1.26756e-08	2761	0.000547818	0.997167	487
MB/1053	M	33	0.03332	0.994965	Znone			Yes	Yes	No	122/77	955	551	0.00129675	0.400289	2761	0.000547818	0.997167	158
UG/1205	F	38	0.0318459	0.950946	Znone	No	Yes	No	No	No	110/74	0.97	501	0.00206857	0.638539	2761	0.000547818	0.997167	129
UA/700	F	28	0.0292298	0.872827	Znone	No	No	No	No	No	117/75	0.97	572	0.00101467	0.313215	2760	0.000547761	0.997063	170
ID/239	F	18	0.0132578	0.395889	Znone			No	No	No	115/68	96	505	0.00200484	0.618867	2752	0.000547265	0.99616	131
LB/1222	F	49	0.0155034	0.462945	Znone	No	No	Yes	No	No	116/75	0.95	500	0.00208448	0.643448	2752	0.000547265	0.99616	129
ND/1893	M	19	0.0148109	0.442267	Znone			No	No	No	131/69	0.98	461	0.00266916	0.823933	2752	0.000547265	0.99616	106
UFD/207	F	43	0.0255193	0.76203	Znone	Yes	No	No	No	No	130/85	94	396	0.00322511	0.995545	2752	0.000547265	0.99616	70
HN/508	M	37	0.0325916	0.973215	Znone			Yes	No	No	120/83	0.97	354	0.0031426	0.970077	2752	0.000547265	0.99616	48
MI/505	M	28	0.0292298	0.872827	Znone			No	No	No	127/73	0.97	330	0.00293885	0.907182	2752	0.000547265	0.99616	33
HI/1078	M	43	0.0255193	0.76203	Znone			Yes	Yes	No	144/81	0.98	328	0.00291747	0.900583	2752	0.000547265	0.99616	32
BJ/329	M	31	0.0322951	0.964361	Znone			Yes	No	Yes	114/76	0.97	284	0.0023242	0.717448	2752	0.000547265	0.99616	12
SJ/482	M	32	0.0329194	0.983002	Znone			No	No	No	146/75	0.95	360	0.0031768	0.980634	2745	0.000546777	0.995272	49
MMC/1836	F	40	0.029769	0.888927	Znone	Yes	No	No	No	No	144/95	0.95	531	0.00159431	0.492142	2743	0.000546628	0.995001	146
HD/884	M	20	0.0164298	0.490608	Znone			Yes	No	No	129/86	0.98	425	0.00306784	0.946999	2743	0.000546628	0.995001	86
HJD/1875	M	42	0.0270538	0.807851	Znone			No	No	No	115/79	0.98	400	0.00321352	0.991969	2743	0.000546628	0.995001	72
NE/1301	M	31	0.0322951	0.964361	Znone			No	No	No	125/77	0.96	321	0.00283797	0.876042	2743	0.000546628	0.995001	28
ANM116	M	22	0.0197946	0.591085	Znone			No	No	No	104/76	98	373	0.0032258	0.995761	2736	0.000546075	0.993995
NS20/4/29	F	21	0.0180976	0.540409	Znone	No	No		No	No	113/86	98	239	0.00161417	0.498272	2736	0.000546075	0.993995
NMC20/4/55	F	22	0.0197946	0.591085	Znone	No	No	Yes	No	No	122/66	98	442	0.00290341	0.896241	2732	0.000545737	0.993379
GRI78	M	23	0.0214988	0.641973	Znone			Yes	No	No	125/82	97	377	0.00323378	0.998221	2732	0.000545737	0.993379	59
MAE/1620	F	42	0.0270538	0.807851	Znone	No	Yes	No	No	No	108/78	0.99	384	0.00323954	1	2729	0.000545473	0.992898	63
UC80	M	22	0.0197946	0.591085	Znone			No	No	No	114/82	97	473	0.0025002	0.771777	2727	0.000545291	0.992568	113
AF/891	F	18	0.0132578	0.395889	Znone	No	No	No	No	No	125/82	0.98	435	0.00297688	0.918922	2727	0.000545291	0.992568	91
MJC/219	M	25	0.0248292	0.741421	Znone			No	No	No	103/69	95	292	0.00244539	0.754859	2727	0.000545291	0.992568	13
ST/822	M	62	0.00220496	0.0658422	Znone			Yes	No	No	130/70	0.96	519	0.00178199	0.550075	2726	0.000545199	0.9924	139
MC/1762	F	51	0.0124105	0.370589	Znone	No	No	No	No	Yes	130/82	0.98	509	0.00194103	0.599168	2726	0.000545199	0.9924	134
TI/1246	M	18	0.0132578	0.395889	Znone			No	No	No	121/79	0.95	272	0.0021366	0.659539	2724	0.000545011	0.992058	71
GS/1116	M	32	0.0329194	0.983002	Znone			No	No	No	177/121	0.97	654	0.00029472	0.090976	2723	0.000544916	0.991885	216
HE/839	M	42	0.0270538	0.807851	Znone			Yes	No	No	134/81	0.99	615	0.00056077	0.173102	2723	0.000544916	0.991885	194
JN20/4/31	F	22	0.0197946	0.591085	Znone	Yes	No	No	No	No	109/79	98	518	0.00179782	0.554962	2723	0.000544916	0.991885
DMA20/4/67	F	21	0.0180976	0.540409	Znone	Yes	No	No	No	No	130/84	95	482	0.00236575	0.730273	2723	0.000544916	0.991885	118
TJC/2032	M	41	0.0284791	0.850412	Znone			No	No	No	136/78	0.96	206	0.00113498	0.350353	2723	0.000544916	0.991885	40
MMC/918	F	38	0.0318459	0.950946	Znone	No	No	Yes	No	No	145/89	0.95	491	0.0022266	0.68732	2720	0.000544624	0.991354	123
NJD/1327	M	51	0.0124105	0.370589	Znone			Yes	No	No	115/70	0.98	290	0.00241547	0.745622	2720	0.000544624	0.991354	12
EG92	M	30	0.0314602	0.939429	Znone			No	No	No	121/87	98	342	0.00305348	0.942567	2718	0.000544424	0.99099
MN/1604	M	42	0.0270538	0.807851	Znone			Yes	No	No	123/82	0.98	323	0.00286141	0.883276	2718	0.000544424	0.99099	28
IIG/1947	M	21	0.0180976	0.540409	Znone			No	No	No	111/64	0.98	263	0.00199345	0.61535	2717	0.000544323	0.990806	11
NS/1890	F	38	0.0318459	0.950946	Znone	No	No	No	No	No	128/8	0.98	555	0.00124033	0.382873	2715	0.000544117	0.990431	160
NM/1509	F	55	0.00730767	0.218213	Znone	No	No	Yes	No	No	116/73	0.97	300	0.00256207	0.790876	2715	0.000544117	0.990431	16
NE/1346	F	37	0.0325916	0.973215	Znone	No	Yes	Yes	No	Yes	113/69	0.97	437	0.00295668	0.912685	2713	0.000543907	0.990049	92
NJ 149	M	24	0.0231856	0.692343	Znone			Yes	No	No	118/77	98	394	0.00322964	0.996943	2713	0.000543907	0.990049	68
NRP137	F	35	0.0334217	0.998001	Znone	No	Yes	No	No	No	119/74	98	366	0.00320376	0.988955	2710	0.000543585	0.989462
MC/223	F	33	0.03332	0.994965	Znone	No	Yes	No	No	Yes	134/99	95	503	0.00203673	0.628709	2708	0.000543365	0.989062	130
NA/1357	F	32	0.0329194	0.983002	Znone	No	Yes	Yes	No	No	152/88	0.98	445	0.00286964	0.885817	2708	0.000543365	0.989062	97
NJ/1949	M	27	0.0278783	0.832469	Znone			No	No	Yes	117/69	0.97	242	0.00166077	0.512655	2707	0.000543254	0.988859	20
UE129	F	25	0.0248292	0.741421	Znone	No	No	No	No	No	119/81	98	554	0.00125433	0.387193	2702	0.000542681	0.987817
NP143	F	22	0.0197946	0.591085	Znone	No	No	No	No	No	120/72	97	407	0.00318525	0.983242	2696	0.000541961	0.986506	75
IC/260	F	20	0.0164298	0.490608	Znone			No	No	No	131/72	95	455	0.00274807	0.848292	2695	0.000541838	0.986281	103
FM/1988	M	37	0.0325916	0.973215	Znone			No	No	No	146/89	0.97	419	0.00311387	0.961208	2695	0.000541838	0.986281	82
MH/433	F	41	0.0284791	0.850412	Znone	No	Yes	Yes	No	No	99/63	0.98	318	0.00280179	0.864874	2695	0.000541838	0.986281	25
NA/1257	M	39	0.0308986	0.92266	Znone			No	No	No	112/75	0.97	302	0.00259039	0.799618	2695	0.000541838	0.986281	16
NE/1124	M	33	0.03332	0.994965	Znone			No	No	No	134/85	0.98	227	0.00143198	0.442031	2695	0.000541838	0.986281	28
IN/283	M	23	0.0214988	0.641973	Znone			No	No	No	124/69	95	413	0.0031531	0.973317	2691	0.000541334	0.985364	79
SJ/473	M	35	0.0334217	0.998001	Znone			No	No	No	136/79	0.99	523	0.00171891	0.530603	2689	0.000541076	0.984894	141
SJ/473	M	35	0.0334217	0.998001	Znone			No	No	No	136/79	0.99	523	0.00171891	0.530603	2689	0.000541076	0.984894	141
MG/215	M	34	0.0334886	1	Znone			No	No		124/63	97	383	0.00323935	0.999943	2689	0.000541076	0.984894	62
IS/1996	M	21	0.0180976	0.540409	Znone			No	No	No	177/59	0.97	327	0.00290656	0.897213	2689	0.000541076	0.984894	30
MC20/4/17	M	22	0.0197946	0.591085	Znone			Yes	No	No	127/89	97	300	0.00256207	0.790876	2689	0.000541076	0.984894
MD/1400	M	29	0.0304315	0.908713	Znone			Yes	No	No	106/69	0.97	280	0.00226229	0.698337	2689	0.000541076	0.984894	7
NJB/1913	M	39	0.0308986	0.92266	Znone			No	No	No	108/66	0.99	516	0.00182955	0.564756	2686	0.000540681	0.984176	132
MJI/710	F	37	0.0325916	0.973215	Znone	No	No	No	No	No	117/55	0.96	475	0.00247082	0.762706	2684	0.000540413	0.983688	114
RT/953	M	39	0.0308986	0.92266	Znone			No	No	No	122/76	0.98	351	0.00312286	0.963983	2683	0.000540278	0.983442	43
BT/1391	M	40	0.029769	0.888927	Znone			No	No	No	136/745	0.98	294	0.00247503	0.764008	2683	0.000540278	0.983442	12
FN/1114	F	51	0.0124105	0.370589	Znone	No	No	No	No	No	139/85	0.96	451	0.00279828	0.863791	2679	0.000539726	0.982437	100
HJB20/4/02	M	38	0.0318459	0.950946	Znone			Yes	No	Yes	129/86	99	361	0.0031818	0.982178	2679	0.000539726	0.982437
KG/1898	F	37	0.0325916	0.973215	Znone	No	No	No	No	No	138/76	0.97	485	0.0023198	0.71609	2673	0.000538869	0.980877	120
BE/1021	M	46	0.0205317	0.613093	Znone			No	No	No	121/72	0.95	295	0.00248974	0.768549	2673	0.000538869	0.980877	12
MML20/4/28	F	26	0.0264025	0.788401	Znone	No	No		No	No	130/88	99	280	0.00226229	0.698337	2673	0.000538869	0.980877
AM/1394	F	31	0.0322951	0.964361	Znone	No	No	No	No	No	139/74	0.97	274	0.00216821	0.669297	2673	0.000538869	0.980877	5
NM/1339	M	44	0.0239028	0.713759	Znone			Yes	No	No	125/81	0.99	236	0.00156795	0.484005	2673	0.000538869	0.980877	22
HC/1511	M	39	0.0308986	0.92266	Znone			No	No	Yes	129/71	0.99	222	0.00135846	0.419337	2673	0.000538869	0.980877	30
CB/1365	F	64	0.0014695	0.0438807	Znone	No	No	No	No	Yes	128/78	0.98	398	0.00321973	0.993886	2668	0.000538127	0.979528	70
IE/838	M	31	0.0322951	0.964361	Znone			Yes	No	No	129/75	0.98	405	0.00319436	0.986053	2665	0.000537671	0.978696	74
NT/874	M	33	0.03332	0.994965	Znone			Yes	No	No	134/70	0.96	211	0.00120273	0.371267	2665	0.000537671	0.978696	36
BE/253	M	47	0.0188287	0.562241	Znone			Yes	No	No	143/82	97	358	0.0031662	0.97736	2664	0.000537517	0.978416	47
BE108	M	25	0.0248292	0.741421	Znone			No	No	No	124/73	98	270	0.0021049	0.649753	2664	0.000537517	0.978416	5
UA/507	F	25	0.0248292	0.741421	Znone	No	No	No	No	No	111/64	0.99	347	0.00309387	0.955035	2662	0.000537205	0.977849	41
MJ/1014	M	29	0.0304315	0.908713	Znone			No	No	No	127/94	985	333	0.00296974	0.916717	2662	0.000537205	0.977849	33
NJ/1110	M	49	0.0155034	0.462945	Znone			No	No	No	145/88	0.97	519	0.00178199	0.550075	2661	0.000537048	0.977563	139
IG/836	M	29	0.0304315	0.908713	Znone			Yes	No	No	135/74	0.97	388	0.00323813	0.999567	2659	0.000536731	0.976986	64
CA74	M	31	0.0322951	0.964361	Znone	Yes	No	No	No	No	111/79	96	557	0.00121257	0.374304	2655	0.000536085	0.975811	161
SM/1037	M	65	0.00118704	0.0354459	Znone			Yes	No	No	142/80	0.94	350	0.0031159	0.961833	2655	0.000536085	0.975811	43
MF/1630	F	25	0.0248292	0.741421	Znone	No	Yes	No	No	Yes	112/68	0.98	319	0.00281399	0.868638	2655	0.000536085	0.975811	25
NV/1275	M	38	0.0318459	0.950946	Znone			No	No	No	133/86	0.99	296	0.00250437	0.773065	2652	0.000535591	0.974911	12
MA20/4/42	F	22	0.0197946	0.591085	Znone	No	No	No	No	No	120/87	97	586	0.000847789	0.261701	2651	0.000535424	0.974607
DMM20/4/35	F	33	0.03332	0.994965	Znone	Yes	No	No	No	No	123/90	99	539	0.00147252	0.454546	2651	0.000535424	0.974607
HT/738	M	55	0.00730767	0.218213	Znone			Yes	No	Yes	128/79	0.99	464	0.00262822	0.811294	2651	0.000535424	0.974607	108
MI/1094	M	45	0.0222314	0.66385	Znone			Yes	No	No	123/58	0.95	309	0.00268642	0.829259	2651	0.000535424	0.974607	19
MC/1794	M	32	0.0329194	0.983002	Znone			No	No	No	138/93	0.97	215	0.00125834	0.388432	2647	0.000534748	0.973376	154
TE/1315	M	34	0.0334886	1	Znone			Yes	No	No	141/86	0.98	237	0.00158331	0.488747	2646	0.000534576	0.973064	21
NS/197	F	20	0.0164298	0.490608	Znone	Yes	Yes	No	No	No	123/72	98	430	0.00302451	0.933624	2643	0.000534056	0.972116	88
IJC/964	M	20	0.0164298	0.490608	Znone			Yes	No	No	124/75	0.96	384	0.00323954	1	2643	0.000534056	0.972116	62
GA/1610	M	38	0.0318459	0.950946	Znone			Yes	No	No	115/80	0.99	366	0.00320376	0.988955	2643	0.000534056	0.972116	52
AF20/4/40	F	23	0.0214988	0.641973	Znone	Yes	No	No	No	No	123/73	99	308	0.00267301	0.825122	2643	0.000534056	0.972116
NY/1331	M	53	0.00965843	0.288409	Znone			Yes	No	No	136/90	0.99	281	0.00227784	0.703136	2643	0.000534056	0.972116	4
NJ/272	M	22	0.0197946	0.591085	Znone			Yes	No	No	104/63	98	269	0.00208902	0.64485	2643	0.000534056	0.972116	4
SN20/4/01	F	35	0.0334217	0.998001	Znone	No	No	No	No	No	113/73	97	250	0.00178651	0.551471	2643	0.000534056	0.972116
DD/1756	M	25	0.0248292	0.741421	Znone	No	No	No	No	No	140/130	0.98	287	0.0023701	0.731616	2639	0.000533348	0.970829	7
MTA20/4/26	M	19	0.0148109	0.442267	Znone				No	Yes	133/72	95	400	0.00321352	0.991969	2638	0.000533169	0.970503
ND/322	F	43	0.0255193	0.76203	Znone	No	Yes	No	No	No	113/73	0.99	348	0.0031014	0.957359	2638	0.000533169	0.970503	41
TE118	F	22	0.0197946	0.591085	Znone	Yes	No	No	No	No	108/75	99	322	0.00284976	0.87968	2638	0.000533169	0.970503
NT/829	M	30	0.0314602	0.939429	Znone			Yes	No	No	138/89	0.97	485	0.0023198	0.71609	2636	0.000532808	0.969845	120
NL20/4/38	F	22	0.0197946	0.591085	Znone	No	No	Yes	No	No	149/90	97	360	0.0031768	0.980634	2636	0.000532808	0.969845
RPC/1963	M	23	0.0214988	0.641973	Znone			No	No	No	136/90	0.95	358	0.0031662	0.97736	2636	0.000532808	0.969845	47
KA/1070	M	54	0.00843089	0.251754	Znone			Yes	Yes	No	119/81	0.94	446	0.00285809	0.882252	2634	0.000532443	0.969181	97
MJP/1849	M	33	0.03332	0.994965	Znone			No	No	No	101/81	0.98	432	0.00300596	0.927899	2634	0.000532443	0.969181	98
UC145	F	26	0.0264025	0.788401	Znone	No	No	No	No	No	128/79	97	369	0.00321446	0.992259	2633	0.000532259	0.968846	53
IE/249	F	18	0.0132578	0.395889	Znone	No	No	No	No	No	105/66	98	329	0.00292824	0.903906	2631	0.000531888	0.968171	30
HL/966	M	25	0.0248292	0.741421	Znone			No	No	No	119/75	0.98	406	0.00318991	0.984679	2630	0.000531702	0.967831	74
NS/231	F	40	0.029769	0.888927	Znone	No	No	No	No	Yes	125/85	98	390	0.00323615	0.998955	2630	0.000531702	0.967831	65
ZI/1125	M	34	0.0334886	1	Znone			Yes	No	No	134/80	985	417	0.00312772	0.965482	2629	0.000531514	0.967489	81
ME/831	M	35	0.0334217	0.998001	Znone			No	No	No	115/74	0.99	398	0.00321973	0.993886	2629	0.000531514	0.967489	70
IF/1964	F	23	0.0214988	0.641973	Znone	No	No	No	No	No	128/83	0.96	368	0.0032111	0.991222	2629	0.000531514	0.967489	53
IF/1970	M	49	0.0155034	0.462945	Znone			No	No	No	106/68	0.96	201	0.00106928	0.330072	2625	0.000530754	0.966106	42
IT/1260	M	24	0.0231856	0.692343	Znone			Yes	No	No	128/81	0.98	246	0.0017234	0.53199	2624	0.000530561	0.965755	16
NA96	M	28	0.0292298	0.872827	Znone			Yes	No	Yes	140/100	99	586	0.000847789	0.261701	2621	0.000529978	0.964695	177
MT/1855	M	44	0.0239028	0.713759	Znone			No	No	No	132/76	0.97	452	0.00278592	0.859975	2621	0.000529978	0.964695	101
TMG20/4/33	F	23	0.0214988	0.641973	Znone	No	No	No	No	No	119/82	99	258	0.00191369	0.590728	2621	0.000529978	0.964695
BE/1605	M	36	0.0331206	0.98901	Znone			Yes	No	No	124/76	0.97	564	0.00111789	0.345076	2618	0.000529387	0.963618	165
TO/971	M	21	0.0180976	0.540409	Znone			No	No	No	156/69	0.94	385	0.00323951	0.999991	2618	0.000529387	0.963618	62
NU/1363	F	32	0.0329194	0.983002	Znone	No	No	No	No	No	142/80	0.96	125	0.000352631	0.108852	2618	0.000529387	0.963618	85
UL/1145	F	26	0.0264025	0.788401	Znone	No	Yes	No	No	No	97/79	0.96	482	0.00236575	0.730273	2616	0.000528988	0.962892	118
MG/1162	M	32	0.0329194	0.983002	Znone			Yes	No	No	154/93	0.97	435	0.00297688	0.918922	2616	0.000528988	0.962892	91
MA/1194	M	38	0.0318459	0.950946	Znone			No	No	No	146/92	0.96	490	0.00224224	0.692148	2611	0.000527975	0.961048	122
MD/1084	M	23	0.0214988	0.641973	Znone			Yes	No	No	116/64	0.95	420	0.00310666	0.958983	2611	0.000527975	0.961048	82
JI133	F	20	0.0164298	0.490608	Znone	No	No	No	No	No	110/64	98	405	0.00319436	0.986053	2611	0.000527975	0.961048	74
UA/812	F	28	0.0292298	0.872827	Znone	No	No	No	No	No	136/84	0.99	973	3.54033e-08	1.09285e-05	2608	0.000527356	0.959921	398
NE/2001	M	20	0.0164298	0.490608	Znone			No	No	No	131/67	0.99	376	0.0032321	0.997704	2607	0.000527148	0.959542	57
UO/1850	M	36	0.0331206	0.98901	Znone			No	No	No	131/71	0.98	417	0.00312772	0.965482	2602	0.000526093	0.957623	81
IG/500	F	50	0.01392	0.415663	Znone	No	No	Yes	No	No	125/85	0.97	991	1.74171e-08	5.37641e-06	2601	0.00052588	0.957234	409
NJ/1952	F	25	0.0248292	0.741421	Znone	No	No	No	No	No	105/76	0.96	401	0.0032101	0.990913	2601	0.00052588	0.957234	72
NH/898	F	24	0.0231856	0.692343	Znone	No	Yes	No	No	No	123/76	0.98	570	0.00103996	0.32102	2599	0.00052545	0.956451	168
IB/422	M	20	0.0164298	0.490608	Znone			Yes	No	No	121/61	97	396	0.00322511	0.995545	2599	0.00052545	0.956451	69
NA100	M	22	0.0197946	0.591085	Znone			Yes	No	No	125/87	97	231	0.00149187	0.46052	2599	0.00052545	0.956451	13
UP20/4/61	F	22	0.0197946	0.591085	Znone	No	No	No	No	No	129/76	97	278	0.00223107	0.688701	2598	0.000525233	0.956057
NP/853	M	38	0.0318459	0.950946	Znone			Yes	No	No	134/70	0.96	267	0.00205721	0.635031	2598	0.000525233	0.956057	4
DJ/900	M	26	0.0264025	0.788401	Znone			Yes	Yes	No	177/122	0.95	478	0.00242619	0.74893	2595	0.000524579	0.954866	116
TI/160	M	25	0.0248292	0.741421	Znone			Yes	Yes	No	130/67	98	369	0.00321446	0.992259	2595	0.000524579	0.954866	53
MJB/954	M	36	0.0331206	0.98901	Znone			Yes	No	No	123/81	0.98	466	0.00260041	0.802712	2594	0.000524359	0.954465	109
NB/1006	F	39	0.0308986	0.92266	Znone	Yes	Yes	No	No	No	115/80	0.98	333	0.00296974	0.916717	2594	0.000524359	0.954465	109
TA20/4/05	F	21	0.0180976	0.540409	Znone	No	No	No	No	No	121/77	96	379	0.00323649	0.999058	2593	0.000524138	0.954063
BI/250	M	48	0.0171457	0.511984	Znone			No	No	Yes	136/88	96	427	0.00305104	0.941812	2591	0.000523693	0.953254	86
NG/1950	M	31	0.0322951	0.964361	Znone			No	No	Yes	126/72	0.98	472	0.00251477	0.776275	2590	0.00052347	0.952847	112
MF/1390	F	28	0.0292298	0.872827	Znone	No	Yes	Yes	No	No	113/72	0.98	268	0.00207312	0.639943	2589	0.000523245	0.952438	4
NA/490	F	42	0.0270538	0.807851	Znone	No	No	No	No	Yes	138/96	0.95	613	0.000578013	0.178424	2586	0.000522566	0.951203	194
NC/504	F	25	0.0248292	0.741421	Znone	No	No	No	No	No	110/65	0.98	491	0.0022266	0.68732	2586	0.000522566	0.951203	123
MG/1472	M	60	0.00321653	0.0960483	Znone			Yes	No	No	140/68	0.98	206	0.00113498	0.350353	2581	0.000521417	0.949111	39
MCI/1209	F	49	0.0155034	0.462945	Znone	No	No	Yes	No	No	89/77	0.98	815	7.16197e-06	0.0022108	2573	0.000519532	0.94568	308
MJ20/4/09	F	23	0.0214988	0.641973	Znone	No	No	No	No	No	122/89	99	654	0.00029472	0.090976	2573	0.000519532	0.94568
NL/1149	F	54	0.00843089	0.251754	Znone	No	No	No	No	No	149/86	0.98	550	0.00131103	0.404698	2573	0.000519532	0.94568	157
NO114	F	22	0.0197946	0.591085	Znone	No	No	No	No	No	138/35	99	499	0.00210036	0.648352	2573	0.000519532	0.94568
TL/176	F	21	0.0180976	0.540409	Znone			Yes	No	No	180/73	95	418	0.00312089	0.963375	2573	0.000519532	0.94568	81
M/1934	M	37	0.0325916	0.973215	Znone			No	No	No	122/74	0.98	405	0.00319436	0.986053	2573	0.000519532	0.94568	74
US/192	F	35	0.0334217	0.998001	Znone	No	Yes	No	No	No	130/71	96	403	0.00320264	0.988611	2573	0.000519532	0.94568	73
BML/917	F	42	0.0270538	0.807851	Znone	No	Yes	No	No	No	183/106	0.96	403	0.00320264	0.988611	2573	0.000519532	0.94568	73
MC132	F	23	0.0214988	0.641973	Znone	No	No	No	No	No	120/82	97	375	0.00323021	0.997122	2573	0.000519532	0.94568	57
DF/1706	M	26	0.0264025	0.788401	Znone			No	No	No	129/63	0.95	359	0.0031716	0.979028	2573	0.000519532	0.94568	53
BP/979	M	39	0.0308986	0.92266	Znone			Yes	No	No	124/84	0.97	353	0.00313621	0.968106	2573	0.000519532	0.94568	44
NA83	M	24	0.0231856	0.692343	Znone			Yes	No	No	104/72	98	342	0.00305348	0.942567	2573	0.000519532	0.94568	123
TD/1355	M	62	0.00220496	0.0658422	Znone			Yes	No	Yes	136/80	0.98	341	0.00304486	0.939907	2573	0.000519532	0.94568	37
NV/1622	F	26	0.0264025	0.788401	Znone	Yes	No	No	No	No	107/63	0.98	338	0.00301797	0.931604	2573	0.000519532	0.94568	36
NJP/1953	M	30	0.0314602	0.939429	Znone			No	No	No	125/8	0.95	303	0.00260441	0.803946	2573	0.000519532	0.94568	16
ME/1249	M	18	0.0132578	0.395889	Znone			Yes	No	No	101/77	0.98	269	0.00208902	0.64485	2573	0.000519532	0.94568	3
KA87	F	21	0.0180976	0.540409	Znone	No	No	No	No	No	117/68	99	242	0.00166077	0.512655	2573	0.000519532	0.94568
NS/857	M	26	0.0264025	0.788401	Znone			Yes	Yes	No	122/87	0.96	471	0.00252927	0.780749	2571	0.000519052	0.944806	112
MG/1551	M	39	0.0308986	0.92266	Znone			No	No	No	144/74	0.98	200	0.0010564	0.326095	2560	0.00051635	0.939888	42
MD20/4/36	F	24	0.0231856	0.692343	Znone	No	No	No	No	No	118/77	99	337	0.00300866	0.92873	2557	0.000515595	0.938514
BV123	M	27	0.0278783	0.832469	Znone			No	No	No	119/81	98	371	0.00322055	0.994139	2556	0.000515342	0.938053	64
UJ128	F	22	0.0197946	0.591085	Znone	No	No	No	No	No	117/59	97	529	0.00162523	0.501686	2555	0.000515088	0.93759	145
MJ/602	F	41	0.0284791	0.850412	Znone	No	No	No	No	No	125/80	0.99	303	0.00260441	0.803946	2555	0.000515088	0.93759	16
UE/263	F	27	0.0278783	0.832469	Znone	No	Yes	Yes	No	No	120/72	95	505	0.00200484	0.618867	2553	0.000514577	0.93666	157
NV/1054	M	38	0.0318459	0.950946	Znone			Yes	No	No	108/62	0.96	307	0.0026595	0.82095	2553	0.000514577	0.93666	18
SP/1427	M	32	0.0329194	0.983002	Znone			No	No	No	110/56	0.97	299	0.00254778	0.786463	2553	0.000514577	0.93666	14
GS/1259	M	50	0.01392	0.415663	Znone			No	No	No	120/74	0.99	224	0.00138768	0.428356	2553	0.000514577	0.93666	29
TED/823	M	25	0.0248292	0.741421	Znone			Yes	No	No	140/70	0.99	421	0.00309927	0.956701	2552	0.00051432	0.936192	83
MC/1141	F	35	0.0334217	0.998001	Znone	No	Yes	No	No	No	143/90	0.99	382	0.00323896	0.999821	2552	0.00051432	0.936192	61
KR/1158	M	39	0.0308986	0.92266	Znone			No	No	No	105/79	0.96	350	0.0031159	0.961833	2552	0.00051432	0.936192	43
N/1617	M	24	0.0231856	0.692343	Znone			Yes	No	No	115/70	0.99	212	0.00121652	0.375523	2552	0.00051432	0.936192	36
DD/199	F	25	0.0248292	0.741421	Znone			No	No	No	128/63	98	409	0.00317533	0.980181	2551	0.000514062	0.935723	76
KJ/224	F	32	0.0329194	0.983002	Znone	No	No	No	No	No	93/69	96	318	0.00280179	0.864874	2551	0.000514062	0.935723	24
MC/1909	M	53	0.00965843	0.288409	Znone			No	No	No	115/74	0.98	246	0.0017234	0.53199	2551	0.000514062	0.935723	16
MJM/1392	M	24	0.0231856	0.692343	Znone			Yes	No	No	130/72	0.97	579	0.000928984	0.286764	2549	0.000513545	0.934781	173
SE/1801	M	23	0.0214988	0.641973	Znone			No	No	No	140/71	0.96	454	0.00276081	0.852225	2548	0.000513285	0.934307	102
MJB/1800	M	36	0.0331206	0.98901	Znone			No	No	No	108/76	0.99	257	0.00189774	0.585807	2548	0.000513285	0.934307	10
IR/1999	F	21	0.0180976	0.540409	Znone	Yes	No	No	No	No	134/73	0.97	424	0.00307597	0.949509	2547	0.000513024	0.933832	85
ME/1795	M	30	0.0314602	0.939429	Znone			No	No	No	106/65	0.95	353	0.00313621	0.968106	2545	0.000512499	0.932878	44
IR/1711	M	24	0.0231856	0.692343	Znone			No	No	No	125/75	0.99	270	0.0021049	0.649753	2543	0.000511971	0.931917	5
UJ/1594	F	46	0.0205317	0.613093	Znone		No	No	No	No	126/73	0.98	198	0.00103089	0.31822	2536	0.000510098	0.928506	44
TJ103	F	22	0.0197946	0.591085	Znone	No	No	No	No	No	131/76	99	349	0.00310874	0.959625	2535	0.000509827	0.928013
MG/1818	F	49	0.0155034	0.462945	Znone	No	No	No	No	No	139/80	0.96	407	0.00318525	0.983242	2533	0.000509282	0.927022	75
BP/1362	M	28	0.0292298	0.872827	Znone			Yes	No	No	132/72	0.97	212	0.00121652	0.375523	2531	0.000508734	0.926025	36
IC/1966	F	27	0.0278783	0.832469	Znone	No	No	No	No	No	105/72	0.98	393	0.00323158	0.997544	2529	0.000508183	0.925022	56
MA/261	F	27	0.0278783	0.832469	Znone	No	No	No	No	No	131/79	98	523	0.00171891	0.530603	2527	0.000507629	0.924014	141
BA/869	M	55	0.00730767	0.218213	Znone			Yes	No	No	146/95	0.96	430	0.00302451	0.933624	2527	0.000507629	0.924014	88
NC/1565	F	33	0.03332	0.994965	Znone	No	Yes	Yes	No	No	129/82	0.97	504	0.00202079	0.623789	2524	0.000506792	0.922489	130
DP99	M	32	0.0329194	0.983002	Znone			Yes	No	No	124/74	98	399	0.00321673	0.99296	2524	0.000506792	0.922489	76
EK/1886	F	56	0.0062896	0.187813	Znone	No	No	No	No	No	148/84	0.98	596	0.000739794	0.228364	2522	0.00050623	0.921466	183
NE/1957	F	42	0.0270538	0.807851	Znone	No	No	No	No	No	127/88	0.99	453	0.00277343	0.856119	2522	0.00050623	0.921466	101
NS/1442	M	26	0.0264025	0.788401	Znone			Yes	No	No	118/66	0.98	353	0.00313621	0.968106	2522	0.00050623	0.921466	44
ND/1978	M	35	0.0334217	0.998001	Znone			Yes	No	Yes	132/79	0.96	346	0.00308616	0.952654	2522	0.00050623	0.921466	40
MT/860	M	43	0.0255193	0.76203	Znone			No	No	Yes	117/75	0.95	303	0.00260441	0.803946	2522	0.00050623	0.921466	17
TE/870	M	46	0.0205317	0.613093	Znone			No	No	Yes	132/80	0.97	396	0.00322511	0.995545	2521	0.000505947	0.920952	69
NE/1097	M	51	0.0124105	0.370589	Znone			Yes	No	No	135/79	0.96	472	0.00251477	0.776275	2519	0.00050538	0.91992	112
US/967	F	20	0.0164298	0.490608	Znone	No	No	No	No	No	120/70	0.94	385	0.00323951	0.999991	2519	0.00050538	0.91992	63
IA20/4/12	F	22	0.0197946	0.591085	Znone	No	No	No	No	No	105/75	97	370	0.00321761	0.993231	2519	0.00050538	0.91992
UF/1396	F	38	0.0318459	0.950946	Znone	No	No	No	No	Yes	110/86	0.98	284	0.0023242	0.717448	2519	0.00050538	0.91992	7
NJ/1906	F	47	0.0188287	0.562241	Znone	No	No	No	No	No	132/77	0.98	364	0.00319559	0.986434	2517	0.00050481	0.918881	51
HP/993	M	28	0.0292298	0.872827	Znone			Yes	No	No	98/60	0.96	453	0.00277343	0.856119	2515	0.000504236	0.917838	101
UC/1822	F	31	0.0322951	0.964361	Znone	No	No	No	No	No	98/60	0.98	549	0.00132539	0.409129	2514	0.000503948	0.917313	156
TA/1918	M	38	0.0318459	0.950946	Znone			No	No	No	115/64	0.96	264	0.0020094	0.620274	2511	0.00050308	0.915733	9
HD/914	M	25	0.0248292	0.741421	Znone			Yes	No	No	126/79	0.97	660	0.000264584	0.0816733	2509	0.000502497	0.914671	49
NS 152	F	23	0.0214988	0.641973	Znone			No	No	No	118/69	98	541	0.0014426	0.445311	2509	0.000502497	0.914671	152
MD/899	M	28	0.0292298	0.872827	Znone			No	No	No	138/77	0.96	405	0.00319436	0.986053	2509	0.000502497	0.914671	74
UT/960	M	32	0.0329194	0.983002	Znone			No	No	No	121/76	0.98	272	0.0021366	0.659539	2505	0.000501322	0.912532	7
BG/1397	M	30	0.0314602	0.939429	Znone			Yes	No	No	138/79	0.98	210	0.00118902	0.367035	2505	0.000501322	0.912532	37
NP/1418	F	44	0.0239028	0.713759	Znone	No	No	Yes	No	No	115/69	0.98	691	0.000145914	0.0450417	2502	0.000500432	0.910913	237
NN20/4/44	F	25	0.0248292	0.741421	Znone	No	No	No	No	No	124/84	95	446	0.00285809	0.882252	2502	0.000500432	0.910913
UF/1366	F	33	0.03332	0.994965	Znone	Yes	Yes	Yes	No	Yes	104/63	0.95	249	0.0017707	0.546589	2502	0.000500432	0.910913	16
MM/1838	F	63	0.00180641	0.0539411	Znone	No	No	No	No	No	148/101	0.97	454	0.00276081	0.852225	2498	0.000499235	0.908734	52
IUR86	F	22	0.0197946	0.591085	Znone	No	No	Yes	No	No	121/79	98	427	0.00305104	0.941812	2498	0.000499235	0.908734
NS/1797	M	27	0.0278783	0.832469	Znone			No	No	Yes	125/68	0.98	259	0.00192963	0.595651	2496	0.000498632	0.907636	11
AA/1005	M	30	0.0314602	0.939429	Znone			No	No	No	100/60	0.96	235	0.00155264	0.479277	2496	0.000498632	0.907636	24
GF/950	M	47	0.0188287	0.562241	Znone			Yes	No	No	142/86	0.95	401	0.0032101	0.990913	2494	0.000498026	0.906533	72
TE/957	M	32	0.0329194	0.983002	Znone			No	No	No	141/75	0.97	381	0.00323835	0.999633	2494	0.000498026	0.906533	61
HP/1131	M	51	0.0124105	0.370589	Znone			No	No	No	131//73	0.96	361	0.0031818	0.982178	2494	0.000498026	0.906533	49
ND/201	M	36	0.0331206	0.98901	Znone			Yes	Yes	No	141/74	98	406	0.00318991	0.984679	2493	0.000497722	0.905979	75
MR/923	F	20	0.0164298	0.490608	Znone	Yes	No	No	No	No	118/82	0.95	547	0.0013543	0.418055	2489	0.000496497	0.903751	155
NC501	F	42	0.0270538	0.807851	Znone	Yes	No	No	No	No	109/69	0.97	514	0.00186134	0.57457	2489	0.000496497	0.903751	136
MC70	M	27	0.0278783	0.832469	Znone			Yes	No	No	112/78	99	325	0.00288427	0.890335	2489	0.000496497	0.903751	29
SA/1941	M	57	0.00537534	0.160512	Znone			No	No	Yes	132/88	0.94	295	0.00248974	0.768549	2489	0.000496497	0.903751	14
DU73	F	35	0.0334217	0.998001	Znone	No	No	Yes	No	No	111/72	97	149	0.00052159	0.161007	2486	0.000495571	0.902065	72
NN/1631	M	41	0.0284791	0.850412	Znone			Yes	No	Yes	104/54	0.96	507	0.00197294	0.609018	2485	0.000495261	0.9015	132
RF/1558	M	41	0.0284791	0.850412	Znone			No	No	No	114/69	0.97	317	0.00278947	0.861069	2485	0.000495261	0.9015	25
NF/413	M	33	0.03332	0.994965	Znone			Yes	No	No	127/89	0.98	435	0.00297688	0.918922	2483	0.000494638	0.900367	91
UV/804	F	19	0.0148109	0.442267	Znone	No	No	Yes	No	No	144/98	0.99	452	0.00278592	0.859975	2482	0.000494326	0.899798	101
MF20/4/51	F	21	0.0180976	0.540409	Znone	No	No	Yes	No	No	110/81	98	575	0.000977407	0.301712	2480	0.000493699	0.898656
NJ/1161	M	41	0.0284791	0.850412	Znone			Yes	No	No	120/71	0.98	401	0.0032101	0.990913	2479	0.000493384	0.898084	72
IL/209	M	22	0.0197946	0.591085	Znone			No	No	No	125/59	97	637	0.000394952	0.121916	2476	0.000492436	0.896357	207
MJD75	M	48	0.0171457	0.511984	Znone			Yes	No	No	145/91	99	421	0.00309927	0.956701	2476	0.000492436	0.896357	83
NJ/1175	M	50	0.01392	0.415663	Znone			No	No	Yes	130/67	0.97	381	0.00323835	0.999633	2476	0.000492436	0.896357	61
KJ/487	F	20	0.0164298	0.490608	Znone	No	No	No	No	No	128/73	0.99	328	0.00291747	0.900583	2476	0.000492436	0.896357	31
NF/1613	M	35	0.0334217	0.998001	Znone			No	No	No	110/72	0.98	297	0.00251892	0.777557	2476	0.000492436	0.896357	15
MB/892	F	25	0.0248292	0.741421	Znone	Yes	Yes	No	No	No	131/87	0.96	509	0.00194103	0.599168	2474	0.0004918	0.8952	134
HBJ/1422	M	39	0.0308986	0.92266	Znone			Yes	No	Yes	153/85	0.98	301	0.00257628	0.795261	2474	0.0004918	0.8952	133
MB/511	F	26	0.0264025	0.788401	Znone	No	Yes	No	No	Yes	156/91	0.98	575	0.000977407	0.301712	2470	0.000490519	0.892869	171
MD/931	M	23	0.0214988	0.641973	Znone			Yes	No	Yes	129/65	0.98	377	0.00323378	0.998221	2470	0.000490519	0.892869	59
KNR139	F	21	0.0180976	0.540409	Znone	No	No	No	No	No	133/77	98	321	0.00283797	0.876042	2470	0.000490519	0.892869	27
UJ102	F	24	0.0231856	0.692343	Znone	Yes	No	No	No	No	108/63	99	257	0.00189774	0.585807	2470	0.000490519	0.892869
SP/1244	M	18	0.0132578	0.395889	Znone			No	No	No	137/84	0.97	135	0.000417025	0.12873	2470	0.000490519	0.892869	80
ND85	M	25	0.0248292	0.741421	Znone			No	No	No	114/64	97	415	0.0031408	0.96952	2465	0.000488903	0.889926	80
HP/888	M	32	0.0329194	0.983002	Znone			Yes	No	No	139/73	0.99	298	0.00253339	0.782023	2465	0.000488903	0.889926	16
BA/1045	M	38	0.0318459	0.950946	Znone			Yes	No	No	145/81	0.94	345	0.00307826	0.950216	2464	0.000488577	0.889334	41
NC/1867	F	27	0.0278783	0.832469	Znone	No	No	No	No	No	107/66	0.96	526	0.00167191	0.516095	2462	0.000487924	0.888145	143
IB/827	M	54	0.00843089	0.251754	Znone			No	No	Yes	132/75	0.97	173	0.000742749	0.229276	2462	0.000487924	0.888145	59
HS/813	M	49	0.0155034	0.462945	Znone			Yes	No	Yes	160/104	0.97	372	0.00322328	0.994982	2460	0.000487268	0.886951	56
NL/203	F	45	0.0222314	0.66385	Znone	No	No	No	No	No	121/85	95	353	0.00313621	0.968106	2460	0.000487268	0.886951	46
AZ/1099	F	49	0.0155034	0.462945	Znone	No	No	No	No	Yes	135//79	0.96	365	0.00319978	0.987726	2457	0.000486279	0.88515	52
KA/699	M	42	0.0270538	0.807851	Znone			Yes	No	Yes	204/85	0.96	510	0.00192508	0.594244	2454	0.000485283	0.883338	134
RT/2010	M	41	0.0284791	0.850412	Znone			No	No	No	124/81	0.97	201	0.00106928	0.330072	2454	0.000485283	0.883338	43
BK/1910	M	42	0.0270538	0.807851	Znone			No	No	No	115/65	0.97	310	0.00269971	0.833363	2449	0.00048361	0.880293	22
UM/1361	F	32	0.0329194	0.983002	Znone	No	No	Yes	No	No	139/72	0.97	286	0.00235485	0.72691	2449	0.00048361	0.880293	8
BML101	F	21	0.0180976	0.540409	Znone	Yes	No	No	No	No	111/81	97	444	0.00288104	0.889337	2447	0.000482936	0.879066
NJP/940	M	25	0.0248292	0.741421	Znone			Yes	No	No	133/83	0.98	332	0.0029596	0.913588	2447	0.000482936	0.879066	34
GJ/1883	F	50	0.01392	0.415663	Znone	No	No	No	No	Yes	132/83	0.93	448	0.00283458	0.874994	2446	0.000482598	0.878451	99
NR/965	M	40	0.029769	0.888927	Znone			No	No	No	111/72	0.97	431	0.00301532	0.930788	2446	0.000482598	0.878451	89
UA/880	M	20	0.0164298	0.490608	Znone			No	No	Yes	93/42	0.97	369	0.00321446	0.992259	2446	0.000482598	0.878451	54
MF/851	M	26	0.0264025	0.788401	Znone			Yes	No	No	137/80	0.99	365	0.00319978	0.987726	2446	0.000482598	0.878451	52
NE84	M	26	0.0264025	0.788401	Znone			Yes	No	No	108/61	95	315	0.00276443	0.853342	2446	0.000482598	0.878451	25
US/889	F	50	0.01392	0.415663	Znone	No	No	Yes	No	No	174/108	0.96	639	0.000381959	0.117905	2443	0.00048158	0.876598	208
PN/1990	M	28	0.0292298	0.872827	Znone			No	No	No	126/68	0.97	392	0.00323332	0.99808	2441	0.000480898	0.875356	71
MU/418	F	30	0.0314602	0.939429	Znone	No	No	Yes	No	No	113/79	0.96	467	0.00258637	0.798375	2440	0.000480556	0.874734	110
NA/389	F	30	0.0314602	0.939429	Znone	No	No	No	No	No	99/62	0.95	305	0.00263216	0.812511	2440	0.000480556	0.874734	20
HMC/825	F	32	0.0329194	0.983002	Znone	No	Yes	Yes	No	Yes	141/84	0.96	312	0.00272595	0.841464	2435	0.000478836	0.871603	24
UDV125	F	22	0.0197946	0.591085	Znone	Yes	No	No	No	No	118/76	98	446	0.00285809	0.882252	2434	0.00047849	0.870973	98
MO/1087	F	24	0.0231856	0.692343	Znone	Yes	No	No	No	No	130/75	0.94	420	0.00310666	0.958983	2432	0.000477796	0.869709	88
ND142	F	22	0.0197946	0.591085	Znone	No	No	No	No	No	111/80	99	347	0.00309387	0.955035	2432	0.000477796	0.869709
GJA/226	M	25	0.0248292	0.741421	Znone			No	No	No	141/88	95	295	0.00248974	0.768549	2432	0.000477796	0.869709	16
NE/678	M	28	0.0292298	0.872827	Znone			No		No	125/63	0.97	266	0.00204128	0.630115	2430	0.000477099	0.868441	13
NR/247	F	26	0.0264025	0.788401	Znone	No	No	No	No	No	107/83	96	672	0.000211727	0.0653573	2426	0.000475698	0.865891	227
MS/1853	F	49	0.0155034	0.462945	Znone	No	No	No	No	No	134/84	0.98	458	0.00270913	0.836272	2426	0.000475698	0.865891	105
HJC/2000	M	36	0.0331206	0.98901	Znone			No	No	No	120/74	0.98	333	0.00296974	0.916717	2426	0.000475698	0.865891	35
ND/1527	M	41	0.0284791	0.850412	Znone			Yes	No	No	149/79	0.97	315	0.00276443	0.853342	2426	0.000475698	0.865891	26
NG/739	F	22	0.0197946	0.591085	Znone	No	No	No	No	No	119/79	0.46	276	0.00219971	0.679019	2426	0.000475698	0.865891	12
MC/1827	F	21	0.0180976	0.540409	Znone	No	No	No	No	No	114/61	0.97	378	0.00323524	0.998673	2424	0.000474994	0.864609	60
BB/938	M	37	0.0325916	0.973215	Znone			Yes	No	No	117/73	0.98	282	0.00229334	0.707921	2424	0.000474994	0.864609
UR/1113	F	54	0.00843089	0.251754	Znone	No	No	Yes	Yes	No	156/97	0.96	465	0.00261437	0.807018	2423	0.000474641	0.863966	109
MR/188O	F	51	0.0124105	0.370589	Znone	No	No	No	No	No	138/83	0.98	549	0.00132539	0.409129	2418	0.000472866	0.860735	157
HH106	F	20	0.0164298	0.490608	Znone	No	No	No	No	No	103/71	99	494	0.00217947	0.672773	2418	0.000472866	0.860735	125
HF/937	M	43	0.0255193	0.76203	Znone			Yes	No	Yes	140/70	0.97	469	0.00255799	0.789617	2418	0.000472866	0.860735	111
IE/1592	M	18	0.0132578	0.395889	Znone			No	No	No	114/53	0.97	146	0.000497714	0.153637	2417	0.000472509	0.860085	74
KC76	F	28	0.0292298	0.872827	Znone			Yes	No	No	122/84	98	428	0.00304237	0.939137	2414	0.000471434	0.858129	88
TE136	F	25	0.0248292	0.741421	Znone	Yes	No	No	No	No	120/89	98	426	0.00305953	0.944433	2414	0.000471434	0.858129
ND/1741	M	43	0.0255193	0.76203	Znone			No	No	No	134/78	0.98	426	0.00305953	0.944433	2414	0.000471434	0.858129	87
NG/1494	M	33	0.03332	0.994965	Znone			No	No	No	126/73	0.99	291	0.00243047	0.750251	2414	0.000471434	0.858129	16
KE/1573	M	55	0.00730767	0.218213	Znone			No	No	Yes	127/78	0.94	398	0.00321973	0.993886	2412	0.000470715	0.85682	71
GA/1134	M	63	0.00180641	0.0539411	Znone			Yes	No	No	121/86	0.98	339	0.00302711	0.934425	2411	0.000470354	0.856163	39
KL/1540	F	22	0.0197946	0.591085	Znone	No	Yes	Yes	No	No	141/75	0.98	321	0.00283797	0.876042	2411	0.000470354	0.856163	29
MA/1751	M	48	0.0171457	0.511984	Znone			No	No	Yes	146/93	0.98	292	0.00244539	0.754859	2411	0.000470354	0.856163	17
NA/1079	M	32	0.0329194	0.983002	Znone			Yes	Yes	No	133/77	975	419	0.00311387	0.961208	2408	0.000469268	0.854187	81
UMC/1188	F	40	0.029769	0.888927	Znone	No	Yes	No	No	No	125/75	0.96	551	0.00129675	0.400289	2406	0.000468541	0.852864	158
HI/833	M	25	0.0248292	0.741421	Znone			Yes	Yes	No	111/68	0.97	448	0.00283458	0.874994	2406	0.000468541	0.852864	99
UC/512	F	31	0.0322951	0.964361	Znone	No	Yes	Yes	No	No	146/85	0.95	360	0.0031768	0.980634	2406	0.000468541	0.852864	65
NC/820	M	34	0.0334886	1	Znone			No	No	No	118/82	0.99	492	0.00221093	0.682482	2402	0.000467081	0.850205	124
AF/824	F	35	0.0334217	0.998001	Znone	No	No	No	No	No	144/98	0.98	404	0.0031986	0.987363	2402	0.000467081	0.850205	75
NY104	F	21	0.0180976	0.540409	Znone	No	No	No	No	No	121/79	99	448	0.00283458	0.874994	2396	0.000464871	0.846183	100
NV/1814	F	34	0.0334886	1	Znone	No	No	No	No	No	118/66	0.98	443	0.0028923	0.892812	2396	0.000464871	0.846183	97
AD/245	F	26	0.0264025	0.788401	Znone	No	No	No	No	No	124/64	99	411	0.00316461	0.976872	2396	0.000464871	0.846183	96
DD/1377	M	27	0.0278783	0.832469	Znone			Yes	No	No	148/80	0.97	486	0.00230438	0.71133	2393	0.000463759	0.844158	121
DI/1137	M	42	0.0270538	0.807851	Znone			Yes	No	No	135/81	0.95	552	0.00128254	0.395901	2386	0.000461142	0.839395	159
NM/183	F	23	0.0214988	0.641973	Znone			Yes	No	No	126/61	99	456	0.00273521	0.844322	2386	0.000461142	0.839395	104
NE/867	M	27	0.0278783	0.832469	Znone			Yes	No	No	104/60	96%F	412	0.00315896	0.975125	2386	0.000461142	0.839395	79
NJB/802	M	36	0.0331206	0.98901	Znone			Yes	No	No	111/69	0.97	322	0.00284976	0.87968	2386	0.000461142	0.839395	31
TA119	F	23	0.0214988	0.641973	Znone	No	No	No	No	No	109/79	99	254	0.00184998	0.571063	2386	0.000461142	0.839395	19
NFJ/1780	M	31	0.0322951	0.964361	Znone			No	No	No	114/64	0.97	174	0.000753148	0.232486	2378	0.000458118	0.833891	60
OC/1807	M	22	0.0197946	0.591085	Znone			No	No	No	134/72	0.96	453	0.00277343	0.856119	2377	0.000457738	0.833198	103
MF/657	M	41	0.0284791	0.850412	Znone			No	No	No	139/78	0.98	423	0.00308392	0.951963	2377	0.000457738	0.833198	86
NE/821	M	22	0.0197946	0.591085	Znone			Yes	Yes	No	125/65	0.99	384	0.00323954	1	2377	0.000457738	0.833198	64
NJ/868	M	30	0.0314602	0.939429	Znone			No	No	No	110/53	0.97	289	0.00240041	0.740973	2377	0.000457738	0.833198	18
CH/1020	M	62	0.00220496	0.0658422	Znone			No	No	No	116/76	0.97	437	0.00295668	0.912685	2376	0.000457357	0.832504	94
NE20/4/37	F	23	0.0214988	0.641973	Znone	No	No	No	No	No	110/71	99	337	0.00300866	0.92873	2376	0.000457357	0.832504
BE20/4/68	M	24	0.0231856	0.692343	Znone			Yes	No	No	135/81	99	280	0.00226229	0.698337	2376	0.000457357	0.832504	16
KM/1874	M	65	0.00118704	0.0354459	Znone			No	No	No	124/78	0.98	361	0.0031818	0.982178	2375	0.000456975	0.83181	51
MY/1449	M	26	0.0264025	0.788401	Znone			Yes	No	No	119/73	0.97	359	0.0031716	0.979028	2372	0.000455827	0.82972	52
MV/474	M	63	0.00180641	0.0539411	Znone			Yes	No	No	217/100	0.95	504	0.00202079	0.623789	2369	0.000454674	0.827621	131
TP141	F	20	0.0164298	0.490608	Znone	No	No	No	No	No	106/72	98	495	0.0021637	0.667904	2369	0.000454674	0.827621	126
MV/2024	F	37	0.0325916	0.973215	Znone	No	No	No	No	No	105/73	0.96	468	0.00257223	0.79401	2369	0.000454674	0.827621	111
NF/1247	M	27	0.0278783	0.832469	Znone			No	No	No	120/77	0.98	171	0.000722236	0.222944	2369	0.000454674	0.827621	61
UJ/1982	F	47	0.0188287	0.562241	Znone	No	No	No	No	No	118/80	0.95	532	0.00157892	0.48739	2367	0.000453902	0.826217	147
DD/1554	M	28	0.0292298	0.872827	Znone			Yes	No	No	127/86	0.94	141	0.000459719	0.141909	2367	0.000453902	0.826217	78
NA/1092	M	41	0.0284791	0.850412	Znone			Yes	No	No	152/77	0.96	390	0.00323615	0.998955	2365	0.000453129	0.824809	67
WF20/4/41	F	23	0.0214988	0.641973	Znone	No	No	No	No	No	122/77	99	328	0.00291747	0.900583	2365	0.000453129	0.824809
UA/1787	F	42	0.0270538	0.807851	Znone	No	No	Yes	No	Yes	148/87	0.98	559	0.00118512	0.36583	2363	0.000452353	0.823397	163
UA/227	F	18	0.0132578	0.395889	Znone	No	No	Yes	No	No	1978-12-01	99	415	0.0031408	0.96952	2361	0.000451575	0.821981	81
IG113	F	22	0.0197946	0.591085	Znone	Yes	No	No	No	No	110/74	99	449	0.00282261	0.871301	2360	0.000451186	0.821272
NM/976	M	29	0.0304315	0.908713	Znone			No	No	No	123/7	0.97	440	0.00292518	0.902961	2360	0.000451186	0.821272	95
RI/936	M	31	0.0322951	0.964361	Znone			No	No	No	128/87	0.95	357	0.00316059	0.975631	2360	0.000451186	0.821272	50
MC/1969	F	41	0.0284791	0.850412	Znone	Yes	No	No	No	No	114/70	0.94	419	0.00311387	0.961208	2359	0.000450796	0.820562	84
UC20/4/04	F	21	0.0180976	0.540409	Znone	No	No	Yes	No	No	120/77	99	438	0.00294633	0.909492	2357	0.000450014	0.819139
NE/1088	M	23	0.0214988	0.641973	Znone			Yes	No	No	130/70	0.97	329	0.00292824	0.903906	2357	0.000450014	0.819139	35
NE/1444	F	36	0.0331206	0.98901	Znone		Yes	No	No	No	118/69	0.95	402	0.00320648	0.989794	2353	0.000448444	0.816281	74
IL/1903	F	27	0.0278783	0.832469	Znone	No	No	No	No	No	152/96	0.98	397	0.00322252	0.994748	2353	0.000448444	0.816281	72
SM/1773	F	40	0.029769	0.888927	Znone	No	No	No	No	No	102/61	0.96	305	0.00263216	0.812511	2353	0.000448444	0.816281	25
KMC/1701	F	64	0.0014695	0.0438807	Znone	No	No	No	No	No	141/83	0.98	517	0.00181367	0.559856	2352	0.00044805	0.815565	139
BJMV/1552	M	54	0.00843089	0.251754	Znone			Yes	No	No	219/113	0.97	145	0.000489937	0.151237	2350	0.000447261	0.814128	76
DP/1085	F	47	0.0188287	0.562241	Znone	No	No	Yes	No	No	108/69	0.96	362	0.0031866	0.983659	2343	0.000444484	0.809073	53
UA/861	F	41	0.0284791	0.850412	Znone	No	No	No	No	No	131/79	0.98	530	0.00160975	0.496907	2338	0.000442486	0.805436	147
IP105	F	22	0.0197946	0.591085	Znone	No	No	Yes	No	No	117/69	99	448	0.00283458	0.874994	2338	0.000442486	0.805436
DB/1713	F	50	0.01392	0.415663	Znone	No	No	No	No	Yes	156/96	0.97	345	0.00307826	0.950216	2338	0.000442486	0.805436	44
BT/1708	M	34	0.0334886	1	Znone			No	No	Yes	110/74	0.97	281	0.00227784	0.703136	2338	0.000442486	0.805436	19
TF/1714	M	22	0.0197946	0.591085	Znone			No	No	Yes	156/96	0.97	252	0.00181821	0.561256	2338	0.000442486	0.805436	23
UMM/1831	F	42	0.0270538	0.807851	Znone	No	No	No	No	No	116/68	0.94	434	0.00298674	0.921965	2334	0.000440879	0.802511	91
NC/1745	M	50	0.01392	0.415663	Znone	No	No	No	No	No	158/80	0.96	411	0.00316461	0.976872	2332	0.000440072	0.801043	80
TC/2016	M	41	0.0284791	0.850412	Znone			No	No	No	126/68	0.98	416	0.00313435	0.967531	2331	0.000439669	0.800308	82
NP/1930	F	47	0.0188287	0.562241	Znone	No	No	No	No	No	120/68	0.97	297	0.00251892	0.777557	2325	0.000437236	0.795879	22
GJB/1786	M	43	0.0255193	0.76203	Znone			No	No	No	136/93	0.98	934	1.53002e-07	4.72296e-05	2323	0.000436421	0.794396	388
NO/1915	F	47	0.0188287	0.562241	Znone	No	No	No	No	Yes	142/86	0.99	367	0.00320753	0.99012	2320	0.000435196	0.792166	56
NP/1860	F	24	0.0231856	0.692343	Znone	No	No	No	No	Yes	108/69	0.99	344	0.00307018	0.947722	2320	0.000435196	0.792166	39
MV/1603	F	38	0.0318459	0.950946	Znone	No	No	No	No	No	115/79	0.98	308	0.00267301	0.825122	2316	0.000433556	0.789181	28
NP/1015	M	31	0.0322951	0.964361	Znone			Yes	No	No	133/52	0.98	332	0.0029596	0.913588	2312	0.000431909	0.786183	38
NJ/175	F	27	0.0278783	0.832469	Znone			No	No	No	117/61	96	325	0.00288427	0.890335	2312	0.000431909	0.786183	35
NE/826	M	27	0.0278783	0.832469	Znone			No	No	No	136/70	0.98	393	0.00323158	0.997544	2307	0.000429841	0.782419	70
UB/1905	F	47	0.0188287	0.562241	Znone	No	No	No	No	No	110/69	0.94	374	0.00322811	0.996474	2307	0.000429841	0.782419	60
NC/1772	F	42	0.0270538	0.807851	Znone	No	No	No	No	No	140/92	0.98	175	0.000763643	0.235726	2307	0.000429841	0.782419	61
BMY/1846	M	33	0.03332	0.994965	Znone			No	No	No	124/77	0.99	474	0.00248555	0.767253	2304	0.000428595	0.780151	115
UE/1852	F	21	0.0180976	0.540409	Znone	No	No	No	No	No	120/74	0.95	450	0.00281051	0.867566	2304	0.000428595	0.780151	102
IJ115	F	21	0.0180976	0.540409	Znone	No	No	Yes	No	No	92/56	98	394	0.00322964	0.996943	2298	0.000426092	0.775596
RA/877	M	28	0.0292298	0.872827	Znone			Yes	No	Yes	133/80	0.98	467	0.00258637	0.798375	2295	0.000424836	0.773308	112
BG/941	M	31	0.0322951	0.964361	Znone			Yes	No	No	138/77	0.95	406	0.00318991	0.984679	2295	0.000424836	0.773308	78
MJ/1960	F	57	0.00537534	0.160512	Znone	No	No	No	No	No	115/72	0.96	335	0.00298953	0.922826	2292	0.000423575	0.771014	41
MD/1625	F	35	0.0334217	0.998001	Znone	No	Yes	No	No	No	132/81	0.98	471	0.00252927	0.780749	2290	0.000422733	0.769482	114
NW/1736	F	43	0.0255193	0.76203	Znone	Yes	No	No	No	No	128/88	0.96	465	0.00261437	0.807018	2290	0.000422733	0.769482	110
MJC/1591	M	22	0.0197946	0.591085	Znone			Yes	No	No	129/95	0.98	359	0.0031716	0.979028	2288	0.00042189	0.767946	53
BC/1353	M	38	0.0318459	0.950946	Znone			Yes	Yes	No	110/73	0.97	327	0.00290656	0.897213	2287	0.000421467	0.767177	37
MR/1498	F	36	0.0331206	0.98901	Znone	No	No	No	No	No	118/75	0.96	211	0.00120273	0.371267	2287	0.000421467	0.767177	43
ADD/840	M	24	0.0231856	0.692343	Znone			Yes	No	No	134/61	0.99	514	0.00186134	0.57457	2285	0.000420622	0.765637	138
B/240	M	24	0.0231856	0.692343	Znone			Yes	No	No	135/84	95	527	0.00165631	0.51128	2284	0.000420198	0.764867	145
NA/1971	F	25	0.0248292	0.741421	Znone	No	No	No	No	No	138/91	0.99	357	0.00316059	0.975631	2276	0.000416797	0.758676	52
NT/195	F	22	0.0197946	0.591085	Znone	No	No	No	No	No	154/87	98	436	0.00296686	0.915828	2274	0.000415943	0.757121	95
BN/1977	F	31	0.0322951	0.964361	Znone	No	Yes	Yes	No	Yes	101/74	0.96	370	0.00321761	0.993231	2273	0.000415516	0.756343	59
NDI 148	M	34	0.0334886	1	Znone			Yes	No	No	114/77	99	324	0.00287291	0.886827	2273	0.000415516	0.756343	37
RD/1933	M	33	0.03332	0.994965	Znone			No	No	Yes	115/66	0.95	307	0.0026595	0.82095	2273	0.000415516	0.756343	59
NV/972	M	36	0.0331206	0.98901	Znone			Yes	No	No	125/82	0.98	489	0.00225784	0.696963	2272	0.000415088	0.755565	124
ED/962	M	36	0.0331206	0.98901	Znone			Yes	No	No	122/64	0.97	354	0.0031426	0.970077	2272	0.000415088	0.755565	51
NA/1342	M	45	0.0222314	0.66385	Znone			No	No	No	138/70	0.96	328	0.00291747	0.900583	2270	0.000414231	0.754005	38
UG/1826	F	22	0.0197946	0.591085	Znone	No	No	No	No	No	110/69	0.98	559	0.00118512	0.36583	2257	0.00040863	0.743811	164
HD/243	M	32	0.0329194	0.983002	Znone			No	No	No	148/82	95	411	0.00316461	0.976872	2257	0.00040863	0.743811	81
MC/214	F	25	0.0248292	0.741421	Znone			Yes	No	No	131/63	97	395	0.00322748	0.996277	2257	0.00040863	0.743811	73
TE/210	M	29	0.0304315	0.908713	Znone			No	No	No	119/63	96	388	0.00323813	0.999567	2257	0.00040863	0.743811	69
MMJ20/4/32	F	21	0.0180976	0.540409	Znone	Yes	No	No	No	No	113/75	97	337	0.00300866	0.92873	2257	0.00040863	0.743811
MJ/1614	F	30	0.0314602	0.939429	Znone	Yes	No	Yes	No	Yes	114/67	0.98	307	0.0026595	0.82095	2257	0.00040863	0.743811	31
MJB/1502	M	25	0.0248292	0.741421	Znone			Yes	No	No	135/51	0.98	297	0.00251892	0.777557	2257	0.00040863	0.743811	28
BJP/924	M	42	0.0270538	0.807851	Znone			Yes	Yes	No	121/63	0.97	267	0.00205721	0.635031	2257	0.00040863	0.743811	25
HE/1608	M	24	0.0231856	0.692343	Znone			Yes	No	No	118/90	0.98	212	0.00121652	0.375523	2257	0.00040863	0.743811	44
BJB/847	M	36	0.0331206	0.98901	Znone			Yes	Yes	No	134/76	0.99	335	0.00298953	0.922826	2249	0.000405157	0.737488	43
UNJ/1973	F	40	0.029769	0.888927	Znone	No	No	Yes	No	Yes	116/65	0.96	329	0.00292824	0.903906	2245	0.000403413	0.734313	40
MA/204	F	24	0.0231856	0.692343	Znone			No	No	No	107/78	95	391	0.00323484	0.99855	2243	0.000402539	0.732723	71
UC/1469	F	33	0.03332	0.994965	Znone	No	No	No	No	No	110/72	0.99	277	0.00221541	0.683866	2243	0.000402539	0.732723	26
UD/2004	M	32	0.0329194	0.983002	Znone			No	No	No	144/100	0.04	475	0.00247082	0.762706	2239	0.000400788	0.729536	117
NE20/4/19	M	22	0.0197946	0.591085	Znone			Yes	No	No	130/74	99	355	0.0031488	0.971989	2239	0.000400788	0.729536
NC/1081	F	33	0.03332	0.994965	Znone	Yes	No	No	No	No	142/93	0.96	395	0.00322748	0.996277	2238	0.00040035	0.728738	73
NV/994	F	20	0.0164298	0.490608	Znone	No	No	No	No	No	124/87	0.98	559	0.00118512	0.36583	2234	0.000398593	0.72554	164
NH/736	F	21	0.0180976	0.540409	Znone	No	Yes	Yes	No	No	118/80	0.98	531	0.00159431	0.492142	2231	0.000397273	0.723137	147
MM81	F	22	0.0197946	0.591085	Znone	No	No	No	No	No	114/79	99	368	0.0032111	0.991222	2227	0.000395509	0.719926	59
NF/1889	F	45	0.0222314	0.66385	Znone	No	No	No	No	No	164/115	0.98	619	0.000527394	0.162799	2223	0.000393741	0.716707	198
NJ107	F	22	0.0197946	0.591085	Znone	No	No	No	No	No	104/59	98	586	0.000847789	0.261701	2223	0.000393741	0.716707	179
UA/973	F	23	0.0214988	0.641973	Znone	No	No	No	No	No	130/72	0.96	416	0.00313435	0.967531	2223	0.000393741	0.716707	85
NT/1371	M	59	0.00384404	0.114786	Znone			No	No	Yes	127/76	0.97	333	0.00296974	0.916717	2223	0.000393741	0.716707	43
NV/903	M	22	0.0197946	0.591085	Znone			Yes	No	No	121/58	0.99	195	0.00099328	0.306612	2221	0.000392855	0.715095	53
AN/1965	F	26	0.0264025	0.788401	Znone	No	No	No	No	No	127/78	0.99	357	0.00316059	0.975631	2220	0.000392412	0.714289	54
MY/1359	M	42	0.0270538	0.807851	Znone			No	No	Yes	104/63	0.95	345	0.00307826	0.950216	2220	0.000392412	0.714289	48
NS/1632	M	56	0.0062896	0.187813	Znone			No	No	No	156/80	0.97	268	0.00207312	0.639943	2220	0.000392412	0.714289	28
NJP/985	M	33	0.03332	0.994965	Znone			Yes	No	No	117/68	0.98	401	0.0032101	0.990913	2217	0.000391081	0.711866	77
N/830	M	21	0.0180976	0.540409	Znone			No	No	No	129/67	0.96	354	0.0031426	0.970077	2216	0.000390637	0.711058	53
IPI/606	F	23	0.0214988	0.641973	Znone	No	No	Yes	No	No	115/76	0.99	343	0.00306192	0.945172	2216	0.000390637	0.711058	48
GT/1108	M	56	0.0062896	0.187813	Znone			Yes	No	No	111/76	0.95	315	0.00276443	0.853342	2216	0.000390637	0.711058	36
NO/1920	F	36	0.0331206	0.98901	Znone	No	No	No	No	No	132/81	0.97	446	0.00285809	0.882252	2213	0.000389303	0.70863	101
TN/1566	M	33	0.03332	0.994965	Znone			No	No	No	140/89	0.97	187	0.000896961	0.276879	2213	0.000389303	0.70863	57
UB/854	F	42	0.0270538	0.807851	Znone	No	Yes	No	No	No	130/87	0.98	417	0.00312772	0.965482	2211	0.000388413	0.707009	86
UD79	F	23	0.0214988	0.641973	Znone	Yes	No	No	No	No	125/82	99	450	0.00281051	0.867566	2210	0.000387967	0.706198	104
NJ/234	F	41	0.0284791	0.850412	Znone			No	No	No	104/68	98	295	0.00248974	0.768549	2210	0.000387967	0.706198	31
KB/1926	F	40	0.029769	0.888927	Znone	No	No	No	No	No	127/80	0.96	391	0.00323484	0.99855	2207	0.000386629	0.703763	72
NS/2018	M	20	0.0164298	0.490608	Znone			No	No	No	145/84	0.97	327	0.00290656	0.897213	2203	0.000384842	0.70051	41
NO/969	M	25	0.0248292	0.741421	Znone			Yes	No	No	138/75	0.97	306	0.00264588	0.816747	2202	0.000384395	0.699696	34
NG20/4/57	M	28	0.0292298	0.872827	Znone			Yes	No	No	163/102	97	250	0.00178651	0.551471	2202	0.000384395	0.699696
ME/1560	M	20	0.0164298	0.490608	Znone			No	No	No	139/78	0.97	402	0.00320648	0.989794	2200	0.0003835	0.698067	78
TP/1282	M	20	0.0164298	0.490608	Znone			Yes	No	No	110/70	0.99	162	0.000634643	0.195905	2200	0.0003835	0.698067	71
M/1841	M	24	0.0231856	0.692343	Znone			No	No	Yes	121/66	0.96	400	0.00321352	0.991969	2198	0.000382604	0.696436	77
TP/949	M	27	0.0278783	0.832469	Znone			Yes	No	No	134/71	0.96	445	0.00286964	0.885817	2197	0.000382156	0.69562	101
MD/713	F	45	0.0222314	0.66385	Znone	No	No	No	No	No	109/69	0.97	463	0.00264197	0.815539	2196	0.000381707	0.694804	111
KV/1771	F	29	0.0304315	0.908713	Znone	No	No	No	No	Yes	99/63	0.96	443	0.0028923	0.892812	2196	0.000381707	0.694804	100
NRP/828	M	45	0.0222314	0.66385	Znone			No	No	No	133/78	0.98	299	0.00254778	0.786463	2182	0.000375409	0.683339	33
MA/635	F	52	0.010987	0.328081	Znone	No	No	No	No	No	148/103	0.93	514	0.00186134	0.57457	2177	0.000373151	0.679229	140
UMG90	F	25	0.0248292	0.741421	Znone	No	No	No	No	No	117/80	99	280	0.00226229	0.698337	2177	0.000373151	0.679229	31
HE/1398	M	47	0.0188287	0.562241	Znone			No	No	No	120/74	0.98	168	0.000692182	0.213667	2177	0.000373151	0.679229	68
IJB/947	M	27	0.0278783	0.832469	Znone			Yes	No	No	166/90	0.96	475	0.00247082	0.762706	2170	0.000369984	0.673464	118
MC/1991	F	42	0.0270538	0.807851	Znone	No	No	No	No	Yes	110/63	0.97	451	0.00279828	0.863791	2170	0.000369984	0.673464	105
DN/1862	M	33	0.03332	0.994965	Znone			No	No	No	120/70	0.97	394	0.00322964	0.996943	2170	0.000369984	0.673464	75
TE/819	M	40	0.029769	0.888927	Znone			Yes	No	No	106/63	0.98	391	0.00323484	0.99855	2157	0.000364082	0.662722	73
IAF140	F	19	0.0148109	0.442267	Znone	No	No	No	No	No	100/69	97	447	0.0028464	0.878645	2155	0.000363173	0.661066
NO/1931	F	46	0.0205317	0.613093	Znone	No	No	No	No	No	140/90	0.95	523	0.00171891	0.530603	2147	0.000359529	0.654433	145
NF/1779	M	59	0.00384404	0.114786	Znone			No	No	Yes	146/81	0.98	282	0.00229334	0.707921	2133	0.000353137	0.642798	34
NI/1429	M	32	0.0329194	0.983002	Znone			No	No	No	111/61	0.97	219	0.00131513	0.405962	2133	0.000353137	0.642798	47
NI/959	M	40	0.029769	0.888927	Znone			Yes	No	No	141/89	0.97	543	0.00141292	0.436149	2132	0.00035268	0.641966	157
ME/876	M	18	0.0132578	0.395889	Znone			Yes	No	No	110/70	0.98	417	0.00312772	0.965482	2131	0.000352222	0.641133	88
MA20/4/59	F	21	0.0180976	0.540409	Znone	No	No	No	No	No	137/80	98	395	0.00322748	0.996277	2121	0.000347645	0.632803
SJ/1784	M	36	0.0331206	0.98901	Znone			No	No	No	108/65	0.96	452	0.00278592	0.859975	2113	0.00034398	0.62613	107
TW/835	M	30	0.0314602	0.939429	Znone			Yes	No	No	133/81	0.98	356	0.00315479	0.97384	2111	0.000343063	0.624462	58
NP/1765	F	18	0.0132578	0.395889	Znone	No	No	No	No	No	149/74	0.97	521	0.0017504	0.540323	2091	0.000333889	0.607762	145
NM/1749	F	51	0.0124105	0.370589	Znone	No	No	No	No	No	129/86	0.98	466	0.00260041	0.802712	2091	0.000333889	0.607762	115
MW/800	M	35	0.0334217	0.998001	Znone			No	No	No	143/100	0.99	334	0.00297972	0.919797	2091	0.000333889	0.607762	50
IJM/654	M	18	0.0132578	0.395889	Znone			No	No	No	148/75	0.91	280	0.00226229	0.698337	2091	0.000333889	0.607762	37
TF/887	M	37	0.0325916	0.973215	Znone			Yes	No	No	156/84	0.98	250	0.00178651	0.551471	2091	0.000333889	0.607762	40
NS/1746	M	43	0.0255193	0.76203	Znone			No	No	No	149/94	0.98	188	0.00090868	0.280497	2091	0.000333889	0.607762	62
MA/510	M	38	0.0318459	0.950946	Znone			Yes	No	No	130/69	0.97	415	0.0031408	0.96952	2077	0.000327465	0.59607	88
AN/1060	F	26	0.0264025	0.788401	Znone	No	No	Yes	No	No	112/65	0.98	276	0.00219971	0.679019	2077	0.000327465	0.59607	38
MJ/970	M	38	0.0318459	0.950946	Znone			Yes	Yes	No	141/80	0.97	495	0.0021637	0.667904	2075	0.000326548	0.5944	131
HD/2006	M	42	0.0270538	0.807851	Znone					No	114/75	0.97	350	0.0031159	0.961833	2066	0.000322421	0.586888	58
MJ/1274	F	30	0.0314602	0.939429	Znone	No	No	No	No	No	124/81	0.98	201	0.00106928	0.330072	2051	0.000315551	0.574382	58
MB/1783	M	33	0.03332	0.994965	Znone			No	No	No	139/75	0.96	274	0.00216821	0.669297	2048	0.000314178	0.571884	40
RD/841	M	25	0.0248292	0.741421	Znone			No	No	No	143/70	0.97	221	0.00134395	0.414858	2048	0.000314178	0.571884	51
DJC/862	F	39	0.0308986	0.92266	Znone	No	Yes	Yes	No	No	124/78	0.98	670	0.000219884	0.0678752	2034	0.000307783	0.560242	229
SP20/4/64	M	37	0.0325916	0.973215	Znone			Yes	No	No	137/80	98	511	0.00190913	0.589321	2034	0.000307783	0.560242	141
MI/1968	F	26	0.0264025	0.788401	Znone	No	No	No	No	No	119/84	0.97	280	0.00226229	0.698337	2034	0.000307783	0.560242	42
IM/955	M	29	0.0304315	0.908713	Znone			Yes	Yes	No	100/54	0.97	399	0.00321673	0.99296	2021	0.00030186	0.549461	82
BA/975	M	28	0.0292298	0.872827	Znone			Yes	No	No	119/74	0.96	468	0.00257223	0.79401	2013	0.000298224	0.542843	118
IB/921	M	19	0.0148109	0.442267	Znone			Yes	No	No	114/53	0.98	414	0.00314705	0.971449	2007	0.000295503	0.53789	90
IB/1023	F	38	0.0318459	0.950946	Znone	Yes	Yes	No	No	No	105/61	975	400	0.00321352	0.991969	1999	0.000291882	0.531299	84
UI/1832	M	39	0.0308986	0.92266	Znone			No	No	No	141/81	0.98	361	0.0031818	0.982178	1999	0.000291882	0.531299	66
KJD/988	M	54	0.00843089	0.251754	Znone			Yes	No	No	139/83	0.96	383	0.00323935	0.999943	1997	0.000290978	0.529653	75
MV/558	F	48	0.0171457	0.511984	Znone	No	Yes	No	No	No	127/68	0.97	262	0.0019775	0.610426	1997	0.000290978	0.529653	45
UG/818	M	64	0.0014695	0.0438807	Znone			No	No	Yes	136/99	0.99	377	0.00323378	0.998221	1996	0.000290526	0.528831	73
NJ/991	M	37	0.0325916	0.973215	Znone			No	No	No	139/76	0.95	352	0.00312963	0.966074	1994	0.000289623	0.527188	62
NTB/852	M	41	0.0284791	0.850412	Znone			No	No	Yes	146/79	0.98	502	0.00205266	0.633626	1988	0.000286918	0.522264	137
BP/805	F	36	0.0331206	0.98901	Znone	No	Yes	Yes	No	Yes	117/80	0.98	276	0.00219971	0.679019	1981	0.00028377	0.516533	45
NI/370	F	33	0.03332	0.994965	Znone	Yes	No	No	No	No	120/79	0.97	495	0.0021637	0.667904	1976	0.000281526	0.512449	133
NE/1704	M	48	0.0171457	0.511984	Znone			No	No	Yes	120/77	0.97	345	0.00307826	0.950216	1972	0.000279735	0.509188	61
NJ/1404	M	60	0.00321653	0.0960483	Znone			Yes	No	No	140/83	0.99	265	0.00202534	0.625195	1970	0.00027884	0.507559	47
TA/803	M	27	0.0278783	0.832469	Znone			Yes	Yes	No	125/59	0.98	365	0.00319978	0.987726	1959	0.000273933	0.498626	69
IMS20/4/45	F	25	0.0248292	0.741421	Znone	No	No	Yes	No	No	128/88	99	455	0.00274807	0.848292	1955	0.000272154	0.495389
NI/919	M	39	0.0308986	0.92266	Znone			Yes	No	No	139/66	0.98	466	0.00260041	0.802712	1945	0.000267723	0.487323	119
IA20/4/66	F	21	0.0180976	0.540409	Znone	No	No	No	No	No	123/82	99	328	0.00291747	0.900583	1936	0.000263753	0.480098	57
ME/1865	M	21	0.0180976	0.540409	Znone			No	No	No	119/76	0.98	435	0.00297688	0.918922	1932	0.000261995	0.476898	103
UJD/1985	M	47	0.0188287	0.562241	Znone			No	No	No	126/70	0.97	736	5.49461e-05	0.0169611	1919	0.000256308	0.466546	273
TMC/1989	F	49	0.0155034	0.462945	Znone	No	No	No	No	No	159/88	0.97	511	0.00190913	0.589321	1910	0.000252396	0.459425	144
NA/1868	F	45	0.0222314	0.66385	Znone	No	No	No	No	No	143/87	0.96	329	0.00292824	0.903906	1908	0.00025153	0.457848	59
BTD/1907	M	41	0.0284791	0.850412	Znone			No	No	No	113/72	0.96	388	0.00323813	0.999567	1891	0.000244209	0.444522	83
MB/174	F	24	0.0231856	0.692343	Znone			No	No	No	127/81	95	544	0.00139817	0.431596	1887	0.000242499	0.441409	162
IN/1235	M	22	0.0197946	0.591085	Znone			Yes	No	No	120/81	0.95	483	0.00235049	0.725562	1880	0.000239516	0.43598	130
MP/1804	F	60	0.00321653	0.0960483	Znone	No	No	No	No	No	116/68	0.95	459	0.00269592	0.832193	1874	0.000236972	0.431348	118
NF/1000	M	37	0.0325916	0.973215	Znone			Yes	No	No	130/79	0.98	320	0.00282605	0.872361	1860	0.000231078	0.42062	60
IE/1387	M	18	0.0132578	0.395889	Znone			No	No	No	115/80	0.99	331	0.00294931	0.910409	1856	0.000229405	0.417575	61
NE109	M	35	0.0334217	0.998001	Znone			No	No	No	118/71	97	284	0.0023242	0.717448	1842	0.000223592	0.406995
MJ/1393	M	42	0.0270538	0.807851	Znone			No	No	No	142/80	0.99	271	0.00212076	0.654649	1834	0.0002203	0.401002	56
NC/1735	F	49	0.0155034	0.462945	Znone	No	No	No	No	No	133/95	0.95	496	0.0021479	0.663027	1823	0.00021581	0.392829	138
MA/934	F	50	0.01392	0.415663	Znone	No	No	No	No	No	135/71	0.96	362	0.0031866	0.983659	1823	0.00021581	0.392829	76
BSR20/4/18	M	22	0.0197946	0.591085	Znone			Yes	No	No	131/89	97	420	0.00310666	0.958983	1813	0.000211765	0.385467
DJ/499	F	25	0.0248292	0.741421	Znone	No	No	No	No	No	159/90	0.98	481	0.00238095	0.734966	1805	0.000208556	0.379624	131
NC/742	M	31	0.0322951	0.964361	Znone			Yes	No	No	115/72	0.94	457	0.00272223	0.840315	1800	0.000206562	0.375995	612
ME20/4/06	M	49	0.0155034	0.462945	Znone			Yes	No	No	135/98	99	588	0.000825433	0.2548	1799	0.000206164	0.375271
NE/1712	M	38	0.0318459	0.950946	Znone			No	No	Yes	113/72	0.99	521	0.0017504	0.540323	1799	0.000206164	0.375271	152
BO/1793	F	23	0.0214988	0.641973	Znone	No	No	No	No	No	128/88	0.98	313	0.0027389	0.84546	1784	0.000200245	0.364496	64
MA127	F	23	0.0214988	0.641973	Znone	No	No	No	No	No	135/78	99	363	0.0031912	0.985078	1775	0.000196734	0.358106
BY/375	F	20	0.0164298	0.490608	Znone	Yes	No	No	No	No	130/86	98	479	0.00241117	0.744295	1739	0.000183017	0.333137	no
NA/425	F	30	0.0314602	0.939429	Znone	No	Yes	Yes	No	No	132/88	98	473	0.0025002	0.771777	1731	0.000180041	0.32772	85
AM/1803	F	45	0.0222314	0.66385	Znone	No	No	No	No	No	139/82	0.98	467	0.00258637	0.798375	1731	0.000180041	0.32772	127
ME/1457	M	43	0.0255193	0.76203	Znone			No	No	No	132/73	0.95	365	0.00319978	0.987726	1724	0.000177459	0.32302	82
UF/1214	F	39	0.0308986	0.92266	Znone	No	No	No	No	No	170/96	0.96	629	0.000450306	0.139003	1702	0.00016948	0.308496	212
BE/421	M	18	0.0132578	0.395889	Znone			No	No	No	128/65	97	546	0.00136886	0.422548	1697	0.000167696	0.305248	168
HI/184	M	35	0.0334217	0.998001	Znone			No	No	No	136/86	92	385	0.00323951	0.999991	1688	0.000164512	0.299453
MDA/901	M	20	0.0164298	0.490608	Znone			Yes	No	No	110/74	0.98	280	0.00226229	0.698337	1668	0.000157564	0.286806	69
NMC/1961	F	44	0.0239028	0.713759	Znone	No	No	No	No	No	112/82	0.97	455	0.00274807	0.848292	1655	0.000153144	0.278761	124
MJ/1718	M	56	0.0062896	0.187813	Znone			No	No	No	128/65	0.97	434	0.00298674	0.921965	1649	0.00015113	0.275094	113
KJ/1766	M	39	0.0308986	0.92266	Znone			No	No	Yes	119/68	0.98	323	0.00286141	0.883276	1644	0.000149463	0.272061	75
NE/517	M	29	0.0304315	0.908713	Znone	No	Yes	No	No	No	121/69	98#%	353	0.00313621	0.968106	1625	0.000143236	0.260725	84
TY/1414	M	40	0.029769	0.888927	Znone			No	No	Yes	113/71	0.96	286	0.00235485	0.72691	1617	0.000140663	0.256042	73
MP/1717	M	20	0.0164298	0.490608	Znone			No	No	No	127/63	0.95	221	0.00134395	0.414858	1606	0.000137174	0.249691	79
HF/484	M	31	0.0322951	0.964361	Znone			Yes	No	Yes	107/71	0.98	578	0.000940953	0.290459	1603	0.000136232	0.247976	188
UV/441	F	30	0.0314602	0.939429	Znone	No	Yes	No	No	No	133/81	98	552	0.00128254	0.395901	1600	0.000135294	0.246269	174
RS/943	M	42	0.0270538	0.807851	Znone			No	No	No	135/88	0.97	483	0.00235049	0.725562	1552	0.000120857	0.21999	141
NE/1993	F	28	0.0292298	0.872827	Znone	Yes	No	No	No	No	146/89	0.97	442	0.00290341	0.896241	1552	0.000120857	0.21999	86
NV/1271	M	41	0.0284791	0.850412	Znone			No	No	No	139/85	0.97	294	0.00247503	0.764008	1552	0.000120857	0.21999	77
BI/570	M	52	0.010987	0.328081	Znone			No	No	No	110/71	0.98	395	0.00322748	0.996277	1507	0.000108294	0.197122	106
UE/2011	M	55	0.00730767	0.218213	Znone			No	No	No	155/81	0.94	416	0.00313435	0.967531	1503	0.000107222	0.195172	114
NJC/897	M	25	0.0248292	0.741421	Znone			Yes	No	No	124/79	0.99	816	6.96122e-06	0.00214883	1433	8.96584e-05	0.163201	321
PN/1373	M	24	0.0231856	0.692343	Znone			Yes	No	No	132/64	0.99	211	0.00120273	0.371267	1409	8.41441e-05	0.153164	95
NA/1871	M	23	0.0214988	0.641973	Znone			No	No	No	100/56	0.98	239	0.00161417	0.498272	1406	8.34727e-05	0.151941	25
RD/1243	M	38	0.0318459	0.950946	Znone			No	No	No	104/71	0.98	235	0.00155264	0.479277	1379	7.76064e-05	0.141263	93
BM/864	F	60	0.00321653	0.0960483	Znone	No	No	No	No	Yes	197/102	0.95	468	0.00257223	0.79401	1351	7.18529e-05	0.13079	143
DE/1273	M	40	0.029769	0.888927	Znone			Yes	No	Yes	152/93	0.96	289	0.00240041	0.740973	1351	7.18529e-05	0.13079	92
UJD/1278	M	33	0.03332	0.994965	Znone			Yes	No	No	138/84	0.99	101	0.000229519	0.0708492	1351	7.18529e-05	0.13079	135
MJP/872	M	39	0.0308986	0.92266	Znone			Yes	No	No	158/91	0.98	322	0.00284976	0.87968	1326	6.69931e-05	0.121944	98
MJ112	M	23	0.0214988	0.641973	Znone			Yes	No	No	116/61	98	391	0.00323484	0.99855	1317	6.53062e-05	0.118874	115
ME/1758	F	56	0.0062896	0.187813	Znone	No	No	No	No	No	154/95	0.95	429	0.00303353	0.936407	1297	6.16743e-05	0.112263	130
NZ/650	F	36	0.0331206	0.98901	Znone	No	No	No	No	No	100/71	0.96	372	0.00322328	0.994982	1296	6.14969e-05	0.11194	111
NA/1332	M	57	0.00537534	0.160512	Znone			No	No	No	139/78	0.97	250	0.00178651	0.551471	1126	3.66592e-05	0.0667291	110
BF/1163	M	46	0.0205317	0.613093	Znone			Yes	No	No	108/71	0.96	771	2.34391e-05	0.00723533	1101	3.38171e-05	0.0615557	304
BC/1585	M	41	0.0284791	0.850412	Znone			No	No	No	129/75	0.98	274	0.00216821	0.669297	1096	3.3271e-05	0.0605615	111
MI/1344	M	58	0.00456171	0.136217	Znone	Yes		Yes	No	No	143/69	0.97	360	0.0031768	0.980634	1070	3.05466e-05	0.0556026	123
KA1513	M	56	0.0062896	0.187813	Znone			No	No	No	125/66	0.95	390	0.00323615	0.998955	1059	2.94509e-05	0.0536081	131
MP/1405	F	52	0.010987	0.328081	Znone	No	No	No	No	No	131/86	0.96	371	0.00322055	0.994139	1056	2.91578e-05	0.0530745	114
DJM/1358	M	36	0.0331206	0.98901	Znone			Yes	No	No	105/71	0.98	261	0.00196154	0.6055	1025	2.62683e-05	0.047815	116
KE/521	M	37	0.0325916	0.973215	Znone			Yes	No	No	149/96	0.98	400	0.00321352	0.991969	1003	2.43662e-05	0.0443527	138
NLD/926	M	39	0.0308986	0.92266	Znone			Yes	Yes	No	125/75	0.97	361	0.0031818	0.982178	996	2.37858e-05	0.0432962	128
KR/1250	F	53	0.00965843	0.288409	Znone	No		No	No	No	143/85	0.95	329	0.00292824	0.903906	996	2.37858e-05	0.0432962	122
NM/476	F	18	0.0132578	0.395889	Znone	No	No	No	No	No	114/68	98	388	0.00323813	0.999567	991	2.33784e-05	0.0425545	135
NK/1466	M	44	0.0239028	0.713759	Znone			Yes	No	No	122/78	0.96	268	0.00207312	0.639943	886	1.60873e-05	0.029283	127
NE/882	M	38	0.0318459	0.950946	Znone			Yes	No	No	149/88	0.95	313	0.0027389	0.84546	867	1.50017e-05	0.0273068	130
RJ/1574	M	19	0.0148109	0.442267	Znone			Yes	No	No	112/54	0.98	285	0.00233955	0.722187	836	1.33657e-05	0.0243289	132
NG/167	M	26	0.0264025	0.788401	Znone			Yes	No	No	113/63	97	319	0.00281399	0.868638	762	1.00713e-05	0.0183323	138
IS/703	F	41	0.0284791	0.850412	Znone	No	Yes	Yes	No	Yes	134/76	0.99	201	0.00106928	0.330072	668	6.92561e-06	0.0126064	149
HF/1117	M	35	0.0334217	0.998001	Znone			Yes	No	No	137/82	0.97	375	0.00323021	0.997122	651	6.46055e-06	0.0117598	155
MW/1283	M	23	0.0214988	0.641973	Znone			Yes	No	No	134/81	0.99	117	0.000306892	0.0947334	612	5.49686e-06	0.0100057	172
MC20/4/43	F	19	0.0148109	0.442267	Znone	No	No	No	No	No	112/79	97	495	0.0021637	0.667904	574	4.68332e-06	0.00852483
NB/556	M	26	0.0264025	0.788401	Znone			Yes	No	No	144/80	0.96	425	0.00306784	0.946999	483	3.15602e-06	0.00574475	159
UG/1089	F	19	0.0148109	0.442267	Znone	No	No	No	No	No	124/72	0.96	974	3.40544e-08	1.05121e-05	422	2.40114e-06	0.00437068	430
NF/806	M	22	0.0197946	0.591085	Znone			Yes	No	No	127/62	0.98	266	0.00204128	0.630115	396	2.13247e-06	0.00388164	163
MR/811	M	41	0.0284791	0.850412	Znone			Yes	No	Yes	109/75	0.96	480	0.00239609	0.73964	395	2.12271e-06	0.00386386	200
TJMV/1139	M	30	0.0314602	0.939429	Znone			No	No	No	100/67	0.96	316	0.00277701	0.857225	241	1.02354e-06	0.00186311	125
ME/735	M	23	0.0214988	0.641973	Znone			No	No	Yes	118/80	0.99	281	0.00227784	0.703136	235	9.93961e-07	0.00180926	171
IN/1753	F	27	0.0278783	0.832469	Znone	No	No	No	No	No	115/68	0.98	287	0.0023701	0.731616	200	8.3652e-07	0.00152268	177
MG/1723	F	51	0.0124105	0.370589	Znone	No	No	No		No	126/74	0.97	414	0.00314705	0.971449	132	5.94409e-07	0.00108197	199
US/255	M	22	0.0197946	0.591085	Znone			Yes	No	No	125/69	98	401	0.0032101	0.990913	132	5.94409e-07	0.00108197	196
NC/694	F	32	0.0329194	0.983002	Znone	No	Yes	No	No	No	131/76	0.98	367	0.00320753	0.99012		2.98649e-07	0.000543617	192
KT/1538	M	40	0.029769	0.888927	Znone			Yes	No	No	127/84	0.95	110	0.000270825	0.0836		2.98649e-07	0.000543617	212

## Sheet: Sheet3
		Predicting the risk of SARS-Cov2 severe infection and co-morbidity and Reducing Socioeconomic Impacts: Identification of high risk population Project	Predicting the risk of SARS-Cov2 severe infection and co-morbidity and Reducing Socioeconomic Impacts: Identification of high risk population Project
											Study Population
									Liver (i)		Yes		Yes		Yes		Yes		Yes
									Diabetes (ii)		No		No		No		No		No
									Lung (iii)
									Bowel (iv)
									Stomach (v)
									Hypertension (vi)
									Asthma (vii)
									Cancer (viii)
									Heart (ix)
									Kidney (x)
									Other
									None
	S/N	Participant Code	Participant Code2	Participant Code3	Gender	G	Age	A	Chronic disease	C	Menstruation period (female)	M	Contraception pills (female)	C2	Alcohol	A2	Smoking	Column1	Vaccination	V	Blood pressure	B	Oxygen saturation	O	d-ROM (U. CARR)	D	PAT (U. CARR)	P	OSI	O2
	1	1	SN20/4/01	#N/A	F	#N/A	35	#N/A	None	#N/A	No	#N/A	No	#N/A	No	#N/A	No	#N/A	No	#N/A	113/73	#N/A	97	#N/A	250	#N/A	2643	#N/A		#N/A
	2	2	HJB20/4/02	#N/A	M	#N/A	38	#N/A	None	#N/A		#N/A		#N/A	Yes	#N/A	No	#N/A	Yes	#N/A	129/86	#N/A	99	#N/A	361	#N/A	2679	#N/A		#N/A
	3	3	NA20/4/03	#N/A	F	#N/A	22	#N/A	None	#N/A	No	#N/A	Yes	#N/A	Yes	#N/A	No	#N/A	No	#N/A	128/87	#N/A	98	#N/A	306	#N/A	2783	#N/A		#N/A
	4	4	UC20/4/04	#N/A	F	#N/A	21	#N/A	None	#N/A	No	#N/A	No	#N/A	Yes	#N/A	No	#N/A	No	#N/A	120/77	#N/A	99	#N/A	438	#N/A	2357	#N/A		#N/A
	5	5	TA20/4/05	#N/A	F	#N/A	21	#N/A	None	#N/A	No	#N/A	No	#N/A	No	#N/A	No	#N/A	No	#N/A	121/77	#N/A	96	#N/A	379	#N/A	2593	#N/A		#N/A
	6	6	ME20/4/06	#N/A	M	#N/A	49	#N/A	None	#N/A		#N/A		#N/A	Yes	#N/A	No	#N/A	No	#N/A	135/98	#N/A	99	#N/A	588	#N/A	1799	#N/A		#N/A
	7	7	KGC20/4/07	#N/A	F	#N/A	21	#N/A	None	#N/A	Yes	#N/A	No	#N/A	Yes	#N/A	No	#N/A	No	#N/A	144/92	#N/A	99	#N/A	485	#N/A	2912	#N/A		#N/A
	8	8	IA20/4/08	#N/A	F	#N/A	23	#N/A	None	#N/A	No	#N/A	No	#N/A	Yes	#N/A	No	#N/A	No	#N/A	121/88	#N/A	98	#N/A	498	#N/A	4523	#N/A		#N/A
	9	9	MJ20/4/09	#N/A	F	#N/A	23	#N/A	None	#N/A	No	#N/A	No	#N/A	No	#N/A	No	#N/A	No	#N/A	122/89	#N/A		#N/A	654	#N/A	2573	#N/A		#N/A
	10	9	19/4/09	#N/A	M	#N/A	32	#N/A	None	#N/A		#N/A		#N/A	No	#N/A	No	#N/A	No	#N/A		#N/A		#N/A		#N/A		#N/A		#N/A
	11	10	IEM20/4/10	#N/A	F	#N/A	24	#N/A	None	#N/A	No	#N/A	No	#N/A	Yes	#N/A	No	#N/A	No	#N/A	116/78	#N/A	98	#N/A	484	#N/A	3117	#N/A		#N/A
	12	11	KI20/4/11	#N/A	F	#N/A	22	#N/A	None	#N/A	No	#N/A	No	#N/A	No	#N/A	No	#N/A	No	#N/A	121/82	#N/A	97	#N/A	396	#N/A	2949	#N/A		#N/A
	13	12	IA20/4/12	#N/A	F	#N/A	22	#N/A	None	#N/A	No	#N/A	No	#N/A	No	#N/A	No	#N/A	No	#N/A	105/75	#N/A	97	#N/A	370	#N/A	2519	#N/A		#N/A
	14	13	NI20/4/13	#N/A	M	#N/A	26	#N/A	None	#N/A		#N/A		#N/A	No	#N/A	No	#N/A	No	#N/A	141/86	#N/A	99	#N/A	379	#N/A	2868	#N/A		#N/A
	15	14	DG20/4/14	#N/A	M	#N/A	30	#N/A	None	#N/A		#N/A		#N/A	Yes	#N/A	No	#N/A	No	#N/A	139/88	#N/A	99	#N/A	400	#N/A	2925	#N/A		#N/A
	16	15	MJE20/4/15	#N/A	M	#N/A	22	#N/A	None	#N/A		#N/A		#N/A	Yes	#N/A	No	#N/A	No	#N/A	122/89	#N/A	97	#N/A	302	#N/A	3707	#N/A		#N/A
	17	16	CV20/4/16	#N/A	M	#N/A	20	#N/A	None	#N/A		#N/A		#N/A	Yes	#N/A	No	#N/A	No	#N/A	120/79	#N/A	99	#N/A	416	#N/A	2966	#N/A		#N/A
	18	17	MC20/4/17	#N/A	M	#N/A	22	#N/A	None	#N/A		#N/A		#N/A	Yes	#N/A	No	#N/A	No	#N/A	127/89	#N/A	97	#N/A	300	#N/A	2689	#N/A		#N/A
	19	18	BSR20/4/18	#N/A	M	#N/A	22	#N/A	None	#N/A		#N/A		#N/A	Yes	#N/A	No	#N/A	No	#N/A	131/89	#N/A	97	#N/A	420	#N/A	1813	#N/A		#N/A
	20	19	NE20/4/19	#N/A	M	#N/A	22	#N/A	None	#N/A		#N/A		#N/A	Yes	#N/A	No	#N/A	No	#N/A	130/74	#N/A	99	#N/A	355	#N/A	2239	#N/A		#N/A
	21	20	MA20/4/20	#N/A	F	#N/A	21	#N/A	None	#N/A	No	#N/A	No	#N/A	No	#N/A	No	#N/A	No	#N/A	127/76	#N/A	97	#N/A	355	#N/A	3061	#N/A		#N/A
	22	21	KC20/4/21	#N/A	M	#N/A	22	#N/A	None	#N/A		#N/A		#N/A		#N/A	No	#N/A	No	#N/A	128/76	#N/A	98	#N/A	379	#N/A	2816	#N/A		#N/A
	23	22	BC20/4/22	#N/A	F	#N/A	21	#N/A	None	#N/A	No	#N/A	No	#N/A		#N/A	No	#N/A	No	#N/A	118/74	#N/A	97	#N/A	582	#N/A	2996	#N/A		#N/A
	24	23	NTA20/4/23	#N/A	M	#N/A	23	#N/A	None	#N/A		#N/A		#N/A		#N/A	No	#N/A	No	#N/A	127/78	#N/A	97	#N/A	371	#N/A	3247	#N/A		#N/A
	25	24	IP20/4/24	#N/A	M	#N/A	23	#N/A	None	#N/A		#N/A		#N/A		#N/A	Yes	#N/A	No	#N/A	139/90	#N/A	95	#N/A	442	#N/A	3247	#N/A		#N/A
	26	25	NNK20/4/25	#N/A	M	#N/A	22	#N/A	None	#N/A		#N/A		#N/A		#N/A	No	#N/A	No	#N/A	130/87	#N/A	99	#N/A	457	#N/A	3343	#N/A		#N/A
	27	26	MTA20/4/26	#N/A	M	#N/A	19	#N/A	None	#N/A		#N/A		#N/A		#N/A	No	#N/A	Yes	#N/A	133/72	#N/A	95	#N/A	400	#N/A	2638	#N/A		#N/A
	28	27	HNM20/4/27	#N/A	M	#N/A	22	#N/A	None	#N/A		#N/A		#N/A		#N/A	No	#N/A	No	#N/A	113/87	#N/A	99	#N/A	399	#N/A	2981	#N/A		#N/A
	29	28	MML20/4/28	#N/A	F	#N/A	26	#N/A	None	#N/A	No	#N/A	No	#N/A		#N/A	No	#N/A	No	#N/A	130/88	#N/A	99	#N/A	280	#N/A	2673	#N/A		#N/A
	30	29	NS20/4/29	#N/A	F	#N/A	21	#N/A	None	#N/A	No	#N/A	No	#N/A		#N/A	No	#N/A	No	#N/A	113/86	#N/A	98	#N/A	239	#N/A	2736	#N/A		#N/A
	31	30	NK20/4/30	#N/A	F	#N/A	19	#N/A	None	#N/A	No	#N/A	No	#N/A	Yes	#N/A	No	#N/A	No	#N/A	126/89	#N/A	97	#N/A	489	#N/A	3047	#N/A		#N/A
	32	31	JN20/4/31	#N/A	F	#N/A	22	#N/A	None	#N/A	Yes	#N/A	No	#N/A	No	#N/A	No	#N/A	No	#N/A	109/79	#N/A	98	#N/A	518	#N/A	2723	#N/A		#N/A
	33	32	MMJ20/4/32	#N/A	F	#N/A	21	#N/A	None	#N/A	Yes	#N/A	No	#N/A	No	#N/A	No	#N/A	No	#N/A	113/75	#N/A	97	#N/A	337	#N/A	2257	#N/A		#N/A
	34	33	TMG20/4/33	#N/A	F	#N/A	23	#N/A	None	#N/A	No	#N/A	No	#N/A	No	#N/A	No	#N/A	No	#N/A	119/82	#N/A	99	#N/A	258	#N/A	2621	#N/A		#N/A
	35	34	TJ20/4/34	#N/A	F	#N/A	22	#N/A	None	#N/A	No	#N/A	No	#N/A	No	#N/A	No	#N/A	No	#N/A	114/76	#N/A	99	#N/A		#N/A		#N/A		#N/A
	36	35	DMM20/4/35	#N/A	F	#N/A	33	#N/A	None	#N/A	Yes	#N/A	No	#N/A	No	#N/A	No	#N/A	No	#N/A	123/90	#N/A	99	#N/A		#N/A		#N/A		#N/A
	37	36	MD20/4/36	#N/A	F	#N/A	24	#N/A	None	#N/A	No	#N/A	No	#N/A	No	#N/A	No	#N/A	No	#N/A	118/77	#N/A	99	#N/A		#N/A		#N/A		#N/A
	38	37	NE20/4/37	#N/A	F	#N/A	23	#N/A	None	#N/A	No	#N/A	No	#N/A	No	#N/A	No	#N/A	No	#N/A	110/71	#N/A	99	#N/A		#N/A		#N/A		#N/A
	39	38	NL20/4/38	#N/A	F	#N/A	22	#N/A	None	#N/A	No	#N/A	No	#N/A	Yes	#N/A	No	#N/A	No	#N/A	149/90	#N/A	97	#N/A	360	#N/A	2636	#N/A		#N/A
	40	39	UJ20/4/39	#N/A	F	#N/A	23	#N/A	None	#N/A	No	#N/A	No	#N/A	No	#N/A	No	#N/A	No	#N/A	128/81	#N/A	99	#N/A	236	#N/A	2834	#N/A		#N/A
	41	40	AF20/4/40	#N/A	F	#N/A	23	#N/A	None	#N/A	Yes	#N/A	No	#N/A	No	#N/A	No	#N/A	No	#N/A	123/73	#N/A	99	#N/A	308	#N/A	2643	#N/A		#N/A
	42	41	WF20/4/41	#N/A	F	#N/A	23	#N/A	None	#N/A	No	#N/A	No	#N/A	No	#N/A	No	#N/A	No	#N/A	122/77	#N/A	99	#N/A	328	#N/A	2365	#N/A		#N/A
	43	42	MA20/4/42	#N/A	F	#N/A	22	#N/A	None	#N/A	No	#N/A	No	#N/A	No	#N/A	No	#N/A	No	#N/A	120/87	#N/A	97	#N/A	586	#N/A	2651	#N/A		#N/A
	44	43	MC20/4/43	#N/A	F	#N/A	19	#N/A	None	#N/A	No	#N/A	No	#N/A	No	#N/A	No	#N/A	No	#N/A	112/79	#N/A	97	#N/A	495	#N/A	574	#N/A		#N/A
	45	44	NN20/4/44	#N/A	F	#N/A	25	#N/A	None	#N/A	No	#N/A	No	#N/A	No	#N/A	No	#N/A	No	#N/A	124/84	#N/A	95	#N/A	446	#N/A	2502	#N/A		#N/A
	46	45	IMS20/4/45	#N/A	F	#N/A	25	#N/A	None	#N/A	No	#N/A	No	#N/A	Yes	#N/A	No	#N/A	No	#N/A	128/88	#N/A	99	#N/A	455	#N/A	1955	#N/A		#N/A
	47	46	DA20/4/46	#N/A	F	#N/A	21	#N/A	None	#N/A	No	#N/A	No	#N/A	No	#N/A	No	#N/A	No	#N/A	108/78	#N/A	99	#N/A		#N/A		#N/A		#N/A
	48	47	KAD20/4/47	#N/A	F	#N/A	23	#N/A	None	#N/A	No	#N/A	No	#N/A	No	#N/A	No	#N/A	No	#N/A	122/73	#N/A		#N/A	505	#N/A	2916	#N/A		#N/A
	49	48	CN20/4/48	#N/A	M	#N/A	32	#N/A	Liver	#N/A		#N/A		#N/A	No	#N/A	No	#N/A	No	#N/A	139/90	#N/A	99	#N/A	404	#N/A	2837	#N/A		#N/A
	50	49	HC20/4/49	#N/A	M	#N/A	27	#N/A	None	#N/A		#N/A		#N/A	Yes	#N/A	No	#N/A	No	#N/A	139/81	#N/A	99	#N/A		#N/A		#N/A		#N/A
	51	50	AAT20/4/50	#N/A	M	#N/A	21	#N/A	None	#N/A		#N/A		#N/A	No	#N/A	No	#N/A	No	#N/A	113/82	#N/A	98	#N/A	344	#N/A	2779	#N/A		#N/A
	52	51	MF20/4/51	#N/A	F	#N/A	21	#N/A	None	#N/A	No	#N/A	No	#N/A	Yes	#N/A	No	#N/A	No	#N/A	110/81	#N/A	98	#N/A	575	#N/A	2480	#N/A		#N/A
	53	52	IG20/4/52	#N/A	F	#N/A	21	#N/A	None	#N/A	Yes	#N/A	No	#N/A	No	#N/A	No	#N/A	No	#N/A	128/72	#N/A	96	#N/A	389	#N/A	4724	#N/A		#N/A
	54	53	IA20/4/53	#N/A	F	#N/A	24	#N/A	None	#N/A	Yes	#N/A	No	#N/A	No	#N/A	No	#N/A	No	#N/A	115/84	#N/A	99	#N/A	429	#N/A	2824	#N/A		#N/A
	55	54	KE20/4/54	#N/A	M	#N/A	27	#N/A	None	#N/A		#N/A		#N/A	Yes	#N/A	No	#N/A	No	#N/A	127/83	#N/A	99	#N/A	354	#N/A	3045	#N/A		#N/A
	56	55	NMC20/4/55	#N/A	F	#N/A	22	#N/A	None	#N/A	No	#N/A	No	#N/A	Yes	#N/A	No	#N/A	No	#N/A	128/77	#N/A	98	#N/A	442	#N/A	2732	#N/A		#N/A
	57	56	BB20/4/56	#N/A	F	#N/A	21	#N/A	None	#N/A	Yes	#N/A	No	#N/A	No	#N/A	No	#N/A	No	#N/A		#N/A		#N/A	425	#N/A	2834	#N/A		#N/A
	58	57	NG20/4/57	#N/A	M	#N/A	28	#N/A	None	#N/A		#N/A		#N/A	Yes	#N/A	No	#N/A	No	#N/A	129/76	#N/A	97	#N/A	250	#N/A	2202	#N/A		#N/A
	59	58	HM20/4/58	#N/A	M	#N/A	34	#N/A	Asthma	#N/A		#N/A		#N/A	No	#N/A	No	#N/A	No	#N/A	125/82	#N/A	97	#N/A	344	#N/A	440	#N/A		#N/A
	60	59	MA20/4/59	#N/A	F	#N/A	21	#N/A	None	#N/A	No	#N/A	No	#N/A	No	#N/A	No	#N/A	No	#N/A	137/80	#N/A	98	#N/A	395	#N/A	2121	#N/A		#N/A
	61	60	TH20/4/60	#N/A	F	#N/A	54	#N/A	None	#N/A	No	#N/A	No	#N/A	Yes	#N/A	No	#N/A	Yes	#N/A		#N/A		#N/A		#N/A		#N/A		#N/A
	62	61	UP20/4/61	#N/A	F	#N/A	22	#N/A	None	#N/A	No	#N/A	No	#N/A	No	#N/A	No	#N/A	No	#N/A		#N/A		#N/A	278	#N/A	2598	#N/A	1	#N/A
	63	62	NDS20/4/62	#N/A	M	#N/A	26	#N/A	None	#N/A		#N/A		#N/A	Yes	#N/A	No	#N/A	Yes	#N/A		#N/A		#N/A	413	#N/A	2781	#N/A	79	#N/A
	64	63	BA20/4/63	#N/A	M	#N/A	27	#N/A	None	#N/A		#N/A		#N/A	Yes	#N/A	No	#N/A	No	#N/A		#N/A		#N/A	398	#N/A	2772	#N/A	71	#N/A
	65	64	SP20/4/64	#N/A	M	#N/A	37	#N/A	None	#N/A		#N/A		#N/A	Yes	#N/A	No	#N/A	No	#N/A		#N/A		#N/A	511	#N/A	2034	#N/A	141	#N/A
	66	65	NN20/4/65	#N/A	M	#N/A	24	#N/A	None	#N/A		#N/A		#N/A	No	#N/A	No	#N/A	No	#N/A		#N/A		#N/A	425	#N/A	3031	#N/A	86	#N/A
	67	66	IA20/4/66	#N/A	F	#N/A	21	#N/A	None	#N/A	No	#N/A	No	#N/A	No	#N/A	No	#N/A	No	#N/A		#N/A		#N/A		#N/A		#N/A	57	#N/A
	68	67	DMA20/4/67	#N/A	F	#N/A	21	#N/A	None	#N/A	Yes	#N/A	No	#N/A	No	#N/A	No	#N/A	No	#N/A		#N/A		#N/A		#N/A		#N/A	118	#N/A
	69	68	BE20/4/68	#N/A	M	#N/A	24	#N/A	None	#N/A		#N/A		#N/A	Yes	#N/A	No	#N/A	No	#N/A		#N/A		#N/A		#N/A		#N/A	16	#N/A
	70	69	NF69	#N/A	M	#N/A	27	#N/A	None	#N/A		#N/A		#N/A	No	#N/A	No	#N/A	No	#N/A		#N/A		#N/A		#N/A		#N/A		#N/A
	71	70	MC70	#N/A	M	#N/A	27	#N/A	None	#N/A		#N/A		#N/A	Yes	#N/A	No	#N/A	No	#N/A		#N/A		#N/A	325	#N/A	2489	#N/A	29	#N/A
	72	71	UF71	#N/A	F	#N/A	21	#N/A	None	#N/A	Yes	#N/A	No	#N/A	No	#N/A	No	#N/A	No	#N/A		#N/A		#N/A	377	#N/A	2854	#N/A	58	#N/A
	73	72	RF72	#N/A	M	#N/A	63	#N/A	Other	#N/A		#N/A		#N/A	Yes	#N/A	No	#N/A	No	#N/A		#N/A		#N/A		#N/A		#N/A		#N/A
	74	73	DU73	#N/A	F	#N/A	35	#N/A	None	#N/A	No	#N/A	No	#N/A	Yes	#N/A	No	#N/A	No	#N/A		#N/A		#N/A	149	#N/A	2486	#N/A	72	#N/A
	75	74	CA74	#N/A	M	#N/A	31	#N/A	None	#N/A	Yes	#N/A	No	#N/A	No	#N/A	No	#N/A	No	#N/A		#N/A		#N/A	557	#N/A	2655	#N/A	161	#N/A
	76	75	MJD75	#N/A	M	#N/A	48	#N/A	None	#N/A		#N/A		#N/A	Yes	#N/A	No	#N/A	No	#N/A		#N/A		#N/A	421	#N/A	2476	#N/A	83	#N/A
	77	76	KC76	#N/A	F	#N/A	28	#N/A	None	#N/A		#N/A		#N/A	Yes	#N/A	No	#N/A	No	#N/A		#N/A		#N/A	428	#N/A	2414	#N/A	88	#N/A
	78	77	MEC77	#N/A	M	#N/A	25	#N/A	None	#N/A	No	#N/A	No	#N/A	No	#N/A	No	#N/A	No	#N/A		#N/A		#N/A	407	#N/A	3275	#N/A	77	#N/A
	79	78	GRI78	#N/A	M	#N/A	23	#N/A	None	#N/A		#N/A		#N/A	Yes	#N/A	No	#N/A	No	#N/A		#N/A		#N/A	377	#N/A	2732	#N/A	59	#N/A
	80	79	UD79	#N/A	F	#N/A	23	#N/A	None	#N/A	Yes	#N/A	No	#N/A	No	#N/A	No	#N/A	No	#N/A		#N/A		#N/A	450	#N/A	2210	#N/A	104	#N/A
	81	80	UC80	#N/A	M	#N/A	22	#N/A	None	#N/A		#N/A		#N/A	No	#N/A	No	#N/A	No	#N/A		#N/A		#N/A	473	#N/A	2727	#N/A	113	#N/A
	82	81	MM81	#N/A	F	#N/A	22	#N/A	None	#N/A	No	#N/A	No	#N/A	No	#N/A	No	#N/A	No	#N/A		#N/A		#N/A	368	#N/A	2227	#N/A	59	#N/A
	83	82	SHT82	#N/A	M	#N/A	25	#N/A	None	#N/A		#N/A		#N/A	No	#N/A	No	#N/A	No	#N/A		#N/A		#N/A	420	#N/A	3154	#N/A	83	#N/A
	84	83	NA83	#N/A	M	#N/A	24	#N/A	None	#N/A		#N/A		#N/A	Yes	#N/A	No	#N/A	No	#N/A		#N/A		#N/A	342	#N/A	2573	#N/A	123	#N/A
	85	84	NE84	#N/A	M	#N/A	26	#N/A	None	#N/A		#N/A		#N/A	Yes	#N/A	No	#N/A	No	#N/A		#N/A		#N/A	315	#N/A	2446	#N/A	25	#N/A
	86	85	ND85	#N/A	M	#N/A	25	#N/A	None	#N/A		#N/A		#N/A	No	#N/A	No	#N/A	No	#N/A		#N/A		#N/A	415	#N/A	2465	#N/A	80	#N/A
	87	86	IUR86	#N/A	F	#N/A	22	#N/A	None	#N/A	No	#N/A	No	#N/A	Yes	#N/A	No	#N/A	No	#N/A		#N/A		#N/A	427	#N/A	2498	#N/A		#N/A
	88	87	KA87	#N/A	F	#N/A	21	#N/A	None	#N/A	No	#N/A	No	#N/A	No	#N/A	No	#N/A	No	#N/A		#N/A		#N/A	242	#N/A	2573	#N/A		#N/A
	89	88	IS88	#N/A	M	#N/A	25	#N/A	None	#N/A		#N/A		#N/A	Yes	#N/A	No	#N/A	No	#N/A		#N/A		#N/A	433	#N/A	2796	#N/A	91	#N/A
	90	89	IP89	#N/A	F	#N/A	23	#N/A	None	#N/A	No	#N/A	No	#N/A	No	#N/A	No	#N/A	No	#N/A		#N/A		#N/A	227	#N/A	2868	#N/A	27	#N/A
	91	90	UMG90	#N/A	F	#N/A	25	#N/A	None	#N/A	No	#N/A	No	#N/A	No	#N/A	No	#N/A	No	#N/A		#N/A		#N/A	280	#N/A	2177	#N/A	31	#N/A
	92	91	BJMV91	#N/A	M	#N/A	27	#N/A	None	#N/A		#N/A		#N/A	Yes	#N/A	No	#N/A	No	#N/A		#N/A		#N/A	347	#N/A	3192	#N/A		#N/A
	93	92	EG92	#N/A	M	#N/A	30	#N/A	None	#N/A		#N/A		#N/A	No	#N/A	No	#N/A	No	#N/A		#N/A		#N/A	342	#N/A	2718	#N/A		#N/A
	94	93	IE93	#N/A	F	#N/A	20	#N/A	None	#N/A	No	#N/A	No	#N/A	Yes	#N/A	No	#N/A	No	#N/A		#N/A		#N/A	388	#N/A	2796	#N/A	66	#N/A
	95	94	NS94	#N/A	M	#N/A	42	#N/A	None	#N/A		#N/A		#N/A	Yes	#N/A	No	#N/A	No	#N/A		#N/A		#N/A	437	#N/A	2898	#N/A	92	#N/A
	96	95	NM95	#N/A	M	#N/A	22	#N/A	None	#N/A		#N/A		#N/A	Yes	#N/A	No	#N/A	No	#N/A		#N/A		#N/A	414	#N/A	3041	#N/A		#N/A
	97	96	NA96	#N/A	M	#N/A	28	#N/A	None	#N/A		#N/A		#N/A	Yes	#N/A	No	#N/A	Yes	#N/A		#N/A		#N/A	586	#N/A	2621	#N/A	177	#N/A
	98	97	LAI97	#N/A	F	#N/A	20	#N/A	None	#N/A	Yes	#N/A	No	#N/A	No	#N/A	No	#N/A	No	#N/A		#N/A		#N/A	301	#N/A	2834	#N/A		#N/A
	99	98	UD98	#N/A	F	#N/A	20	#N/A	None	#N/A	No	#N/A	No	#N/A	No	#N/A	No	#N/A	No	#N/A		#N/A		#N/A		#N/A		#N/A	84	#N/A
	100	99	DP99	#N/A	M	#N/A	32	#N/A	None	#N/A		#N/A		#N/A	Yes	#N/A	No	#N/A	No	#N/A		#N/A		#N/A		#N/A		#N/A		#N/A
	101	100	NA100	#N/A	M	#N/A	22	#N/A	None	#N/A		#N/A		#N/A	Yes	#N/A	No	#N/A	No	#N/A		#N/A		#N/A		#N/A		#N/A		#N/A
	102	101	BML101	#N/A	F	#N/A	21	#N/A	None	#N/A	Yes	#N/A	No	#N/A	No	#N/A	No	#N/A	No	#N/A		#N/A		#N/A		#N/A		#N/A		#N/A
	103	102	UJ102	#N/A	F	#N/A	24	#N/A	None	#N/A	Yes	#N/A	No	#N/A	No	#N/A	No	#N/A	No	#N/A		#N/A		#N/A		#N/A		#N/A		#N/A
	104	103	TJ103	#N/A	F	#N/A	22	#N/A	None	#N/A	No	#N/A	No	#N/A	No	#N/A	No	#N/A	No	#N/A		#N/A		#N/A		#N/A		#N/A		#N/A
	105	104	NY104	#N/A	F	#N/A	21	#N/A	None	#N/A	No	#N/A	No	#N/A	No	#N/A	No	#N/A	No	#N/A		#N/A		#N/A		#N/A		#N/A		#N/A
	106	105	IP105	#N/A	F	#N/A	22	#N/A	None	#N/A	No	#N/A	No	#N/A	Yes	#N/A	No	#N/A	No	#N/A		#N/A		#N/A		#N/A		#N/A		#N/A
	107	106	HH106	#N/A	F	#N/A	20	#N/A	None	#N/A	No	#N/A	No	#N/A	No	#N/A	No	#N/A	No	#N/A		#N/A		#N/A		#N/A		#N/A		#N/A
	108	107	NJ107	#N/A	F	#N/A	22	#N/A	None	#N/A	No	#N/A	No	#N/A	No	#N/A	No	#N/A	No	#N/A		#N/A		#N/A		#N/A		#N/A		#N/A
	109	108	BE108	#N/A	M	#N/A	25	#N/A	None	#N/A		#N/A		#N/A	No	#N/A	No	#N/A	No	#N/A		#N/A		#N/A		#N/A		#N/A		#N/A
	110	109	NE109	#N/A	M	#N/A	35	#N/A	None	#N/A		#N/A		#N/A	No	#N/A	No	#N/A	No	#N/A		#N/A		#N/A		#N/A		#N/A		#N/A
	111	110	UA110	#N/A	F	#N/A	26	#N/A	None	#N/A	No	#N/A	No	#N/A	Yes	#N/A	No	#N/A	No	#N/A		#N/A		#N/A		#N/A		#N/A		#N/A
	112	111	KR111	#N/A	M	#N/A	25	#N/A	None	#N/A		#N/A		#N/A	Yes	#N/A	No	#N/A	No	#N/A		#N/A		#N/A		#N/A		#N/A		#N/A
	113	112	MJ112	#N/A	M	#N/A	23	#N/A	None	#N/A		#N/A		#N/A	Yes	#N/A	No	#N/A	No	#N/A		#N/A		#N/A		#N/A		#N/A		#N/A
	114	113	IG113	#N/A	F	#N/A	22	#N/A	None	#N/A	Yes	#N/A	No	#N/A	No	#N/A	No	#N/A	No	#N/A		#N/A		#N/A		#N/A		#N/A		#N/A
	115	114	NO114	#N/A	F	#N/A	22	#N/A	None	#N/A	No	#N/A	No	#N/A	No	#N/A	No	#N/A	No	#N/A		#N/A		#N/A		#N/A		#N/A		#N/A
	116	115	IJ115	#N/A	F	#N/A	21	#N/A	None	#N/A	No	#N/A	No	#N/A	Yes	#N/A	No	#N/A	No	#N/A		#N/A		#N/A		#N/A		#N/A		#N/A
	117	116	ANM116	#N/A	M	#N/A	22	#N/A	None	#N/A		#N/A		#N/A	No	#N/A	No	#N/A	No	#N/A		#N/A		#N/A		#N/A		#N/A		#N/A
	118	117	DER117	#N/A	M	#N/A	37	#N/A	None	#N/A		#N/A		#N/A	Yes	#N/A	No	#N/A	No	#N/A		#N/A		#N/A		#N/A		#N/A		#N/A
	119	118	TE118	#N/A	F	#N/A	22	#N/A	None	#N/A	Yes	#N/A	No	#N/A	No	#N/A	No	#N/A	No	#N/A		#N/A		#N/A		#N/A		#N/A		#N/A
	120	119	TA119	#N/A	F	#N/A	23	#N/A	None	#N/A	No	#N/A	No	#N/A	No	#N/A	No	#N/A	No	#N/A		#N/A		#N/A		#N/A		#N/A		#N/A
	121	120	NJ120	#N/A	M	#N/A	27	#N/A	None	#N/A		#N/A		#N/A	Yes	#N/A	No	#N/A	No	#N/A		#N/A		#N/A		#N/A		#N/A		#N/A
	122	121	TJB121	#N/A	M	#N/A	27	#N/A	None	#N/A		#N/A		#N/A	No	#N/A	No	#N/A	No	#N/A		#N/A		#N/A		#N/A		#N/A		#N/A
	123	122	NJC122	#N/A	M	#N/A	28	#N/A	None	#N/A		#N/A		#N/A	Yes	#N/A	No	#N/A	No	#N/A		#N/A		#N/A		#N/A		#N/A		#N/A
	124	123	BV123	#N/A	M	#N/A	27	#N/A	None	#N/A		#N/A		#N/A	No	#N/A	No	#N/A	No	#N/A		#N/A		#N/A		#N/A		#N/A		#N/A
	125	124	KD124	#N/A	M	#N/A	27	#N/A	None	#N/A		#N/A		#N/A	No	#N/A	No	#N/A	No	#N/A		#N/A		#N/A		#N/A		#N/A		#N/A
	126	125	UDV125	#N/A	F	#N/A	22	#N/A	None	#N/A	Yes	#N/A	No	#N/A	No	#N/A	No	#N/A	No	#N/A		#N/A		#N/A		#N/A		#N/A		#N/A
	127	126	UG126	#N/A	F	#N/A	21	#N/A	None	#N/A	No	#N/A	No	#N/A	No	#N/A	No	#N/A	No	#N/A		#N/A		#N/A		#N/A		#N/A		#N/A
	128	127	MA127	#N/A	F	#N/A	23	#N/A	None	#N/A	No	#N/A	No	#N/A	No	#N/A	No	#N/A	No	#N/A		#N/A		#N/A		#N/A		#N/A		#N/A
	129	128	UJ128	#N/A	F	#N/A	22	#N/A	None	#N/A	No	#N/A	No	#N/A	No	#N/A	No	#N/A	No	#N/A		#N/A		#N/A		#N/A		#N/A		#N/A
	130	129	UE129	#N/A	F	#N/A	25	#N/A	None	#N/A	No	#N/A	No	#N/A	No	#N/A	No	#N/A	No	#N/A		#N/A		#N/A		#N/A		#N/A		#N/A
	131	130	MA130	#N/A	F	#N/A	22	#N/A	None	#N/A	No	#N/A	No	#N/A	No	#N/A	No	#N/A	No	#N/A		#N/A		#N/A		#N/A		#N/A		#N/A
	132	131	UM131	#N/A	F	#N/A	24	#N/A	None	#N/A	Yes	#N/A	No	#N/A	No	#N/A	No	#N/A	No	#N/A		#N/A		#N/A		#N/A		#N/A		#N/A
	133	132	MC132	#N/A	F	#N/A	23	#N/A	None	#N/A	No	#N/A	No	#N/A	No	#N/A	No	#N/A	No	#N/A		#N/A		#N/A		#N/A		#N/A		#N/A
	134	133	JI133	#N/A	F	#N/A	20	#N/A	None	#N/A	No	#N/A	No	#N/A	No	#N/A	No	#N/A	No	#N/A		#N/A		#N/A		#N/A		#N/A		#N/A
	135	134	MB134	#N/A	F	#N/A	22	#N/A	None	#N/A	No	#N/A	No	#N/A	Yes	#N/A	No	#N/A	No	#N/A		#N/A		#N/A		#N/A		#N/A		#N/A
	136	135	UI135	#N/A	F	#N/A	23	#N/A	None	#N/A	No	#N/A	No	#N/A	No	#N/A	No	#N/A	No	#N/A		#N/A		#N/A		#N/A		#N/A		#N/A
	137	136	TE136	#N/A	F	#N/A	25	#N/A	None	#N/A	Yes	#N/A	No	#N/A	No	#N/A	No	#N/A	No	#N/A		#N/A		#N/A		#N/A		#N/A		#N/A
	138	137	NRP137	#N/A	F	#N/A	35	#N/A	None	#N/A	No	#N/A	Yes	#N/A	No	#N/A	No	#N/A	No	#N/A		#N/A		#N/A		#N/A		#N/A		#N/A
	139	138	NA138	#N/A	F	#N/A	35	#N/A	Other	#N/A	No	#N/A	Yes	#N/A	Yes	#N/A	No	#N/A	No	#N/A		#N/A		#N/A		#N/A		#N/A		#N/A
	140	139	KNR139	#N/A	F	#N/A	21	#N/A	None	#N/A	No	#N/A	No	#N/A	No	#N/A	No	#N/A	No	#N/A		#N/A		#N/A		#N/A		#N/A		#N/A
	141	140	IAF140	#N/A	F	#N/A	19	#N/A	None	#N/A	No	#N/A	No	#N/A	No	#N/A	No	#N/A	No	#N/A		#N/A		#N/A		#N/A		#N/A		#N/A
	142	141	TP141	#N/A	F	#N/A	20	#N/A	None	#N/A	No	#N/A	No	#N/A	No	#N/A	No	#N/A	No	#N/A		#N/A		#N/A		#N/A		#N/A		#N/A
	143	142	ND142	#N/A	F	#N/A	22	#N/A	None	#N/A	No	#N/A	No	#N/A	No	#N/A	No	#N/A	No	#N/A		#N/A		#N/A		#N/A		#N/A		#N/A
	144	143	NP143	#N/A	F	#N/A	22	#N/A	None	#N/A	No	#N/A	No	#N/A	No	#N/A	No	#N/A	No	#N/A		#N/A		#N/A		#N/A		#N/A		#N/A
	145	144	IS144	#N/A	F	#N/A	24	#N/A	None	#N/A	Yes	#N/A	No	#N/A	No	#N/A	No	#N/A	No	#N/A		#N/A		#N/A		#N/A		#N/A		#N/A
	146	145	UC145	#N/A	F	#N/A	26	#N/A	None	#N/A	No	#N/A	No	#N/A	No	#N/A	No	#N/A	No	#N/A		#N/A		#N/A		#N/A		#N/A		#N/A
	147	146	NA146	#N/A	F	#N/A	25	#N/A	None	#N/A	No	#N/A	No	#N/A	No	#N/A	No	#N/A	No	#N/A		#N/A		#N/A		#N/A		#N/A		#N/A
	148	148	NDI 148	#N/A	M	#N/A	34	#N/A	None	#N/A		#N/A		#N/A	Yes	#N/A	No	#N/A	No	#N/A	114/77	#N/A	99	#N/A	324	#N/A	2273	#N/A	37	#N/A
	149	149	NJ 149	#N/A	M	#N/A	24	#N/A	None	#N/A		#N/A		#N/A	Yes	#N/A	No	#N/A	No	#N/A	118/77	#N/A	98	#N/A		#N/A		#N/A		#N/A
	150	149	NJC 149	#N/A	M	#N/A	28	#N/A	None	#N/A		#N/A		#N/A	No	#N/A	No	#N/A	Yes	#N/A		#N/A		#N/A		#N/A		#N/A		#N/A
	151	150	NH 150	#N/A	F	#N/A	40	#N/A	None	#N/A		#N/A		#N/A	No	#N/A	No	#N/A	No	#N/A	103/68	#N/A	99	#N/A		#N/A		#N/A		#N/A
	152	152	NS 152	#N/A	F	#N/A	23	#N/A	None	#N/A		#N/A		#N/A	No	#N/A	No	#N/A	No	#N/A	118/69	#N/A	98	#N/A		#N/A		#N/A		#N/A
	153	154	NS 154	#N/A	F	#N/A	30	#N/A	Stomach	#N/A		#N/A		#N/A	No	#N/A	No	#N/A	No	#N/A	125/75	#N/A	99	#N/A		#N/A		#N/A		#N/A
	154	155	NP/155	#N/A	M	#N/A	40	#N/A	None	#N/A		#N/A		#N/A	Yes	#N/A	No	#N/A	No	#N/A	136/80	#N/A	98	#N/A		#N/A		#N/A		#N/A
	155	156	NH /156	#N/A	F	#N/A	25	#N/A	None	#N/A		#N/A		#N/A	No	#N/A	No	#N/A	No	#N/A	117/79	#N/A	98	#N/A		#N/A		#N/A		#N/A
	156	157	ME/157	#N/A	M	#N/A	21	#N/A	None	#N/A		#N/A		#N/A	No	#N/A	No	#N/A	No	#N/A		#N/A		#N/A		#N/A		#N/A		#N/A
	157	158	ND/ 158	#N/A	F	#N/A	47	#N/A	None	#N/A		#N/A		#N/A	Yes	#N/A	No	#N/A	No	#N/A		#N/A		#N/A		#N/A		#N/A		#N/A
	158	159	NB/159	#N/A	F	#N/A	47	#N/A	None	#N/A		#N/A		#N/A	Yes	#N/A	No	#N/A	No	#N/A		#N/A		#N/A	427	#N/A	2791	#N/A	88	#N/A
	159	160	TI/160	#N/A	M	#N/A	25	#N/A	None	#N/A		#N/A		#N/A	Yes	#N/A	Yes	#N/A	No	#N/A	130/67	#N/A	98	#N/A		#N/A		#N/A		#N/A
	160	161	MA/161	#N/A	M	#N/A	20	#N/A	None	#N/A		#N/A		#N/A	No	#N/A	No	#N/A	No	#N/A		#N/A		#N/A		#N/A		#N/A		#N/A
	161	162	H/162	#N/A	M	#N/A	18	#N/A	None	#N/A		#N/A		#N/A	Yes	#N/A	Yes	#N/A	No	#N/A	124/63	#N/A	93	#N/A		#N/A		#N/A		#N/A
	162	163	ME/163	#N/A	F	#N/A	28	#N/A	Other	#N/A		#N/A		#N/A	Yes	#N/A	No	#N/A	No	#N/A	108/81	#N/A	97	#N/A	567	#N/A	2386	#N/A	167	#N/A
	163	164	NE/164	#N/A	M	#N/A	34	#N/A	Hypertension	#N/A		#N/A		#N/A	Yes	#N/A	No	#N/A	No	#N/A	117/79	#N/A	98	#N/A		#N/A		#N/A		#N/A
	164	165	ND/ 165	#N/A	F	#N/A	24	#N/A	None	#N/A		#N/A		#N/A	No	#N/A	No	#N/A	No	#N/A	113/60	#N/A	97	#N/A		#N/A		#N/A		#N/A
	165	166	DP/166	#N/A	M	#N/A	34	#N/A	None	#N/A		#N/A		#N/A	No	#N/A	No	#N/A	No	#N/A	114/76	#N/A	97	#N/A		#N/A		#N/A		#N/A
	166	167	NG/167	#N/A	M	#N/A	26	#N/A	None	#N/A		#N/A		#N/A	Yes	#N/A	No	#N/A	No	#N/A	113/63	#N/A	97	#N/A		#N/A		#N/A		#N/A
	167	169	UD/169	#N/A	F	#N/A	23	#N/A	None	#N/A		#N/A		#N/A	No	#N/A	No	#N/A	No	#N/A	129/73	#N/A	99	#N/A		#N/A		#N/A		#N/A
	168	170	HF/170	#N/A	M	#N/A	48	#N/A	None	#N/A		#N/A		#N/A	No	#N/A	No	#N/A	No	#N/A		#N/A		#N/A		#N/A		#N/A		#N/A
	169	170	HF/170	#N/A	M	#N/A	48	#N/A	None	#N/A		#N/A		#N/A	No	#N/A	No	#N/A	No	#N/A		#N/A		#N/A		#N/A		#N/A		#N/A
	170	171	UA/171	#N/A	F	#N/A	35	#N/A	Other	#N/A		#N/A		#N/A	Yes	#N/A	No	#N/A	No	#N/A		#N/A		#N/A		#N/A		#N/A		#N/A
	171	173	N/173	#N/A	M	#N/A	19	#N/A	None	#N/A		#N/A		#N/A	Yes	#N/A	No	#N/A	No	#N/A	117/59	#N/A	98	#N/A		#N/A		#N/A		#N/A
	172	174	MB/174	#N/A	F	#N/A	24	#N/A	None	#N/A		#N/A		#N/A	No	#N/A	No	#N/A	No	#N/A	127/81	#N/A	85	#N/A	544	#N/A	1887	#N/A	162	#N/A
	173	175	NT/175	#N/A	F	#N/A	27	#N/A	None	#N/A		#N/A		#N/A	No	#N/A	No	#N/A	No	#N/A		#N/A		#N/A	325	#N/A	2312	#N/A	35	#N/A
	174	176	TL/176	#N/A	F	#N/A	21	#N/A	None	#N/A		#N/A		#N/A	Yes	#N/A	No	#N/A	No	#N/A		#N/A		#N/A		#N/A		#N/A		#N/A
	175	177	NP/177	#N/A	F	#N/A	55	#N/A	None	#N/A	No	#N/A	No	#N/A	No	#N/A	No	#N/A	No	#N/A	160/81	#N/A	96	#N/A		#N/A		#N/A		#N/A
	176	178	NB/178	#N/A	F	#N/A	32	#N/A	None	#N/A		#N/A		#N/A	No	#N/A	No	#N/A	No	#N/A		#N/A		#N/A		#N/A		#N/A		#N/A
	177	178	MC/178	#N/A	F	#N/A	52	#N/A	None	#N/A	No	#N/A	No	#N/A	No	#N/A	No	#N/A	No	#N/A		#N/A		#N/A		#N/A		#N/A		#N/A
	178	180	MA/180	#N/A	F	#N/A	23	#N/A	None	#N/A		#N/A		#N/A	No	#N/A	No	#N/A	No	#N/A	122/68	#N/A	96	#N/A		#N/A		#N/A		#N/A
	179	181	UJ/181	#N/A	F	#N/A	32	#N/A	None	#N/A	Yes	#N/A	No	#N/A	Yes	#N/A	No	#N/A	No	#N/A	113/73	#N/A	98	#N/A		#N/A		#N/A		#N/A
	180	182	KP/182	#N/A	M	#N/A	21	#N/A	None	#N/A		#N/A		#N/A	Yes	#N/A	No	#N/A	No	#N/A	115/65	#N/A	98	#N/A		#N/A		#N/A		#N/A
	181	183	NM/183	#N/A	F	#N/A	23	#N/A	None	#N/A		#N/A		#N/A	Yes	#N/A	No	#N/A	No	#N/A	126/61	#N/A	99	#N/A		#N/A		#N/A		#N/A
	182	184	HI/184	#N/A	M	#N/A	35	#N/A	None	#N/A		#N/A		#N/A	No	#N/A	No	#N/A	No	#N/A	136/86	#N/A	92	#N/A	385	#N/A	1688	#N/A		#N/A
	183	185	HR/185	#N/A	M	#N/A	25	#N/A	None	#N/A		#N/A		#N/A	Yes	#N/A	No	#N/A	No	#N/A	120/63	#N/A	98	#N/A		#N/A		#N/A		#N/A
	184	185	HR/185	#N/A	M	#N/A	25	#N/A	None	#N/A		#N/A		#N/A	Yes	#N/A	No	#N/A	No	#N/A		#N/A		#N/A		#N/A		#N/A		#N/A
	185	186	IS/186	#N/A	M	#N/A	22	#N/A	None	#N/A		#N/A		#N/A	Yes	#N/A	No	#N/A	No	#N/A	125/60	#N/A	98	#N/A		#N/A		#N/A		#N/A
	186	187	NI/187	#N/A	M	#N/A	26	#N/A	None	#N/A		#N/A		#N/A	Yes	#N/A	No	#N/A	No	#N/A	137/65	#N/A	95	#N/A	475	#N/A	2763	#N/A	144	#N/A
	187	188	MT/188	#N/A	F	#N/A	53	#N/A	None	#N/A	No	#N/A	No	#N/A	No	#N/A	No	#N/A	No	#N/A	139/77	#N/A	96	#N/A		#N/A		#N/A		#N/A
	188	192	US/192	#N/A	F	#N/A	35	#N/A	None	#N/A	No	#N/A	Yes	#N/A	No	#N/A	No	#N/A	No	#N/A	130/71	#N/A	96	#N/A		#N/A		#N/A		#N/A
	189	193	UC/193	#N/A	F	#N/A	21	#N/A	Asthma	#N/A	No	#N/A	No	#N/A	No	#N/A	No	#N/A	No	#N/A		#N/A		#N/A		#N/A		#N/A		#N/A
	190	194	NF/194	#N/A	F	#N/A	48	#N/A	None	#N/A		#N/A		#N/A	Yes	#N/A	No	#N/A	Yes	#N/A	148/93	#N/A	96	#N/A		#N/A		#N/A		#N/A
	191	195	NT/195	#N/A	F	#N/A	22	#N/A	None	#N/A	No	#N/A	No	#N/A	No	#N/A	No	#N/A	No	#N/A	154/87	#N/A	98	#N/A		#N/A		#N/A		#N/A
	192	196	BK/1916	#N/A	F	#N/A	60	#N/A	None	#N/A	No	#N/A	No	#N/A	No	#N/A	No	#N/A	No	#N/A	115/65	#N/A	0.97	#N/A		#N/A		#N/A		#N/A
	193	197	NS/197	#N/A	F	#N/A	20	#N/A	None	#N/A	Yes	#N/A	Yes	#N/A	No	#N/A	No	#N/A	No	#N/A	123/72	#N/A	98	#N/A	430	#N/A	2643	#N/A	88	#N/A
	194	198	NT/198	#N/A	F	#N/A	56	#N/A	Hypertension	#N/A		#N/A		#N/A	Yes	#N/A	No	#N/A	No	#N/A		#N/A		#N/A		#N/A		#N/A		#N/A
	195	199	DD/199	#N/A	F	#N/A	25	#N/A	None	#N/A		#N/A		#N/A	No	#N/A	No	#N/A	No	#N/A		#N/A		#N/A	409	#N/A	2551	#N/A	76	#N/A
	196	200	TE/200	#N/A	M	#N/A	27	#N/A	Hypertension	#N/A		#N/A		#N/A	Yes	#N/A	No	#N/A	No	#N/A	169/98	#N/A	98	#N/A		#N/A		#N/A		#N/A
	197	201	BT/201	#N/A	M	#N/A	40	#N/A	None	#N/A		#N/A		#N/A	No	#N/A	No	#N/A	No	#N/A		#N/A		#N/A		#N/A		#N/A		#N/A
	198	201	ND/201	#N/A	M	#N/A	36	#N/A	None	#N/A		#N/A		#N/A	Yes	#N/A	Yes	#N/A	No	#N/A		#N/A		#N/A	406	#N/A	2493	#N/A	75	#N/A
	199	203	NL/203	#N/A	F	#N/A	45	#N/A	None	#N/A	No	#N/A	No	#N/A	No	#N/A	No	#N/A	No	#N/A		#N/A		#N/A		#N/A		#N/A		#N/A
	200	204	MA/204	#N/A	F	#N/A	24	#N/A	None	#N/A		#N/A		#N/A	No	#N/A	No	#N/A	No	#N/A		#N/A		#N/A		#N/A		#N/A		#N/A
	201	205	NC/205	#N/A	M	#N/A	26	#N/A	None	#N/A		#N/A		#N/A	No	#N/A	No	#N/A	No	#N/A	122/64	#N/A	99	#N/A		#N/A		#N/A		#N/A
	202	206	BS/206	#N/A	M	#N/A	32	#N/A	Diabetes	#N/A		#N/A		#N/A	No	#N/A	No	#N/A	Yes	#N/A	137/76	#N/A	97	#N/A		#N/A		#N/A		#N/A
	203	206	UD/206	#N/A	F	#N/A	27	#N/A	None	#N/A	No	#N/A	Yes	#N/A	Yes	#N/A	No	#N/A	No	#N/A		#N/A		#N/A		#N/A		#N/A		#N/A
	204	207	UFD/207	#N/A	F	#N/A	43	#N/A	None	#N/A	Yes	#N/A	No	#N/A	No	#N/A	No	#N/A	No	#N/A	130/85	#N/A	94	#N/A		#N/A		#N/A		#N/A
	205	208	NJD/208	#N/A	M	#N/A	41	#N/A	None	#N/A		#N/A		#N/A	Yes	#N/A	No	#N/A	No	#N/A		#N/A		#N/A		#N/A		#N/A		#N/A
	206	209	IL/209	#N/A	M	#N/A	22	#N/A	None	#N/A		#N/A		#N/A	No	#N/A	No	#N/A	No	#N/A	125/59	#N/A	97	#N/A	637	#N/A	2476	#N/A	207	#N/A
	207	210	TE/210	#N/A	M	#N/A	29	#N/A	None	#N/A		#N/A		#N/A	No	#N/A	No	#N/A	No	#N/A		#N/A		#N/A		#N/A		#N/A		#N/A
	208	211	ND/211	#N/A	F	#N/A	48	#N/A	None	#N/A		#N/A		#N/A	No	#N/A	No	#N/A	No	#N/A		#N/A		#N/A	548	#N/A	2868	#N/A	156	#N/A
	209	212	GV/212	#N/A	F	#N/A	31	#N/A	None	#N/A		#N/A		#N/A	Yes	#N/A	No	#N/A	No	#N/A		#N/A		#N/A		#N/A		#N/A		#N/A
	210	213	RP/213	#N/A	M	#N/A	25	#N/A	None	#N/A		#N/A		#N/A	No	#N/A	No	#N/A		#N/A	118/73	#N/A	96	#N/A		#N/A		#N/A		#N/A
	211	214	MC/214	#N/A	F	#N/A	25	#N/A	None	#N/A		#N/A		#N/A	Yes	#N/A	No	#N/A	No	#N/A	131/63	#N/A	97	#N/A	395	#N/A	2257	#N/A	73	#N/A
	212	215	MG/215	#N/A	M	#N/A	34	#N/A	None	#N/A		#N/A		#N/A	No	#N/A	No	#N/A		#N/A	124/63	#N/A	97	#N/A		#N/A		#N/A		#N/A
	213	216	NB/216	#N/A	F	#N/A	21	#N/A	None	#N/A	Yes	#N/A	No	#N/A	No	#N/A	No	#N/A	No	#N/A	117/80	#N/A	97	#N/A	563	#N/A	2916	#N/A	164	#N/A
	214	217	TD/217	#N/A	F	#N/A	32	#N/A	None	#N/A	No	#N/A	No	#N/A	No	#N/A	No	#N/A	No	#N/A	121/78	#N/A	99	#N/A		#N/A		#N/A		#N/A
	215	218	NC/218	#N/A	F	#N/A	32	#N/A	None	#N/A		#N/A		#N/A	Yes	#N/A	No	#N/A	No	#N/A		#N/A		#N/A		#N/A		#N/A		#N/A
	216	219	MJC/219	#N/A	M	#N/A	25	#N/A	None	#N/A		#N/A		#N/A	No	#N/A	No	#N/A	No	#N/A		#N/A		#N/A		#N/A		#N/A		#N/A
	217	219	MJC/219	#N/A	M	#N/A	25	#N/A	None	#N/A		#N/A		#N/A	No	#N/A	No	#N/A	No	#N/A		#N/A		#N/A		#N/A		#N/A		#N/A
	218	221	NR/221	#N/A	M	#N/A	27	#N/A	Asthma	#N/A		#N/A		#N/A	No	#N/A	No	#N/A	No	#N/A		#N/A		#N/A		#N/A		#N/A		#N/A
	219	221	NR/221	#N/A	M	#N/A	27	#N/A	Asthma	#N/A		#N/A		#N/A	No	#N/A	No	#N/A	No	#N/A	129/79	#N/A	98	#N/A		#N/A		#N/A		#N/A
	220	223	MC/223	#N/A	F	#N/A	33	#N/A	None	#N/A	No	#N/A	Yes	#N/A	No	#N/A	No	#N/A	Yes	#N/A		#N/A		#N/A	503	#N/A	2708	#N/A	130	#N/A
	221	224	KJ/224	#N/A	F	#N/A	32	#N/A	None	#N/A	No	#N/A	No	#N/A	No	#N/A	No	#N/A	No	#N/A	93/69	#N/A	96	#N/A		#N/A		#N/A		#N/A
	222	225	MS/225	#N/A	F	#N/A	25	#N/A	None	#N/A		#N/A		#N/A	Yes	#N/A	No	#N/A	Yes	#N/A		#N/A		#N/A		#N/A		#N/A		#N/A
	223	226	GJD/226	#N/A	M	#N/A	25	#N/A	None	#N/A		#N/A		#N/A	No	#N/A	No	#N/A	No	#N/A		#N/A		#N/A		#N/A		#N/A		#N/A
	224	227	UA/227	#N/A	F	#N/A	18	#N/A	None	#N/A	No	#N/A	No	#N/A	Yes	#N/A	No	#N/A	No	#N/A		#N/A		#N/A		#N/A		#N/A		#N/A
	225	228	TM/228	#N/A	F	#N/A	18	#N/A	None	#N/A		#N/A		#N/A	No	#N/A	No	#N/A	No	#N/A	130/67	#N/A	97	#N/A	538	#N/A	3199	#N/A	151	#N/A
	226	229	UMC/229	#N/A	F	#N/A	24	#N/A	None	#N/A		#N/A		#N/A	Yes	#N/A	No	#N/A	No	#N/A		#N/A		#N/A	179	#N/A	3009	#N/A	55	#N/A
	227	230	YE/230	#N/A	M	#N/A	25	#N/A	None	#N/A		#N/A		#N/A	No	#N/A	No	#N/A	No	#N/A		#N/A		#N/A		#N/A		#N/A		#N/A
	228	231	NS/231	#N/A	F	#N/A	40	#N/A	None	#N/A	No	#N/A	No	#N/A	No	#N/A	No	#N/A	Yes	#N/A		#N/A		#N/A		#N/A		#N/A		#N/A
	229	232	NJ/232	#N/A	F	#N/A	43	#N/A	None	#N/A	No	#N/A	Yes	#N/A	No	#N/A	No	#N/A	No	#N/A		#N/A		#N/A		#N/A		#N/A		#N/A
	230	233	TL/233	#N/A	F	#N/A	24	#N/A	None	#N/A	No	#N/A	No	#N/A	No	#N/A	No	#N/A	No	#N/A		#N/A		#N/A		#N/A		#N/A		#N/A
	231	234	NT/234	#N/A	F	#N/A	41	#N/A	None	#N/A		#N/A		#N/A	No	#N/A	No	#N/A	No	#N/A		#N/A		#N/A	295	#N/A	2210	#N/A	31	#N/A
	232	235	NE/235	#N/A	F	#N/A	22	#N/A	None	#N/A	No	#N/A	No	#N/A	No	#N/A	No	#N/A	No	#N/A		#N/A		#N/A		#N/A		#N/A		#N/A
	233	237	DJ/237	#N/A	M	#N/A	29	#N/A	None	#N/A		#N/A		#N/A	Yes	#N/A	No	#N/A	No	#N/A		#N/A		#N/A		#N/A		#N/A		#N/A
	234	238	II/238	#N/A	M	#N/A	60	#N/A	None	#N/A		#N/A		#N/A	No	#N/A	No	#N/A	No	#N/A		#N/A		#N/A		#N/A		#N/A		#N/A
	235	239	ID/239	#N/A	F	#N/A	18	#N/A	None	#N/A		#N/A		#N/A	No	#N/A	No	#N/A	No	#N/A		#N/A		#N/A	505	#N/A	2752	#N/A	131	#N/A
	236	240	B/240	#N/A	M	#N/A	24	#N/A	None	#N/A		#N/A		#N/A	Yes	#N/A	No	#N/A	No	#N/A		#N/A		#N/A	527	#N/A	2284	#N/A	145	#N/A
	237	241	NJ/241	#N/A	F	#N/A	18	#N/A	None	#N/A	Yes	#N/A	No	#N/A	No	#N/A	No	#N/A	Yes	#N/A		#N/A		#N/A		#N/A		#N/A		#N/A
	238	242	NA/242	#N/A	F	#N/A	35	#N/A	None	#N/A	Yes	#N/A	No	#N/A	Yes	#N/A	No	#N/A	No	#N/A		#N/A		#N/A		#N/A		#N/A		#N/A
	239	243	HD/243	#N/A	M	#N/A	32	#N/A	None	#N/A		#N/A		#N/A	No	#N/A	No	#N/A	No	#N/A		#N/A		#N/A	411	#N/A	2257	#N/A	81	#N/A
	240	244	UO/244	#N/A	M	#N/A	23	#N/A	None	#N/A		#N/A		#N/A	Yes	#N/A	No	#N/A	No	#N/A	132/77	#N/A	98	#N/A	428	#N/A	3217	#N/A	88	#N/A
	241	245	AD/245	#N/A	F	#N/A	26	#N/A	None	#N/A	No	#N/A	No	#N/A	No	#N/A	No	#N/A	No	#N/A		#N/A		#N/A		#N/A		#N/A		#N/A
	242	247	NR/247	#N/A	F	#N/A	26	#N/A	None	#N/A	No	#N/A	No	#N/A	No	#N/A	No	#N/A	No	#N/A		#N/A		#N/A	672	#N/A	2426	#N/A	227	#N/A
	243	248	NL/248	#N/A	F	#N/A	64	#N/A	Stomach	#N/A		#N/A		#N/A	No	#N/A	No	#N/A	Yes	#N/A	151/93	#N/A	96	#N/A		#N/A		#N/A		#N/A
	244	249	IE/249	#N/A	F	#N/A	18	#N/A	None	#N/A	No	#N/A	No	#N/A	No	#N/A	No	#N/A	No	#N/A		#N/A		#N/A		#N/A		#N/A		#N/A
	245	250	BI/250	#N/A	M	#N/A	48	#N/A	None	#N/A		#N/A		#N/A	No	#N/A	No	#N/A	Yes	#N/A		#N/A		#N/A		#N/A		#N/A		#N/A
	246	251	ME/251	#N/A	F	#N/A	55	#N/A	None	#N/A		#N/A		#N/A	No	#N/A	No	#N/A	Yes	#N/A		#N/A		#N/A		#N/A		#N/A		#N/A
	247	252	MMG/252	#N/A	F	#N/A	22	#N/A	None	#N/A		#N/A		#N/A	No	#N/A	No	#N/A	No	#N/A		#N/A		#N/A		#N/A		#N/A		#N/A
	248	252	NF/252	#N/A	M	#N/A	29	#N/A	None	#N/A		#N/A		#N/A	Yes	#N/A	No	#N/A		#N/A		#N/A		#N/A		#N/A		#N/A		#N/A
	249	253	BE/253	#N/A	M	#N/A	47	#N/A	None	#N/A		#N/A		#N/A	Yes	#N/A	No	#N/A	No	#N/A		#N/A		#N/A		#N/A		#N/A		#N/A
	250	255	US/255	#N/A	M	#N/A	22	#N/A	None	#N/A		#N/A		#N/A	Yes	#N/A	No	#N/A	No	#N/A		#N/A		#N/A		#N/A		#N/A		#N/A
	251	256	IKO/256	#N/A	F	#N/A	33	#N/A	None	#N/A	Yes	#N/A	No	#N/A	No	#N/A	No	#N/A	No	#N/A		#N/A		#N/A	431	#N/A	2908	#N/A	89	#N/A
	252	257	UN/257	#N/A	M	#N/A	18	#N/A	None	#N/A		#N/A		#N/A	Yes	#N/A	No	#N/A	No	#N/A		#N/A		#N/A		#N/A		#N/A		#N/A
	253	258	ED/258	#N/A	M	#N/A	22	#N/A	None	#N/A		#N/A		#N/A	No	#N/A	No	#N/A	No	#N/A		#N/A		#N/A		#N/A		#N/A		#N/A
	254	259	UP/259	#N/A	F	#N/A	30	#N/A	None	#N/A	Yes	#N/A	No	#N/A	No	#N/A	No	#N/A	No	#N/A		#N/A		#N/A		#N/A		#N/A		#N/A
	255	260	IC/260	#N/A	F	#N/A	20	#N/A	None	#N/A		#N/A		#N/A	No	#N/A	No	#N/A	No	#N/A		#N/A		#N/A	455	#N/A	2695	#N/A	103	#N/A
	256	261	MA/261	#N/A	F	#N/A	27	#N/A	None	#N/A	No	#N/A	No	#N/A	No	#N/A	No	#N/A	No	#N/A		#N/A		#N/A		#N/A		#N/A		#N/A
	257	262	HF/262	#N/A	F	#N/A	18	#N/A	None	#N/A	Yes	#N/A	No	#N/A	No	#N/A	No	#N/A	No	#N/A		#N/A		#N/A		#N/A		#N/A		#N/A
	258	263	UE/263	#N/A	F	#N/A	27	#N/A	None	#N/A	No	#N/A	Yes	#N/A	Yes	#N/A	No	#N/A	No	#N/A		#N/A		#N/A		#N/A		#N/A		#N/A
	259	264	MB/264	#N/A	F	#N/A	18	#N/A	None	#N/A		#N/A		#N/A	No	#N/A	No	#N/A	No	#N/A		#N/A		#N/A		#N/A		#N/A		#N/A
	260	265	UD/265	#N/A	F	#N/A	21	#N/A	None	#N/A	Yes	#N/A	No	#N/A	No	#N/A	No	#N/A	No	#N/A		#N/A		#N/A		#N/A		#N/A		#N/A
	261	267	NW/267	#N/A	F	#N/A	37	#N/A	None	#N/A		#N/A		#N/A	Yes	#N/A	No	#N/A	No	#N/A		#N/A		#N/A		#N/A		#N/A		#N/A
	262	268	MD/268	#N/A	F	#N/A	18	#N/A	None	#N/A		#N/A		#N/A	No	#N/A	No	#N/A	No	#N/A		#N/A		#N/A		#N/A		#N/A		#N/A
	263	269	IC/269	#N/A	F	#N/A	21	#N/A	None	#N/A	Yes	#N/A	No	#N/A	Yes	#N/A	No	#N/A	No	#N/A		#N/A		#N/A		#N/A		#N/A		#N/A
	264	270	MB/270	#N/A	F	#N/A	59	#N/A	Other	#N/A		#N/A		#N/A	Yes	#N/A	No	#N/A	No	#N/A		#N/A		#N/A		#N/A		#N/A		#N/A
	265	271	UD/271	#N/A	F	#N/A	34	#N/A	None	#N/A	No	#N/A	No	#N/A	No	#N/A	No	#N/A	No	#N/A		#N/A		#N/A		#N/A		#N/A		#N/A
	266	272	NJ/272	#N/A	M	#N/A	22	#N/A	None	#N/A		#N/A		#N/A	Yes	#N/A	No	#N/A	No	#N/A		#N/A		#N/A	269	#N/A	2643	#N/A	4	#N/A
	267	273	NPG/273	#N/A	M	#N/A	32	#N/A	None	#N/A		#N/A		#N/A	No	#N/A	No	#N/A	No	#N/A		#N/A		#N/A		#N/A		#N/A		#N/A
	268	274	MI/274	#N/A	M	#N/A	37	#N/A	None	#N/A		#N/A		#N/A	Yes	#N/A	No	#N/A	No	#N/A		#N/A		#N/A		#N/A		#N/A		#N/A
	269	275	TJ/275	#N/A	M	#N/A	39	#N/A	None	#N/A		#N/A		#N/A	Yes	#N/A	No	#N/A	No	#N/A		#N/A		#N/A		#N/A		#N/A		#N/A
	270	276	IC/276	#N/A	F	#N/A	29	#N/A	None	#N/A	Yes	#N/A	No	#N/A	No	#N/A	No	#N/A	No	#N/A		#N/A		#N/A		#N/A		#N/A		#N/A
	271	277	UMA/277	#N/A	F	#N/A	31	#N/A	None	#N/A	No	#N/A	Yes	#N/A	No	#N/A	No	#N/A	No	#N/A		#N/A		#N/A		#N/A		#N/A		#N/A
	272	279	MP/279	#N/A	M	#N/A	26	#N/A	None	#N/A		#N/A		#N/A	Yes	#N/A	No	#N/A	No	#N/A		#N/A		#N/A		#N/A		#N/A		#N/A
	273	281	ID/281	ID/281	F	F	20	20	None	None	No	No	No	No	Yes	Yes	No	No	Yes	Yes		0		0		0		0		0
	274	282	MA/282	#N/A	M	#N/A	37	#N/A	None	#N/A		#N/A		#N/A	Yes	#N/A	No	#N/A	No	#N/A		#N/A		#N/A		#N/A		#N/A		#N/A
	275	283	IN/283	IN/283	M	M	23	23	None	None		0		0	No	No	No	No	No	No	124/69	124/69	0.94	0.94		413		2691		79
	276	284	NS/284	#N/A	M	#N/A	21	#N/A	None	#N/A		#N/A		#N/A	Yes	#N/A	No	#N/A	No	#N/A		#N/A		#N/A		#N/A		#N/A		#N/A
	277	285	TA/285	TA/285	M	M	32	32	None	None		0		0	No	No	No	No	No	No	122/74	122/74	0.97	0.97		0		0		0
	278	286	NA/286	NA/286	M	M	22	22	None	None		0		0	Yes	Yes	No	No	No	No		0		0		0		0		0
	279	287	ND/287	ND/287	M	M	24	24	None	None		0		0	No	No	No	No	No	No	132/72	132/72	0.98	0.98		0		0		0
	280	288	KR/288	#N/A	M	#N/A	25	#N/A	None	#N/A		#N/A		#N/A	Yes	#N/A	No	#N/A	No	#N/A		#N/A		#N/A		#N/A		#N/A		#N/A
	281	289	NA/289	NA/289	F	F	30	30	None	None	No	No	No	No	Yes	Yes	No	No	No	No	132/76	132/76	0.99	0.99		0		0		0
	282	290	HCD/290	#N/A	M	#N/A	27	#N/A	None	#N/A		#N/A		#N/A	Yes	#N/A	No	#N/A	No	#N/A		#N/A		#N/A		#N/A		#N/A		#N/A
	283	291	DD/291	DD/291	F	F	20	20	None	None	No	No	No	No	No	No	No	No	No	No	128/58	128/58	0.98	0.98		0		0		0
	284	292	MF/292	#N/A	F	#N/A	62	#N/A	None	#N/A		#N/A		#N/A	No	#N/A	No	#N/A	No	#N/A		#N/A		#N/A		#N/A		#N/A		#N/A
	285	293	DT/293	DT/293	M	M	23	23	None	None		0		0	Yes	Yes	No	No	No	No	134/61	134/61	965	965		392		3301		140
	286	293	UJ/293	DT/293	F	M	24	23	None	None	Yes	0	Yes	0	No	Yes	No	No	No	No	134/61	134/61	0.96	965		392		3301		140
	287	294	MD/294	#N/A	F	#N/A	25	#N/A	None	#N/A	Yes	#N/A	No	#N/A	No	#N/A	No	#N/A	No	#N/A		#N/A		#N/A		#N/A		#N/A		#N/A
	288	295	TP/295	TP/295	F	F	28	28	Other	Other	No	No	Yes	Yes	No	No	No	No	No	No	170/86	170/86	0.97	0.97		490		3734		127
	289	296	KS/296	KS/296	M	M	62	62	None	None		0		0	No	No	No	No	No	No	124/69	124/69	0.97	0.97		443		3219		97
	290	298	UV298	UV298	F	F	18	18	None	None	No	No	No	No	No	No	No	No	No	No	107/75	107/75	0.98	0.98		563		3606		167
	291	299	NF/299	NF/299	M	M	25	25	None	None		0		0	Yes	Yes	No	No	No	No	127/44	127/44	0.95	0.95		392		3301		140
	292	300	MJ/300	#N/A	F	#N/A	57	#N/A	None	#N/A		#N/A		#N/A	No	#N/A	No	#N/A	No	#N/A		#N/A		#N/A		#N/A		#N/A		#N/A
	293	301	HJD/301	HJD/301	M	M	25	25	None	None		0		0	Yes	Yes	No	No	No	No	122/65	122/65	0.96	0.96		0		0		0
	294	302	UC/302	UC/302	F	F	37	37	None	None	No	No	No	No	No	No	No	No	No	No	128/71	128/71	0.98	0.98		486		3407		134
	295	303	ID/303	ID/303	F	F	18	18	None	None	No	No	No	No	No	No	No	No	No	No		0		0		0		0		0
	296	304	IA/304	#N/A	F	#N/A	21	#N/A	None	#N/A	No	#N/A	Yes	#N/A	Yes	#N/A	No	#N/A	No	#N/A		#N/A		#N/A		#N/A		#N/A		#N/A
	297	305	MP/305	MP/305	M	M	20	20	None	None		0		0	No	No	No	No	No	No	122/66	122/66	0.98	0.98		367		235		182
	298	306	ME/306	ME/306	M	M	32	32	None	None		0		0	Yes	Yes	No	No	No	No	133/71	133/71	0.94	0.94		404		3681		80
	299	307	UP/307	UP/307	M	M	27	27	None	None		0		0	Yes	Yes	No	No	No	No	147/87	147/87	0.94	0.94		350		3461		49
	300	308	NE/308	NE/308	M	M	33	33	None	None		0		0	No	No	No	No	No	No	125/76	125/76	0.99	0.99		233		3177		27
	301	309	IA/309	#N/A	F	#N/A	27	#N/A	None	#N/A	No	#N/A	No	#N/A	No	#N/A	No	#N/A	No	#N/A		#N/A		#N/A		#N/A		#N/A		#N/A
	302	310	NS/310	#N/A	M	#N/A	41	#N/A	None	#N/A		#N/A		#N/A	Yes	#N/A	No	#N/A	No	#N/A		#N/A		#N/A		#N/A		#N/A		#N/A
	303	311	HE/311	HE/311	M	M	34	34	None	None		0		0	No	No	No	No	No	No	127/76	127/76	0.96	0.96		485		3407		122
	304	312	MA/312	#N/A	F	#N/A	41	#N/A	None	#N/A		#N/A		#N/A	No	#N/A	No	#N/A	No	#N/A		#N/A		#N/A		#N/A		#N/A		#N/A
	305	313	RJD/313	RJD/313	M	M	32	32	Other	Other		0		0	No	No	No	No	No	No	122/66	122/66	0.97	0.97		0		0		0
	306	314	HPC/314	HPC/314	M	M	61	61	Other	Other		0		0	No	No	Yes	Yes	No	No	114/86	114/86	0.97	0.97		429		4311		104
	307	314	IN/316	HPC/314	M	M	35	61	None	Other		0		0	Yes	No	No	Yes	No	No	129/62	114/86	0.98	0.97		429		4311		104
	308	315	MJ/315	MJ/315	M	M	38	38	None	None		0		0	Yes	Yes	No	No	No	No	119/71	119/71	0.96	0.96		0		0		0
	309	317	MP/317	MP/317	M	M	23	23	Other	Other		0		0	No	No	No	No	No	No	115/67	115/67	0.95	0.95		0		0		0
	310	318	VJ/318	VJ/318	F	F	39	39	None	None	Yes	Yes	No	No	No	No	No	No	Yes	Yes	110/67	110/67	0.99	0.99		315		3297		29
	311	319	HJC/319	HJC/319	M	M	32	32	None	None		0		0	Yes	Yes	No	No	No	No	126/65	126/65	0.96	0.96		0		0		0
	312	321	NJ/321	NJ/321	M	M	48	48	None	None		0		0	Yes	Yes	No	No	No	No	152/96	152/96	0.97	0.97		369		3904		67
	313	322	ND/322	ND/322	F	F	43	43	None	None	No	No	Yes	Yes	No	No	No	No	No	No	113/73	113/73	0.99	0.99		348		2638		41
	314	323	NC/323	NC/323	M	M	27	27	None	None		0		0	No	No	No	No	No	No	141/89	141/89	0.96	0.96		0		0		0
	315	324	BF/324	#N/A	F	#N/A	30	#N/A	None	#N/A		#N/A		#N/A	No	#N/A	No	#N/A	No	#N/A		#N/A		#N/A		#N/A		#N/A		#N/A
	316	325	MS/325	MS/325	M	M	30	30	None	None		0		0	Yes	Yes	No	No	No	No	120/74	120/74	0.95	0.95		0		0		0
	317	326	HJB/326	#N/A	M	#N/A	25	#N/A	None	#N/A		#N/A		#N/A	Yes	#N/A	No	#N/A	No	#N/A		#N/A		#N/A		#N/A		#N/A		#N/A
	318	327	NS/327	NS/327	F	F	50	50	Other	Other	No	No	No	No	No	No	No	No	No	No	103/70	103/70	0.96	0.96		495		3241		126
	319	328	KM/328	#N/A	F	#N/A	33	#N/A	None	#N/A	No	#N/A	No	#N/A	Yes	#N/A	No	#N/A	No	#N/A		#N/A		#N/A		#N/A		#N/A		#N/A
	320	329	BJ/329	BJ/329	M	M	31	31	None	None		0		0	Yes	Yes	No	No	Yes	Yes	114/76	114/76	0.97	0.97		284		2752		12
	321	330	MTJ/330	MTJ/330	M	M	42	42	None	None		0		0	Yes	Yes	No	No	No	No	121/77	121/77	0.95	0.95		446		3491		101
	322	331	NJ/331	NJ/331	M	M	35	35	Other	Other		0		0	No	No	No	No	No	No	118/72	118/72	0.99	0.99		287		2280		24
	323	332	HJD/332	#N/A	M	#N/A	20	#N/A	None	#N/A		#N/A		#N/A	Yes	#N/A	No	#N/A	No	#N/A		#N/A		#N/A		#N/A		#N/A		#N/A
	324	333	KE/333	KE/333	M	M	35	35	None	None		0		0	No	No	No	No	No	No	150/77	150/77	0.98	0.98		insufficient sample		0		0
	325	334	NI/334	#N/A	M	#N/A	33	#N/A	None	#N/A		#N/A		#N/A	No	#N/A	No	#N/A	No	#N/A		#N/A		#N/A		#N/A		#N/A		#N/A
	326	335	NS/335	NS/335	F	F	33	33	None	None	Yes	Yes	No	No	No	No	No	No	No	No	125/76	125/76	0.94	0.94		320		3206		29
	327	336	BA/336	BA/336	M	M	38	38	None	None		0		0	No	No	No	No	No	No	112/67	112/67	0.87	0.87		298		3655		34
	328	337	NG/337	NG/337	F	F	32	32	None	None	No	No	No	No	No	No	No	No	No	No	130/89	130/89	0.98	0.98		450		4326		114
	329	338	UF/338	#N/A	F	#N/A	25	#N/A	Other	#N/A	No	#N/A	Yes	#N/A	Yes	#N/A	No	#N/A	No	#N/A		#N/A		#N/A		#N/A		#N/A		#N/A
	330	339	NF/339	NF/339	M	M	23	23	None	None		0		0	Yes	Yes	No	No	No	No	124/68	124/68	0.99	0.99		255		3363		23
	331	340	SJB/340	SJB/340	M	M	27	27	None	None		0		0	Yes	Yes	No	No	Yes	Yes	119/68	119/68	0.98	0.98		460		3565		109
	332	341	HT/341	HT/341	M	M	33	33	None	None		0		0	Yes	Yes	No	No	No	No	118/71	118/71	0.97	0.97		0		0		0
	333	342	HJ/342	HJ/342	M	M	25	25	None	None		0		0	Yes	Yes	No	No	Yes	Yes	117/82	117/82	0.95	0.95		566		3602		168
	334	343	MB/343	#N/A	F	#N/A	35	#N/A	None	#N/A	Yes	#N/A	Yes	#N/A	No	#N/A	No	#N/A	No	#N/A	99/63	#N/A	0.98	#N/A		#N/A		#N/A		#N/A
	335	344	I/344	#N/A	M	#N/A	21	#N/A	None	#N/A		#N/A		#N/A	No	#N/A	No	#N/A	No	#N/A		#N/A		#N/A		#N/A		#N/A		#N/A
	336	345	MF/345	MF/345	M	M	52	52	None	None		0		0	Yes	Yes	No	No	No	No	146/80	146/80	0.97	0.97		354		3730		56
	337	346	MD/346	MD/346	F	F	59	59	None	None	Yes	Yes	No	No	No	No	No	No	No	No	137/86	137/86	0.97	0.97		0		0		0
	338	347	MJ/347	MJ/347	F	F	22	22	Other	Other	Yes	Yes	No	No	Yes	Yes	No	No	No	No	131/71	131/71	0.99	0.99		488		3332		123
	339	348	MA/348	#N/A	F	#N/A	26	#N/A	None	#N/A		#N/A	Yes	#N/A	Yes	#N/A	No	#N/A	No	#N/A		#N/A		#N/A		#N/A		#N/A		#N/A
	340	349	NE/349	#N/A	M	#N/A	21	#N/A	None	#N/A		#N/A		#N/A	Yes	#N/A	No	#N/A	No	#N/A		#N/A		#N/A		#N/A		#N/A		#N/A
	341	350	BJ/350	#N/A	F	#N/A	53	#N/A	None	#N/A		#N/A		#N/A	Yes	#N/A	No	#N/A	No	#N/A		#N/A		#N/A		#N/A		#N/A		#N/A
	342	351	NT/351	NT/351	M	M	65	65	None	None		0		0	No	No	No	No	Yes	Yes	115/60	115/60	0.98	0.98		396		3190		70
	343	352	TB/352	TB/352	F	F	21	21	None	None	No	No	No	No	No	No	No	No	Yes	Yes	142/74	142/74	0.98	0.98		0		0		0
	344	353	NJB/353	NJB/353	M	M	20	20	None	None		0		0	Yes	Yes	No	No	Yes	Yes	124/55	124/55	0.98	0.98		306		3655		36
	345	354	MA/354	#N/A	F	#N/A	18	#N/A	None	#N/A	Yes	#N/A	No	#N/A	No	#N/A	No	#N/A	No	#N/A		#N/A		#N/A		#N/A		#N/A		#N/A
	346	355	NO/355	NO/355	F	F	20	20	None	None	Yes	Yes	Yes	Yes	No	No	No	No	No	No	117/82	117/82	0.95	0.95		583		357		unsufficient
	347	356	ID/356	ID/356	F	F	20	20	None	None	No	No	No	No	No	No	No	No	No	No	130/81	130/81	0.98	0.98		415		4045		92
	348	357	BJ/357	BJ/357	M	M	22	22	None	None		0		0	No	No	No	No	No	No	138/74	138/74	0.99	0.99		0		0		0
	349	358	AT/358	#N/A	F	#N/A	27	#N/A	None	#N/A	No	#N/A	No	#N/A	No	#N/A	No	#N/A	No	#N/A		#N/A		#N/A		#N/A		#N/A		#N/A
	350	359	IL/359	IL/359	F	F	19	19	None	None	No	No	Yes	Yes	No	No	No	No	No	No	118/71	118/71	0.93	0.93		490		3359		124
	351	360	BE/360	#N/A	F	#N/A	18	#N/A	None	#N/A	No	#N/A	No	#N/A	No	#N/A	No	#N/A	No	#N/A		#N/A		#N/A		#N/A		#N/A		#N/A
	352	361	BV/361	BV/361	F	F	19	19	None	None	Yes	Yes	No	No	No	No	No	No	No	No	143/75	143/75	0.99	0.99		598		3275		185
	353	363	UA/363	UA/363	F	F	18	18	None	None	Yes	Yes	No	No	Yes	Yes	No	No	No	No	133/66	133/66	0.98	0.98		396		3729		77
	354	363	SE/363	UA/363	M	F	50	18	Asthma	None		Yes		No	No	Yes	No	No	Yes	No	142/74	133/66	0.98	0.98		396		3729		77
	355	364	UE/364	UE/364	F	F	30	30	None	None	No	No	Yes	Yes	Yes	Yes	No	No	No	No	120/83	120/83	0.95	0.95		413		3662		85
	356	365	HA/365	HA/365	F	F	43	43	None	None	Yes	Yes	No	No	No	No	No	No	Yes	Yes		0		0		0		0		0
	357	366	BS/366	#N/A	M	#N/A	22	#N/A	None	#N/A		#N/A		#N/A	No	#N/A	No	#N/A	No	#N/A		#N/A		#N/A		#N/A		#N/A		#N/A
	358	367	NB367	NB367	F	F	58	58	Other	Other	No	No	No	No	Yes	Yes	No	No	No	No	133/91	133/91	0.98	0.98		421		2963		83
	359	368	NJ/368	NJ/368	F	F	36	36	None	None	No	No	Yes	Yes	No	No	No	No	No	No	142/191	142/191	0.98	0.98		734		3114		262
	360	368	MB/468	NJ/368	F	F	54	36	None	None	No	No	No	Yes	No	No	No	No	No	No	121/78	142/191	0.97	0.98		734		3114		262
	361	369	UF/369	UF/369	F	F	21	21	None	None	No	No	No	No	No	No	No	No	No	No		0		0		0		0		0
	362	370	NI/370	NI/370	F	F	33	33	None	None	Yes	Yes	No	No	No	No	No	No	No	No	120/79	120/79	0.97	0.97		0		0		0
	363	371	IR/371	#N/A	F	#N/A	23	#N/A	None	#N/A	No	#N/A	No	#N/A	No	#N/A	No	#N/A	No	#N/A		#N/A		#N/A		#N/A		#N/A		#N/A
	364	372	IE/372	#N/A	M	#N/A	40	#N/A	None	#N/A		#N/A		#N/A	No	#N/A	No	#N/A	Yes	#N/A		#N/A		#N/A		#N/A		#N/A		#N/A
	365	373	NF/373	NF/373	F	F	39	39	None	None	No	No	No	No	No	No	No	No	No	No	121/83	121/83	0.98	0.98		0		0		0
	366	374	TS/374	#N/A	M	#N/A	28	#N/A	None	#N/A		#N/A		#N/A	Yes	#N/A	No	#N/A	No	#N/A		#N/A		#N/A		#N/A		#N/A		#N/A
	367	375	BY/375	BY/375	F	F	20	20	None	None	Yes	Yes	No	No	No	No	No	No	No	No	130/86	130/86	0.98	0.98		479		1739		no
	368	376	HH/376	HH/376	M	M	52	52	None	None		0		0	Yes	Yes	No	No	Yes	Yes	139/83	139/83	0.99	0.99		478		3372		117
	369	377	MS/377	#N/A	F	#N/A	20	#N/A	None	#N/A	No	#N/A	No	#N/A	No	#N/A	No	#N/A	No	#N/A		#N/A		#N/A		#N/A		#N/A		#N/A
	370	378	DS/378	DS/378	M	M	25	25	None	None		0		0	No	No	No	No	No	No		0		0		0		0		0
	371	379	UI/379	#N/A	F	#N/A	18	#N/A	None	#N/A	No	#N/A	No	#N/A	No	#N/A	No	#N/A	No	#N/A		#N/A		#N/A		#N/A		#N/A		#N/A
	372	380	AL/380	#N/A	M	#N/A	33	#N/A	None	#N/A		#N/A		#N/A	Yes	#N/A	No	#N/A	No	#N/A		#N/A		#N/A		#N/A		#N/A		#N/A
	373	381	MF/381	MF/381	F	F	40	40	None	None	Yes	Yes	Yes	Yes	No	No	No	No	No	No	138/86	138/86	0.98	0.98		0		0		0
	374	382	KE/382	KE/382	M	M	34	34	None	None		0		0	No	No	No	No	Yes	Yes		115/63		0.96		304		3202		22
	375	382	KE/382	KE/382	M	M	34	34	None	None		0		0	No	No	No	No	Yes	Yes	115/63	115/63	0.96	0.96		304		3202		22
	376	383	MA/383	#N/A	F	#N/A	20	#N/A	None	#N/A	No	#N/A	No	#N/A	No	#N/A	No	#N/A	No	#N/A		#N/A		#N/A		#N/A		#N/A		#N/A
	377	384	NC/384	NC/384	F	F	51	51	None	None	Yes	Yes	No	No	No	No	No	No	No	No	116/84	116/84	0.98	0.98		0		0		0
	378	385	NJP/385	NJP/385	M	M	24	24	None	None		0		0	No	No	No	No	No	No	130/87	130/87	0.97	0.97		388		4502		78
	379	386	SE/386	SE/386	M	M	46	46	None	None		0		0	No	No	No	No	No	No	100/70	100/70	0.98	0.98		428		3342		89
	380	387	BE/387	#N/A	M	#N/A	32	#N/A	None	#N/A		#N/A		#N/A	Yes	#N/A	No	#N/A	No	#N/A		#N/A		#N/A		#N/A		#N/A		#N/A
	381	388	MA/388	MA/388	F	F	50	50	None	None	No	No	No	No	Yes	Yes	No	No	No	No	138/70	138/70	985	985		297		3252		20
	382	389	NA/389	NA/389	F	F	30	30	None	None	No	No	No	No	No	No	No	No	No	No	99/62	99/62	0.95	0.95		305		2440		20
	383	390	UL/390	UL/390	F	F	18	18	None	None	No	No	Yes	Yes	Yes	Yes	No	No	No	No	120/67	120/67	0.98	0.98		329		2848		30
	384	391	MA/391	#N/A	F	#N/A	30	#N/A	None	#N/A	No	#N/A	Yes	#N/A	No	#N/A	No	#N/A	No	#N/A		#N/A		#N/A		#N/A		#N/A		#N/A
	385	392	ND/392	ND/392	F	F	23	23	None	None	No	No	No	No	No	No	No	No	No	No	112/71	112/71	0.97	0.97		401		3114		72
	386	393	BA/393	#N/A	M	#N/A	25	#N/A	None	#N/A		#N/A		#N/A	Yes	#N/A	No	#N/A	No	#N/A		#N/A		#N/A		#N/A		#N/A		#N/A
	387	394	NJ/394	NJ/394	M	M	31	31	None	None		0		0	No	No	No	No	Yes	Yes	122/79	122/79	0.96	0.96		237		3565		35
	388	395	MI/395	MI/395	F	F	27	27	None	None	No	No	No	No	No	No	No	No	No	No	108/75	108/75	0.99	0.99		413		2971		79
	389	397	NJ/397	NJ/397	M	M	24	24	None	None		0		0	Yes	Yes	No	No	No	No	125/61	125/61	0.95	0.95		370		3230		56
	390	398	U/398	U/398	F	F	18	18	None	None	No	No	No	No	No	No	No	No	No	No	117/81	117/81	0.99	0.99		512		3060		135
	391	399	UI/399	UI/399	M	M	35	35	None	None		0		0	No	No	No	No	Yes	Yes	146/88	146/88	0.98	0.98		0		0		0
	392	400	BI/400	#N/A	M	#N/A	62	#N/A	Other	#N/A		#N/A		#N/A	No	#N/A	No	#N/A	No	#N/A		#N/A		#N/A		#N/A		#N/A		#N/A
	393	401	NA/401	NA/401	M	M	27	27	None	None		0		0	Yes	Yes	No	No	No	No	116/65	116/65	0.99	0.99		insufficient sample		0		0
	394	402	HS/402	HS/402	M	M	46	46	None	None		0		0	Yes	Yes	No	No	No	No	110/72	110/72	0.97	0.97		0		0		0
	395	403	DE/403	DE/403	M	M	27	27	None	None		0		0	Yes	Yes	No	No	No	No	134/70	134/70	0.96	0.96		insufficient sample		0		0
	396	404	AM/404	#N/A	F	#N/A	31	#N/A	None	#N/A		#N/A		#N/A	No	#N/A	No	#N/A	No	#N/A		#N/A		#N/A		#N/A		#N/A		#N/A
	397	405	NT/405	#N/A	M	#N/A	48	#N/A	None	#N/A		#N/A		#N/A	No	#N/A	No	#N/A	No	#N/A		#N/A		#N/A		#N/A		#N/A		#N/A
	398	406	MA/406	#N/A	F	#N/A	52	#N/A	None	#N/A	No	#N/A	No	#N/A	No	#N/A	No	#N/A	Yes	#N/A		#N/A		#N/A		#N/A		#N/A		#N/A
	399	407	HE/407	HE/407	M	M	32	32	None	None		0		0	No	No	No	No	No	No	117/72	117/72	0.96	0.96		378		3304		61
	400	408	US/408	US/408	F	F	19	19	None	None	Yes	Yes	No	No	Yes	Yes	No	No	No	No	132/86	132/86	0.99	0.99		0		0		0
	401	409	HV/409	#N/A	M	#N/A	24	#N/A	Other	#N/A		#N/A		#N/A	No	#N/A	No	#N/A	No	#N/A		#N/A		#N/A		#N/A		#N/A		#N/A
	402	410	MP/410	MP/410	M	M	27	27	None	None		0		0	Yes	Yes	No	No	No	No	130/85	130/85	0.95	0.95		0		0		0
	403	411	NJD/411	NJD/411	M	M	24	24	Other	Other		0		0	Yes	Yes	No	No	No	No	125/62	125/62	0.96	0.96		insufficient sample		0		0
	404	412	AO/412	#N/A	M	#N/A	35	#N/A	None	#N/A		#N/A		#N/A	No	#N/A	No	#N/A	No	#N/A		#N/A		#N/A		#N/A		#N/A		#N/A
	405	413	NF/413	NF/413	M	M	33	33	None	None		0		0	Yes	Yes	No	No	No	No	127/89	127/89	0.98	0.98		435		2483		91
	406	415	NC/415	NC/415	F	F	54	54	None	None	No	No	No	No	Yes	Yes	No	No	No	No		138/90		0.98		511		3359		136
	407	415	NC/415	NC/415	F	F	54	54	None	None	No	No	No	No	Yes	Yes	No	No	No	No	138/90	138/90	0.98	0.98		511		3359		136
	408	416	RF/416	#N/A	M	#N/A	24	#N/A	None	#N/A		#N/A		#N/A	No	#N/A	No	#N/A	No	#N/A		#N/A		#N/A		#N/A		#N/A		#N/A
	409	417	SW/417	#N/A	M	#N/A	44	#N/A	None	#N/A		#N/A		#N/A	Yes	#N/A	No	#N/A	Yes	#N/A		#N/A		#N/A		#N/A		#N/A		#N/A
	410	418	MU/418	MU/418	F	F	30	30	None	None	No	No	No	No	Yes	Yes	No	No	No	No	113/79	113/79	0.96	0.96		467		2440		110
	411	419	UB/419	#N/A	M	#N/A	25	#N/A	None	#N/A		#N/A		#N/A	Yes	#N/A	No	#N/A	No	#N/A		#N/A		#N/A		#N/A		#N/A		#N/A
	412	420	UE/420	#N/A	M	#N/A	23	#N/A	None	#N/A		#N/A		#N/A	No	#N/A	No	#N/A	No	#N/A		#N/A		#N/A		#N/A		#N/A		#N/A
	413	421	BE/421	BE/421	M	M	18	18	None	None		0		0	No	No	No	No	No	No	128/65	128/65	0.97	0.97		546		1697		168
	414	422	IB/422	IB/422	M	M	20	20	None	None		0		0	Yes	Yes	No	No	No	No	121/61	121/61	0.97	0.97		396		2599		69
	415	423	MP/423	#N/A	F	#N/A	45	#N/A	None	#N/A		#N/A		#N/A	Yes	#N/A	No	#N/A	No	#N/A		#N/A		#N/A		#N/A		#N/A		#N/A
	416	424	BJB/424	#N/A	M	#N/A	30	#N/A	None	#N/A		#N/A		#N/A	No	#N/A	No	#N/A	No	#N/A		#N/A		#N/A		#N/A		#N/A		#N/A
	417	424	AE/414	#N/A	F	#N/A	46	#N/A	None	#N/A	No	#N/A	Yes	#N/A	No	#N/A	No	#N/A	No	#N/A	124/64	#N/A	0.98	#N/A		#N/A		#N/A		#N/A
	418	425	NA/425	NA/425	F	F	30	30	None	None	No	No	Yes	Yes	Yes	Yes	No	No	No	No	132/88	132/88	0.94	0.94		473		1731		85
	419	426	MS/426	#N/A	F	#N/A	49	#N/A	Other	#N/A	No	#N/A	No	#N/A	Yes	#N/A	No	#N/A	No	#N/A		#N/A		#N/A		#N/A		#N/A		#N/A
	420	427	UP/427	UP/427	F	F	37	37	None	None	No	No	Yes	Yes	Yes	Yes	No	No	No	No	122/81	122/81	0.97	0.97		374		3784		67
	421	428	AR/428	AR/428	F	F	19	19	Other	Other	Yes	Yes	No	No	No	No	No	No	No	No	104/71	104/71	0.97	0.97		0		0		0
	422	429	MY/429	#N/A	M	#N/A	23	#N/A	None	#N/A		#N/A		#N/A	Yes	#N/A	No	#N/A	Yes	#N/A		#N/A		#N/A		#N/A		#N/A		#N/A
	423	430	NMC/430	#N/A	F	#N/A	22	#N/A	None	#N/A	No	#N/A	Yes	#N/A	No	#N/A	No	#N/A	No	#N/A		#N/A		#N/A		#N/A		#N/A		#N/A
	424	431	MJD/431	MJD/431	M	M	27	27	None	None		0		0	No	No	No	No	Yes	Yes	94/53	94/53	0.97	0.97		300		3407		26
	425	432	UB/432	UB/432	M	M	23	23	None	None		0		0	Yes	Yes	No	No	No	No	143/79	143/79	0.97	0.97		244		2853		17
	426	433	MH/433	MB/343	F	F	41	35	None	None	No	Yes	Yes	Yes	Yes	No	No	No	No	No	119/84	99/63	0.98	0.98		318		2695		25
	427	434	MJ/434	#N/A	F	#N/A	35	#N/A	None	#N/A	No	#N/A	Yes	#N/A	Yes	#N/A	No	#N/A	No	#N/A		#N/A		#N/A		#N/A		#N/A		#N/A
	428	435	UA/435	#N/A	F	#N/A	35	#N/A	None	#N/A	No	#N/A	Yes	#N/A	Yes	#N/A	No	#N/A	No	#N/A		#N/A		#N/A		#N/A		#N/A		#N/A
	429	436	UMC/436	#N/A	F	#N/A	27	#N/A	None	#N/A	No	#N/A	Yes	#N/A	No	#N/A	No	#N/A	No	#N/A		#N/A		#N/A		#N/A		#N/A		#N/A
	430	437	MT/437	#N/A	F	#N/A	20	#N/A	None	#N/A	No	#N/A	No	#N/A	No	#N/A	No	#N/A	No	#N/A		#N/A		#N/A		#N/A		#N/A		#N/A
	431	438	SI/438	#N/A	F	#N/A	22	#N/A	None	#N/A	Yes	#N/A	No	#N/A	No	#N/A	No	#N/A	No	#N/A		#N/A		#N/A		#N/A		#N/A		#N/A
	432	439	MY/439	MY/439	F	F	36	36	None	None	No	No	Yes	Yes	No	No	No	No	No	No	99/66	99/66	0.93	0.93		0		0		0
	433	440	NP/440	#N/A	M	#N/A	44	#N/A	None	#N/A		#N/A		#N/A	No	#N/A	No	#N/A	No	#N/A		#N/A		#N/A		#N/A		#N/A		#N/A
	434	441	UV/441	UV/441	F	F	30	30	None	None	No	No	Yes	Yes	No	No	No	No	No	No	133/81	133/81	0.98	0.98		552		1600		174
	435	442	NA/442	#N/A	M	#N/A	43	#N/A	None	#N/A		#N/A		#N/A	No	#N/A	No	#N/A	No	#N/A		#N/A		#N/A		#N/A		#N/A		#N/A
	436	443	BJ/443	BJ/443	F	F	43	43	Other	Other	No	No	Yes	Yes	No	No	No	No	No	No		0		0		410		3072		77
	437	444	IID/444	#N/A	M	#N/A	22	#N/A	None	#N/A		#N/A		#N/A	Yes	#N/A	No	#N/A	No	#N/A		#N/A		#N/A		#N/A		#N/A		#N/A
	438	445	BM/445	BM/445	F	F	50	50	None	None	No	No	No	No	No	No	No	No	No	No	194/118	194/118	0.99	0.99		0		0		0
	439	446	UC/446	UC/446	F	F	22	22	None	None	Yes	Yes	No	No	No	No	No	No	No	No	137/63	137/63	0.98	0.98		279		3368		21
	440	447	NC/447	#N/A	F	#N/A	50	#N/A	None	#N/A		#N/A		#N/A	Yes	#N/A	Yes	#N/A	No	#N/A		#N/A		#N/A		#N/A		#N/A		#N/A
	441	448	NB/448	NB/448	F	F	42	42	None	None	Yes	Yes	Yes	Yes	No	No	No	No	No	No		0		0		0		0		0
	442	449	JB/449	JB/449	M	M	36	36	None	None		0		0	Yes	Yes	No	No	No	No	128/72	128/72	0.96	0.96		0		0		0
	443	450	MM/450	MM/450	F	F	64	64	None	None	No	No	No	No	No	No	No	No	No	No	137/63	137/63	0.98	0.98		361		4018		66
	444	450	RE/450	MM/450	M	F	50	64	Other	None		No		No	No	No	No	No	No	No		137/63		0.98		361		4018		66
	445	451	HI/451	HI/451	M	M	32	32	None	None		0		0	Yes	Yes	No	No	No	No	141/79	141/79	0.99	0.99		479		2868		110
	446	452	AJ/452	#N/A	F	#N/A	32	#N/A	None	#N/A	No	#N/A	No	#N/A	Yes	#N/A	No	#N/A	No	#N/A		#N/A		#N/A		#N/A		#N/A		#N/A
	447	453	BJB/453	BJB/453	M	M	26	26	None	None		0		0	No	No	No	No	No	No		0		0		0		0		0
	448	454	ME/454	ME/454	M	M	41	41	None	None		0		0	Yes	Yes	No	No	Yes	Yes	128/77	128/77	0.98	0.98		454		unsufficient		0
	449	455	NJD/455	#N/A	M	#N/A	22	#N/A	None	#N/A		#N/A		#N/A	Yes	#N/A	No	#N/A	No	#N/A	110/67	#N/A	0.98	#N/A		#N/A		#N/A		#N/A
	450	456	NJ/456	NJ/456	F	F	29	29	None	None	No	No	No	No	No	No	No	No	No	No	142/80	142/80	0.97	0.97		0		0		0
	451	457	MS/457	MS/457	M	M	25	25	None	None		0		0	Yes	Yes	No	No	No	No		0		0		443		unsufficient		0
	452	458	NJ/458	#N/A	M	#N/A	45	#N/A	None	#N/A		#N/A		#N/A	No	#N/A	No	#N/A	No	#N/A		#N/A		#N/A		#N/A		#N/A		#N/A
	453	459	HJ/459	HJ/459	M	M	25	25	None	None		0		0	Yes	Yes	No	No	No	No	113/64	113/64	0.96	0.96		380		3238		62
	454	460	HU/460	HU/460	F	F	20	20	None	None	No	No	No	No	No	No	No	No	No	No	127/82	127/82	0.98	0.98		435		3009		91
	455	461	AD/461	#N/A	F	#N/A	28	#N/A	None	#N/A	No	#N/A	Yes	#N/A	No	#N/A	No	#N/A	No	#N/A		#N/A		#N/A		#N/A		#N/A		#N/A
	456	462	BE/462	BE/462	M	M		0	None	None		0		0	No	No	No	No	No	No	153/77	153/77	0.95	0.95		541		2802		152
	457	463	NP/463	#N/A	F	#N/A	40	#N/A	None	#N/A	No	#N/A	Yes	#N/A	No	#N/A	No	#N/A	No	#N/A		#N/A		#N/A		#N/A		#N/A		#N/A
	458	464	NF/464	NF/464	M	M	27	27	None	None		0		0	Yes	Yes	Yes	Yes	No	No	124/78	124/78	0.98	0.98		337		3249		85
	459	465	CM465	CM465	F	F	22	22	None	None	Yes	Yes	No	No	No	No	No	No	No	No	130/83	130/83	0.99	0.99		324		2991		28
	460	466	IL/466	#N/A	F	#N/A	18	#N/A	None	#N/A	No	#N/A	No	#N/A	No	#N/A	No	#N/A	No	#N/A		#N/A		#N/A		#N/A		#N/A		#N/A
	461	467	KC/467	#N/A	F	#N/A	27	#N/A	None	#N/A	No	#N/A	No	#N/A	No	#N/A	No	#N/A	No	#N/A		#N/A		#N/A		#N/A		#N/A		#N/A
	462	470	MS/470	MS/470	F	F	53	53	None	None	No	No	No	No	No	No	No	No	No	No	125/78	125/78	0.97	0.97		510		4610		150
	463	471	SN/471	SN/471	M	M	18	18	None	None		0		0	Yes	Yes	No	No	Yes	Yes	128/64	128/64	0.98	0.98		367		3443		57
	464	472	DMA/472	DMA/472	F	F	26	26	None	None	No	No	Yes	Yes	Yes	Yes	No	No	No	No	129/79	129/79	0.99	0.99		451		2957		100
	465	473	SJ/473	SJ/473	M	M	35	35	None	None		0		0	No	No	No	No	No	No		136/79		0.99		523		2689		141
	466	473	SJ/473	SJ/473	M	M	35	35	None	None		0		0	No	No	No	No	No	No	136/79	136/79	0.99	0.99		523		2689		141
	467	474	MV/474	MV/474	M	M	63	63	None	None		0		0	Yes	Yes	No	No	No	No	217/100	217/100	0.95	0.95		504		2369		131
	468	475	IM/475	#N/A	F	#N/A	24	#N/A	None	#N/A	No	#N/A	No	#N/A	No	#N/A	No	#N/A	No	#N/A		#N/A		#N/A		#N/A		#N/A		#N/A
	469	476	NM/476	NM/476	F	F	18	18	None	None	No	No	No	No	No	No	No	No	No	No	114/68	114/68	0.96	0.96		388		991		135
	470	477	SC/477	SC/477	M	M	19	19	None	None		0		0	Yes	Yes	No	No	Yes	Yes	154/70	154/70	0.98	0.98		611		3300		192
	471	478	MA/478	MA/478	F	F	42	42	None	None	No	No	Yes	Yes	Yes	Yes	No	No	No	No	128/69	128/69	0.98	0.98		390		2890		65
	472	479	NC/479	#N/A	F	#N/A	32	#N/A	None	#N/A	Yes	#N/A	Yes	#N/A	No	#N/A	No	#N/A	No	#N/A		#N/A		#N/A		#N/A		#N/A		#N/A
	473	480	KB/480	KB/480	F	F	41	41	None	None	No	No	Yes	Yes	No	No	No	No	No	No	129/76	129/76	0.99	0.99		366		3453		54
	474	481	NV/481	#N/A	M	#N/A	23	#N/A	None	#N/A		#N/A		#N/A	Yes	#N/A	No	#N/A	No	#N/A		#N/A		#N/A		#N/A		#N/A		#N/A
	475	482	SJ/482	SJ/482	M	M	32	32	None	None		0		0	No	No	No	No	No	No	146/75	146/75	0.95	0.95		360		2745		49
	476	483	TJD/483	#N/A	M	#N/A	21	#N/A	None	#N/A		#N/A		#N/A	Yes	#N/A	No	#N/A	No	#N/A		#N/A		#N/A		#N/A		#N/A		#N/A
	477	484	HF/484	HF/484	M	M	31	31	None	None		0		0	Yes	Yes	No	No	Yes	Yes	107/71	107/71	0.98	0.98		578		1603		188
	478	485	TC/485	#N/A	F	#N/A	51	#N/A	Hypertension	#N/A	No	#N/A	No	#N/A	Yes	#N/A	No	#N/A	No	#N/A		#N/A		#N/A		#N/A		#N/A		#N/A
	479	486	ME/486	ME/486	M	M	37	37	None	None		0		0	Yes	Yes	No	No	No	No	104/69	104/69	0.95	0.95		458		2776		105
	480	487	KJ/487	KJ/487	F	F	20	20	None	None	No	No	No	No	No	No	No	No	No	No	128/73	128/73	0.99	0.99		328		2476		31
	481	488	IH/488	#N/A	F	#N/A	18	#N/A	Asthma	#N/A	No	#N/A	No	#N/A	No	#N/A	No	#N/A	No	#N/A		#N/A		#N/A		#N/A		#N/A		#N/A
	482	489	AC/489	#N/A	F	#N/A	19	#N/A	None	#N/A	No	#N/A	No	#N/A	No	#N/A	No	#N/A	No	#N/A		#N/A		#N/A		#N/A		#N/A		#N/A
	483	490	NA/490	NA/490	F	F	42	42	None	None	No	No	No	No	No	No	No	No	Yes	Yes	138/96	138/96	0.95	0.95		613		2586		194
	484	491	ND/491	ND/491	M	M	26	26	None	None		0		0	No	No	No	No	No	No	110/75	110/75	0.97	0.97		383		3092		62
	485	492	NC/492	#N/A	F	#N/A	40	#N/A	Stomach	#N/A	No	#N/A	No	#N/A	No	#N/A	No	#N/A	No	#N/A		#N/A		#N/A		#N/A		#N/A		#N/A
	486	493	NJ/493	NJ/493	M	M	25	25	None	None		0		0	No	No	No	No	No	No	113/63	113/63	0.94	0.94		377		3184		59
	487	494	UB/494	UB/494	F	F	19	19	None	None	No	No	No	No	No	No	No	No	No	No	124/76	124/76	0.95	0.95		387		2993		64
	488	495	TC/495	TC/495	F	F	28	28	None	None	Yes	Yes	Yes	Yes	No	No	No	No	No	No	103/64	103/64	0.99	0.99		unsufficient sample		0		0
	489	496	MF/496	MF/496	F	F	26	26	None	None	No	No	No	No	No	No	No	No	No	No	111/70	111/70	0.99	0.99		insufficient sample		0		0
	490	497	UA/497	#N/A	F	#N/A	20	#N/A	None	#N/A	Yes	#N/A	No	#N/A	No	#N/A	No	#N/A	No	#N/A		#N/A		#N/A		#N/A		#N/A		#N/A
	491	499	DJ/499	DJ/499	F	F	25	25	None	None	No	No	No	No	No	No	No	No	No	No	159/90	159/90	0.98	0.98		481		1805		131
	492	500	IG/500	IG/500	F	F	50	50	None	None	No	No	No	No	Yes	Yes	No	No	No	No	125/85	125/85	0.97	0.97		991		2601		409
	493	501	NC501	NC501	F	F	42	42	None	None	Yes	Yes	No	No	No	No	No	No	No	No	109/69	109/69	0.97	0.97		514		2489		136
	494	502	DF/502	#N/A	F	#N/A	32	#N/A	None	#N/A	No	#N/A	Yes	#N/A	No	#N/A	No	#N/A	No	#N/A		#N/A		#N/A		#N/A		#N/A		#N/A
	495	504	NC/504	NC/504	F	F	25	25	None	None	No	No	No	No	No	No	No	No	No	No	110/65	110/65	0.98	0.98		491		2586		123
	496	505	BTB/505	MI/505	M	M	21	28	Other	None		0		0	No	No	No	No	No	No		127/73		0.97		330		2752		33
	497	505	MI/505	MI/505	M	M	28	28	None	None		0		0	No	No	No	No	No	No	127/73	127/73	0.97	0.97		330		2752		33
	498	506	NE/506	NE/506	M	M	38	38	None	None		0		0	Yes	Yes	No	No	Yes	Yes	132/69	132/69	0.95	0.95		414		2912		79
	499	507	UA/507	UA/507	F	F	25	25	None	None	No	No	No	No	No	No	No	No	No	No	111/64	111/64	0.99	0.99		347		2662		41
	500	508	HN/508	HN/508	M	M	37	37	None	None		0		0	Yes	Yes	No	No	No	No	120/83	120/83	0.97	0.97		354		2752		48
	501	509	MB/509	MB/509	F	F	46	46	Other	Other	No	No	Yes	Yes	Yes	Yes	No	No	No	No	107/71	107/71	0.96	0.96		393		5233		112
	502	510	MA/510	MA/510	M	M	38	38	None	None		0		0	Yes	Yes	No	No	No	No	130/69	130/69	0.97	0.97		415		2077		88
	503	511	MB/511	MB/511	F	F	26	26	None	None	No	No	Yes	Yes	No	No	No	No	Yes	Yes	156/91	156/91	0.98	0.98		575		2470		171
	504	512	UC/512	UC/512	F	F	31	31	None	None	No	No	Yes	Yes	Yes	Yes	No	No	No	No	146/85	146/85	0.95	0.95		360		2406		65
	505	513	MJ/513	#N/A	F	#N/A	38	#N/A	None	#N/A	No	#N/A	No	#N/A	No	#N/A	No	#N/A	No	#N/A	127/75	#N/A	0.98	#N/A		#N/A		#N/A		#N/A
	506	514	RA/514	#N/A	M	#N/A	44	#N/A	None	#N/A		#N/A		#N/A	Yes	#N/A	No	#N/A	Yes	#N/A	148/86	#N/A	0.96	#N/A		#N/A		#N/A		#N/A
	507	515	BE/515	#N/A	M	#N/A	32	#N/A	None	#N/A		#N/A		#N/A	No	#N/A	No	#N/A	Yes	#N/A	152/95	#N/A	0.99	#N/A		#N/A		#N/A		#N/A
	508	516	ME/516	#N/A	F	#N/A	42	#N/A	None	#N/A	No	#N/A	Yes	#N/A	No	#N/A	No	#N/A	No	#N/A	90/63	#N/A	0.98	#N/A		#N/A		#N/A		#N/A
	509	517	NE/517	#N/A	M	#N/A	29	#N/A	None	#N/A	No	#N/A	Yes	#N/A	No	#N/A	No	#N/A	No	#N/A	121/69	#N/A	98#%	#N/A		#N/A		#N/A		#N/A
	510	519	NT/519	#N/A	F	#N/A	43	#N/A	None	#N/A	No	#N/A	No	#N/A	No	#N/A	No	#N/A	No	#N/A	155/84	#N/A	0.97	#N/A		#N/A		#N/A		#N/A
	511	520	MC/520	#N/A	F	#N/A	29	#N/A	None	#N/A	No	#N/A	Yes	#N/A	No	#N/A	No	#N/A	No	#N/A	137/78	#N/A	0.98	#N/A		#N/A		#N/A		#N/A
	512	521	KE/521	#N/A	M	#N/A	37	#N/A	None	#N/A		#N/A		#N/A	Yes	#N/A	No	#N/A	No	#N/A	149/96	#N/A	0.98	#N/A		#N/A		#N/A		#N/A
	513	522	MA/522	#N/A	F	#N/A	55	#N/A	None	#N/A	No	#N/A	No	#N/A	Yes	#N/A	No	#N/A	No	#N/A	168/99	#N/A	0.96	#N/A		#N/A		#N/A		#N/A
	514	523	NF/523	#N/A	M	#N/A	40	#N/A	None	#N/A		#N/A		#N/A	Yes	#N/A	No	#N/A	No	#N/A	138/81	#N/A	0.98	#N/A		#N/A		#N/A		#N/A
	515	524	NO/524	#N/A	F	#N/A	36	#N/A	None	#N/A	No	#N/A	Yes	#N/A	No	#N/A	No	#N/A	No	#N/A	127/90	#N/A	0.95	#N/A		#N/A		#N/A		#N/A
	516	525	NJ/525	#N/A	F	#N/A	46	#N/A	None	#N/A	No	#N/A	No	#N/A	No	#N/A	No	#N/A	No	#N/A	112/96	#N/A	0.96	#N/A		#N/A		#N/A		#N/A
	517	526	NT/526	#N/A	F	#N/A	38	#N/A	None	#N/A	No	#N/A	Yes	#N/A	No	#N/A	No	#N/A	No	#N/A	124/85	#N/A	0.97	#N/A		#N/A		#N/A		#N/A
	518	527	MB/527	#N/A	F	#N/A	41	#N/A	None	#N/A	No	#N/A	No	#N/A	No	#N/A	No	#N/A	No	#N/A	119/97	#N/A	0.98	#N/A		#N/A		#N/A		#N/A
	519	528	KCP/528	#N/A	M	#N/A	51	#N/A	None	#N/A		#N/A		#N/A	No	#N/A	No	#N/A	Yes	#N/A	139/91	#N/A	0.96	#N/A		#N/A		#N/A		#N/A
	520	529	MMA/529	#N/A	F	#N/A	24	#N/A	None	#N/A	No	#N/A	Yes	#N/A	No	#N/A	No	#N/A	No	#N/A	118/73	#N/A	0.99	#N/A		#N/A		#N/A		#N/A
	521	530	NJ/530	#N/A	F	#N/A	36	#N/A	Stomach	#N/A	No	#N/A	No	#N/A	No	#N/A	No	#N/A	No	#N/A	133/81	#N/A	0.99	#N/A		#N/A		#N/A		#N/A
	522	531	IC/531	#N/A	F	#N/A	35	#N/A	Stomach	#N/A	No	#N/A	Yes	#N/A	Yes	#N/A	No	#N/A	No	#N/A	115/79	#N/A	0.98	#N/A		#N/A		#N/A		#N/A
	523	532	NP/532	#N/A	F	#N/A	41	#N/A	None	#N/A	No	#N/A	Yes	#N/A	No	#N/A	No	#N/A	No	#N/A	147/98	#N/A	0.97	#N/A		#N/A		#N/A		#N/A
	524	533	NO/533	#N/A	M	#N/A	21	#N/A	None	#N/A		#N/A		#N/A	Yes	#N/A	No	#N/A	No	#N/A	109/79	#N/A	0.98	#N/A	300	#N/A	3711	#N/A	36	#N/A
	525	534	IJ/534	#N/A	M	#N/A	41	#N/A	None	#N/A		#N/A		#N/A	No	#N/A	No	#N/A	No	#N/A	129/76	#N/A	0.97	#N/A		#N/A		#N/A		#N/A
	526	535	NMC/535	#N/A	F	#N/A	29	#N/A	None	#N/A	No	#N/A	Yes	#N/A	No	#N/A	No	#N/A	No	#N/A	111/71	#N/A	0.94	#N/A		#N/A		#N/A		#N/A
	527	536	IE/536	#N/A	M	#N/A	23	#N/A	None	#N/A		#N/A		#N/A	Yes	#N/A	No	#N/A	Yes	#N/A	140/73	#N/A	0.97	#N/A		#N/A		#N/A		#N/A
	528	536	IEI/536	#N/A	M	#N/A	21	#N/A	None	#N/A		#N/A		#N/A	Yes	#N/A	No	#N/A	No	#N/A	14/73	#N/A	0.94	#N/A		#N/A		#N/A		#N/A
	529	537	NS/537	#N/A	M	#N/A	46	#N/A	None	#N/A		#N/A		#N/A	Yes	#N/A	No	#N/A	No	#N/A	150/96	#N/A	0.98	#N/A		#N/A		#N/A		#N/A
	530	539	UP/539	#N/A	F	#N/A	30	#N/A	None	#N/A	No	#N/A	Yes	#N/A	No	#N/A	No	#N/A	Yes	#N/A	139/84	#N/A	0.96	#N/A		#N/A		#N/A		#N/A
	531	540	NB/540	#N/A	F	#N/A	54	#N/A	None	#N/A	No	#N/A	No	#N/A	No	#N/A	No	#N/A	No	#N/A	188/109	#N/A	0.92	#N/A	475	#N/A	3179	#N/A	115	#N/A
	532	541	NJ/541	#N/A	F	#N/A	19	#N/A	None	#N/A	No	#N/A	Yes	#N/A	No	#N/A	No	#N/A	No	#N/A		#N/A		#N/A		#N/A		#N/A		#N/A
	533	542	UA/542	#N/A	F	#N/A	22	#N/A	None	#N/A	Yes	#N/A	No	#N/A	No	#N/A	No	#N/A	No	#N/A	128/85	#N/A	0.97	#N/A		#N/A		#N/A		#N/A
	534	543	BJ/543	#N/A	F	#N/A	22	#N/A	None	#N/A	No	#N/A	No	#N/A	No	#N/A	No	#N/A	No	#N/A	135/79	#N/A	0.99	#N/A	308	#N/A	3371	#N/A	28	#N/A
	535	544	MC/544	#N/A	F	#N/A	21	#N/A	None	#N/A	No	#N/A	No	#N/A	No	#N/A	No	#N/A	No	#N/A	151/87	#N/A	0.9	#N/A		#N/A		#N/A		#N/A
	536	545	US/545	#N/A	F	#N/A	27	#N/A	None	#N/A	Yes	#N/A	Yes	#N/A	No	#N/A	No	#N/A	No	#N/A	137/85	#N/A	0.99	#N/A	641	#N/A	3328	#N/A	210	#N/A
	537	546	MC/546	#N/A	M	#N/A	31	#N/A	None	#N/A		#N/A		#N/A	No	#N/A	No	#N/A	No	#N/A	144/88	#N/A	0.97	#N/A		#N/A		#N/A		#N/A
	538	547	IR/547	#N/A	M	#N/A	28	#N/A	None	#N/A		#N/A		#N/A	No	#N/A	No	#N/A	No	#N/A	124/81	#N/A	0.96	#N/A		#N/A		#N/A		#N/A
	539	548	MD/548	#N/A	M	#N/A	30	#N/A	None	#N/A		#N/A		#N/A	Yes	#N/A	No	#N/A	No	#N/A	128/73	#N/A	0.9	#N/A	380	#N/A	3824	#N/A	70	#N/A
	540	549	NS/549	#N/A	M	#N/A	25	#N/A	None	#N/A		#N/A		#N/A	Yes	#N/A	No	#N/A	Yes	#N/A	126/67	#N/A	0.99	#N/A		#N/A		#N/A		#N/A
	541	550	MMG/550	#N/A	F	#N/A	28	#N/A	None	#N/A	No	#N/A	No	#N/A	No	#N/A	No	#N/A	Yes	#N/A	117/90	#N/A	0.96	#N/A		#N/A		#N/A		#N/A
	542	551	KL/551	#N/A	F	#N/A	55	#N/A	None	#N/A		#N/A	No	#N/A	No	#N/A	No	#N/A	Yes	#N/A	139/83	#N/A	0.99	#N/A		#N/A		#N/A		#N/A
	543	552	MM/552	#N/A	F	#N/A	49	#N/A	Other	#N/A	No	#N/A	No	#N/A	No	#N/A	No	#N/A	No	#N/A	97/79	#N/A	0.99	#N/A		#N/A		#N/A		#N/A
	544	553	HJ/553	#N/A	M	#N/A	31	#N/A	Other	#N/A		#N/A		#N/A	Yes	#N/A	No	#N/A	Yes	#N/A	123/75	#N/A	0.98	#N/A		#N/A		#N/A		#N/A
	545	554	MC/554	#N/A	F	#N/A	39	#N/A	Other	#N/A	No	#N/A	No	#N/A	No	#N/A	No	#N/A	No	#N/A	172/105	#N/A	0.95	#N/A	582	#N/A	3256	#N/A	176	#N/A
	546	555	ICI/555	#N/A	F	#N/A	19	#N/A	None	#N/A	No	#N/A	No	#N/A	No	#N/A	No	#N/A	No	#N/A	132/89	#N/A	0.99	#N/A		#N/A		#N/A		#N/A
	547	556	NB/556	#N/A	M	#N/A	26	#N/A	None	#N/A		#N/A		#N/A	Yes	#N/A	No	#N/A	No	#N/A	144/80	#N/A	0.96	#N/A		#N/A		#N/A		#N/A
	548	557	NFI/557	#N/A	M	#N/A	23	#N/A	None	#N/A		#N/A		#N/A	Yes	#N/A	No	#N/A	No	#N/A	127/72	#N/A	0.95	#N/A	481	#N/A	2997	#N/A	117	#N/A
	549	558	MV/558	#N/A	F	#N/A	48	#N/A	None	#N/A	No	#N/A	Yes	#N/A	No	#N/A	No	#N/A	No	#N/A	127/68	#N/A	0.97	#N/A		#N/A		#N/A		#N/A
	550	558	NA/558	#N/A	F	#N/A	53	#N/A	None	#N/A	No	#N/A	No	#N/A	Yes	#N/A	No	#N/A	No	#N/A	127/68	#N/A	0.97	#N/A		#N/A		#N/A		#N/A
	551	559	IV/559	#N/A	M	#N/A	27	#N/A	None	#N/A		#N/A		#N/A	Yes	#N/A	No	#N/A	No	#N/A	124/70	#N/A	0.98	#N/A		#N/A		#N/A		#N/A
	552	560	UGI/560	#N/A	F	#N/A	43	#N/A	Other	#N/A	No	#N/A	Yes	#N/A	Yes	#N/A	No	#N/A	No	#N/A	156/93	#N/A	0.97	#N/A		#N/A		#N/A		#N/A
	553	561	DE/561	#N/A	F	#N/A	32	#N/A	Diabetes	#N/A	No	#N/A	No	#N/A	No	#N/A	No	#N/A	Yes	#N/A		#N/A		#N/A		#N/A		#N/A		#N/A
	554	563	JJMV/563	#N/A	M	#N/A	31	#N/A		#N/A		#N/A		#N/A	No	#N/A	No	#N/A	No	#N/A	133/83	#N/A	0.95	#N/A		#N/A		#N/A		#N/A
	555	564	KBI/564	#N/A	F	#N/A	36	#N/A	None	#N/A	No	#N/A	Yes	#N/A	Yes	#N/A	No	#N/A	No	#N/A	117/67	#N/A	0.96	#N/A		#N/A		#N/A		#N/A
	556	565	DE/565	#N/A	M	#N/A	30	#N/A	None	#N/A		#N/A		#N/A	Yes	#N/A	No	#N/A	No	#N/A	147/83	#N/A	0.98	#N/A		#N/A		#N/A		#N/A
	557	566	SP/566	#N/A	M	#N/A	38	#N/A	None	#N/A		#N/A		#N/A	No	#N/A	No	#N/A	Yes	#N/A	127/73	#N/A	0.99	#N/A		#N/A		#N/A		#N/A
	558	567	NMC/567	#N/A	M	#N/A	30	#N/A	None	#N/A	No	#N/A	Yes	#N/A	Yes	#N/A	No	#N/A	No	#N/A	117/64	#N/A	0.9	#N/A		#N/A		#N/A		#N/A
	559	568	BE/568	#N/A	M	#N/A	47	#N/A	None	#N/A		#N/A		#N/A	No	#N/A	No	#N/A	No	#N/A	94/69	#N/A	0.97	#N/A		#N/A		#N/A		#N/A
	560	569	AMR/569	#N/A	F	#N/A	18	#N/A	None	#N/A	No	#N/A	No	#N/A	No	#N/A	No	#N/A	No	#N/A	117/73	#N/A	0.99	#N/A	456	#N/A	3407	#N/A	105	#N/A
	561	570	BI/570	#N/A	M	#N/A	52	#N/A	None	#N/A		#N/A		#N/A	No	#N/A	No	#N/A	No	#N/A	110/71	#N/A	0.98	#N/A		#N/A		#N/A		#N/A
	562	572	KM/572	#N/A	F	#N/A	30	#N/A	None	#N/A	Yes	#N/A	No	#N/A	No	#N/A	No	#N/A	No	#N/A	122/73	#N/A	0.99	#N/A		#N/A		#N/A		#N/A
	563	573	DS/573	#N/A	F	#N/A	20	#N/A	None	#N/A	No	#N/A	No	#N/A	No	#N/A	No	#N/A	No	#N/A	118/66	#N/A	0.97	#N/A		#N/A		#N/A		#N/A
	564	574	MS/574	#N/A	F	#N/A	37	#N/A	None	#N/A	No	#N/A	No	#N/A	Yes	#N/A	No	#N/A	No	#N/A	118/66	#N/A	0.97	#N/A		#N/A		#N/A		#N/A
	565	575	NC/575	#N/A	F	#N/A	19	#N/A	None	#N/A	Yes	#N/A	No	#N/A	Yes	#N/A	No	#N/A	No	#N/A	114/68	#N/A	0.99	#N/A		#N/A		#N/A		#N/A
	566	576	NF/576	#N/A	M	#N/A	25	#N/A	None	#N/A		#N/A		#N/A	No	#N/A	No	#N/A	Yes	#N/A	110/77	#N/A	0.96	#N/A		#N/A		#N/A		#N/A
	567	577	NE/577	#N/A	M	#N/A	28	#N/A	None	#N/A		#N/A		#N/A	Yes	#N/A	No	#N/A	No	#N/A	119/66	#N/A	0.98	#N/A	232	#N/A	3875	#N/A	46	#N/A
	568	578	HF/578	#N/A	M	#N/A	32	#N/A	None	#N/A		#N/A		#N/A	Yes	#N/A	No	#N/A	No	#N/A	117/79	#N/A	0.91	#N/A		#N/A		#N/A		#N/A
	569	579	UI/579	#N/A	M	#N/A	29	#N/A	None	#N/A		#N/A		#N/A	No	#N/A	No	#N/A	No	#N/A	130/83	#N/A	0.93	#N/A		#N/A		#N/A		#N/A
	570	580	UC/580	#N/A	F	#N/A	29	#N/A	None	#N/A	No	#N/A	No	#N/A	Yes	#N/A	No	#N/A	No	#N/A	134/90	#N/A	0.92	#N/A		#N/A		#N/A		#N/A
	571	581	MH/581	#N/A	F	#N/A	20	#N/A	None	#N/A	No	#N/A	No	#N/A	No	#N/A	No	#N/A	No	#N/A	118/70	#N/A	0.92	#N/A		#N/A		#N/A		#N/A
	572	582	ME/582	#N/A	M	#N/A	20	#N/A	None	#N/A		#N/A		#N/A	Yes	#N/A	No	#N/A	No	#N/A	122/76	#N/A	0.99	#N/A		#N/A		#N/A		#N/A
	573	583	KK/583	#N/A	M	#N/A	24	#N/A	None	#N/A		#N/A		#N/A	No	#N/A	No	#N/A	No	#N/A		#N/A		#N/A		#N/A		#N/A		#N/A
	574	584	NE/584	#N/A	M	#N/A	45	#N/A	None	#N/A		#N/A		#N/A	No	#N/A	Yes	#N/A	No	#N/A	128/75	#N/A	0.99	#N/A		#N/A		#N/A		#N/A
	575	585	GH/585	#N/A	M	#N/A	32	#N/A	None	#N/A		#N/A		#N/A	Yes	#N/A	No	#N/A	No	#N/A	104/85	#N/A	0.99	#N/A		#N/A		#N/A		#N/A
	576	586	MA/586	#N/A	M	#N/A	54	#N/A	None	#N/A		#N/A		#N/A	No	#N/A	No	#N/A	No	#N/A	131/90	#N/A	0.97	#N/A		#N/A		#N/A		#N/A
	577	587	NA/587	#N/A	F	#N/A	20	#N/A	None	#N/A	Yes	#N/A	No	#N/A	Yes	#N/A	No	#N/A	No	#N/A	105/68	#N/A	0.94	#N/A	597	#N/A	3294	#N/A	184	#N/A
	578	588	UJ/588	#N/A	F	#N/A	33	#N/A	Liver	#N/A	Yes	#N/A	Yes	#N/A	No	#N/A	No	#N/A	No	#N/A	152/83	#N/A	0.98	#N/A	400	#N/A	3371	#N/A	74	#N/A
	579	589	NO/589	#N/A	F	#N/A	31	#N/A	Asthma	#N/A	No	#N/A	Yes	#N/A	No	#N/A	No	#N/A	No	#N/A	140/85	#N/A	0.99	#N/A		#N/A		#N/A		#N/A
	580	590	NT/590	#N/A	F	#N/A	47	#N/A	Stomach	#N/A	No	#N/A	No	#N/A	No	#N/A	No	#N/A	No	#N/A	113/73	#N/A	0.99	#N/A		#N/A		#N/A		#N/A
	581	591	UR/591	#N/A	F	#N/A	19	#N/A	None	#N/A	No	#N/A	No	#N/A	Yes	#N/A	No	#N/A	No	#N/A	141/85	#N/A	0.97	#N/A	479	#N/A	3485	#N/A	119	#N/A
	582	592	HE/592	#N/A	M	#N/A	29	#N/A	Hypertension	#N/A		#N/A		#N/A	No	#N/A	No	#N/A	Yes	#N/A	188/129	#N/A	0.98	#N/A		#N/A		#N/A		#N/A
	583	593	NJ/593	#N/A	F	#N/A	45	#N/A	None	#N/A	No	#N/A	Yes	#N/A	Yes	#N/A	Yes	#N/A	No	#N/A	124/83	#N/A	0.96	#N/A		#N/A		#N/A		#N/A
	584	594	MB/594	#N/A	F	#N/A	41	#N/A	None	#N/A	No	#N/A	Yes	#N/A	No	#N/A	No	#N/A	No	#N/A	116/73	#N/A	0.97	#N/A		#N/A		#N/A		#N/A
	585	595	NI/595	#N/A	M	#N/A	29	#N/A	None	#N/A		#N/A		#N/A	Yes	#N/A	No	#N/A	No	#N/A	113/70	#N/A	0.99	#N/A	253	#N/A	3146	#N/A	17	#N/A
	586	596	TMC/596	#N/A	F	#N/A	20	#N/A	None	#N/A	No	#N/A	No	#N/A	Yes	#N/A	No	#N/A	No	#N/A	134/84	#N/A	0.97	#N/A		#N/A		#N/A		#N/A
	587	597	AC/597	#N/A	M	#N/A	23	#N/A	None	#N/A		#N/A		#N/A	Yes	#N/A	No	#N/A	No	#N/A	131/84	#N/A	0.97	#N/A		#N/A		#N/A		#N/A
	588	597	ME/597	#N/A	M	#N/A	18	#N/A	None	#N/A		#N/A		#N/A	No	#N/A	No	#N/A	No	#N/A	133/53	#N/A	0.98	#N/A	487	#N/A	3835	#N/A	127	#N/A
	589	599	BJB/599	#N/A	M	#N/A	28	#N/A	None	#N/A		#N/A		#N/A	Yes	#N/A	No	#N/A	No	#N/A	149/95	#N/A	0.99	#N/A	342	#N/A	4088	#N/A	61	#N/A
	590	600	AP/600	#N/A	F	#N/A	21	#N/A	None	#N/A	No	#N/A	No	#N/A	No	#N/A	No	#N/A	No	#N/A	122/74	#N/A	0.98	#N/A		#N/A		#N/A		#N/A
	591	601	MC/601	#N/A	M	#N/A	21	#N/A	None	#N/A		#N/A		#N/A	No	#N/A	No	#N/A	No	#N/A	165/83	#N/A	0.96	#N/A	461	#N/A	4084	#N/A	116	#N/A
	592	602	TC/602	#N/A	F	#N/A	35	#N/A	None	#N/A	Yes	#N/A	No	#N/A	Yes	#N/A	No	#N/A	No	#N/A	125/80	#N/A	0.99	#N/A		#N/A		#N/A		#N/A
	593	602	MJ/602	#N/A	F	#N/A	41	#N/A	None	#N/A	No	#N/A	No	#N/A	No	#N/A	No	#N/A	No	#N/A	125/80	#N/A	0.99	#N/A	422	#N/A	2426	#N/A	84	#N/A
	594	603	MY/603	#N/A	F	#N/A	29	#N/A	None	#N/A	No	#N/A	No	#N/A	No	#N/A	No	#N/A	No	#N/A		#N/A		#N/A		#N/A		#N/A		#N/A
	595	604	HD/604	#N/A	M	#N/A	20	#N/A	None	#N/A		#N/A		#N/A	No	#N/A	No	#N/A	No	#N/A		#N/A		#N/A		#N/A		#N/A		#N/A
	596	605	MA/605	#N/A	F	#N/A	51	#N/A	None	#N/A	No	#N/A	No	#N/A	No	#N/A	No	#N/A	No	#N/A	134/87	#N/A	0.97	#N/A		#N/A		#N/A		#N/A
	597	606	IPI/606	#N/A	F	#N/A	23	#N/A	None	#N/A	No	#N/A	No	#N/A	Yes	#N/A	No	#N/A	No	#N/A	115/76	#N/A	0.99	#N/A		#N/A		#N/A		#N/A
	598	607	MC/607	#N/A	F	#N/A	23	#N/A	None	#N/A	No	#N/A	No	#N/A	No	#N/A	No	#N/A	No	#N/A		#N/A		#N/A		#N/A		#N/A		#N/A
	599	608	SJ/608	#N/A	M	#N/A	37	#N/A	None	#N/A		#N/A		#N/A	Yes	#N/A	No	#N/A	No	#N/A	151/81	#N/A	0.98	#N/A		#N/A		#N/A		#N/A
	600	609	ND/609	#N/A	F	#N/A	52	#N/A	None	#N/A	No	#N/A	No	#N/A	No	#N/A	No	#N/A	No	#N/A	144/98	#N/A	0.96	#N/A		#N/A		#N/A		#N/A
	601	610	NE/610	#N/A	M	#N/A	24	#N/A	None	#N/A		#N/A		#N/A	No	#N/A	No	#N/A	No	#N/A	113/75	#N/A	0.99	#N/A		#N/A		#N/A		#N/A
	602	611	UC/611	#N/A	F	#N/A	21	#N/A	None	#N/A	Yes	#N/A	No	#N/A	No	#N/A	No	#N/A	No	#N/A	100/52	#N/A	0.93	#N/A		#N/A		#N/A		#N/A
	603	612	NP/612	#N/A	M	#N/A	25	#N/A	None	#N/A		#N/A		#N/A	Yes	#N/A	No	#N/A	No	#N/A	136/90	#N/A	0.99	#N/A	408	#N/A	3061	#N/A	76	#N/A
	604	613	MD/613	#N/A	F	#N/A	47	#N/A	Bowel	#N/A	No	#N/A	No	#N/A	No	#N/A	No	#N/A	No	#N/A	135/78	#N/A	0.99	#N/A		#N/A		#N/A		#N/A
	605	614	UA/614	#N/A	F	#N/A	22	#N/A	None	#N/A	No	#N/A	No	#N/A	No	#N/A	No	#N/A	No	#N/A	144/74	#N/A	0.97	#N/A		#N/A		#N/A		#N/A
	606	615	KE/615	#N/A	F	#N/A	35	#N/A	None	#N/A	No	#N/A	Yes	#N/A	Yes	#N/A	No	#N/A	Yes	#N/A	104/67	#N/A	0.95	#N/A		#N/A		#N/A		#N/A
	607	616	ND/616	#N/A	M	#N/A	25	#N/A	None	#N/A		#N/A		#N/A	Yes	#N/A	No	#N/A	No	#N/A	133/76	#N/A	0.99	#N/A	336	#N/A	3861	#N/A	52	#N/A
	608	617	MC/617	#N/A	F	#N/A	25	#N/A	None	#N/A	No	#N/A	Yes	#N/A	No	#N/A	No	#N/A	Yes	#N/A	118/75	#N/A	0.94	#N/A		#N/A		#N/A		#N/A
	609	618	MF/618	#N/A	F	#N/A	21	#N/A	None	#N/A	No	#N/A	No	#N/A	No	#N/A	No	#N/A	No	#N/A	107/73	#N/A	0.97	#N/A		#N/A		#N/A		#N/A
	610	619	MM/619	#N/A	M	#N/A	29	#N/A	None	#N/A		#N/A		#N/A	Yes	#N/A	No	#N/A	No	#N/A	129/76	#N/A	0.95	#N/A		#N/A		#N/A		#N/A
	611	620	MJC/620	#N/A	M	#N/A	35	#N/A	None	#N/A		#N/A		#N/A	Yes	#N/A	No	#N/A	No	#N/A	115/71	#N/A	0.98	#N/A		#N/A		#N/A		#N/A
	612	621	NJP/621	#N/A	M	#N/A	37	#N/A	None	#N/A		#N/A		#N/A	No	#N/A	No	#N/A	No	#N/A	124/75	#N/A	0.98	#N/A		#N/A		#N/A		#N/A
	613	622	NO/622	#N/A	F	#N/A	45	#N/A	None	#N/A	No	#N/A	Yes	#N/A	No	#N/A	No	#N/A	No	#N/A	135/85	#N/A	0.99	#N/A		#N/A		#N/A		#N/A
	614	623	NJ/623	#N/A	F	#N/A	41	#N/A	None	#N/A	No	#N/A	Yes	#N/A	No	#N/A	No	#N/A	Yes	#N/A	114/69	#N/A	0.97	#N/A		#N/A		#N/A		#N/A
	615	624	NE/624	#N/A	F	#N/A	41	#N/A	Other	#N/A	Yes	#N/A	Yes	#N/A	No	#N/A	No	#N/A	No	#N/A	106/70	#N/A	0.99	#N/A		#N/A		#N/A		#N/A
	616	625	IA/625	#N/A	F	#N/A	28	#N/A	None	#N/A	Yes	#N/A	No	#N/A	No	#N/A	No	#N/A	No	#N/A	125/74	#N/A	0.99	#N/A		#N/A		#N/A		#N/A
	617	626	NY/626	#N/A	M	#N/A	29	#N/A	None	#N/A		#N/A		#N/A	No	#N/A	No	#N/A	No	#N/A	114/66	#N/A	0.99	#N/A		#N/A		#N/A		#N/A
	618	627	MC/627	#N/A	F	#N/A	30	#N/A	None	#N/A	No	#N/A	Yes	#N/A	No	#N/A	No	#N/A	Yes	#N/A	99/60	#N/A	0.94	#N/A		#N/A		#N/A		#N/A
	619	628	UP/628	#N/A	F	#N/A	36	#N/A	None	#N/A	No	#N/A	No	#N/A	Yes	#N/A	No	#N/A	No	#N/A	137/69	#N/A	0.98	#N/A		#N/A		#N/A		#N/A
	620	629	NA/629	#N/A	F	#N/A	43	#N/A	None	#N/A	No	#N/A	No	#N/A	No	#N/A	No	#N/A	No	#N/A	137/85	#N/A	0.99	#N/A		#N/A		#N/A		#N/A
	621	630	UJ/630	#N/A	F	#N/A	30	#N/A	None	#N/A	No	#N/A	No	#N/A	No	#N/A	No	#N/A	No	#N/A	134/78	#N/A	0.97	#N/A		#N/A		#N/A		#N/A
	622	631	UY/631	#N/A	F	#N/A	18	#N/A	None	#N/A	No	#N/A	No	#N/A	No	#N/A	No	#N/A	No	#N/A	118/80	#N/A	0.94	#N/A		#N/A		#N/A		#N/A
	623	632	NY/632	#N/A	F	#N/A	32	#N/A	None	#N/A	Yes	#N/A	No	#N/A	No	#N/A	No	#N/A	No	#N/A	107/62	#N/A	0.99	#N/A		#N/A		#N/A		#N/A
	624	633	MMC/633	#N/A	F	#N/A	33	#N/A	Asthma	#N/A	Yes	#N/A	Yes	#N/A	No	#N/A	No	#N/A	No	#N/A	128/69	#N/A	0.92	#N/A		#N/A		#N/A		#N/A
	625	634	NM/634	#N/A	F	#N/A	39	#N/A	Other	#N/A	No	#N/A	No	#N/A	Yes	#N/A	No	#N/A	No	#N/A	111/83	#N/A	0.97	#N/A		#N/A		#N/A		#N/A
	626	635	MA/635	#N/A	F	#N/A	52	#N/A	None	#N/A	No	#N/A	No	#N/A	No	#N/A	No	#N/A	No	#N/A	148/103	#N/A	0.93	#N/A		#N/A		#N/A		#N/A
	627	637	DJ/637	#N/A	F	#N/A	28	#N/A	None	#N/A	Yes	#N/A	Yes	#N/A	Yes	#N/A	No	#N/A	No	#N/A	120/83	#N/A	0.98	#N/A		#N/A		#N/A		#N/A
	628	638	NM/638	#N/A	F	#N/A	51	#N/A	Other	#N/A	No	#N/A	No	#N/A	No	#N/A	No	#N/A	No	#N/A	121/78	#N/A	0.96	#N/A		#N/A		#N/A		#N/A
	629	639	UR/639	#N/A	F	#N/A	37	#N/A	None	#N/A	No	#N/A	Yes	#N/A	No	#N/A	No	#N/A	No	#N/A	109/75	#N/A	0.99	#N/A		#N/A		#N/A		#N/A
	630	640	AR/640	#N/A	F	#N/A	19	#N/A	None	#N/A	No	#N/A	No	#N/A	No	#N/A	No	#N/A	No	#N/A	114/70	#N/A	0.95	#N/A		#N/A		#N/A		#N/A
	631	641	NMC/641	#N/A	F	#N/A	32	#N/A	None	#N/A	No	#N/A	Yes	#N/A	No	#N/A	No	#N/A	Yes	#N/A	132/78	#N/A	0.95	#N/A		#N/A		#N/A		#N/A
	632	642	TVI/642	#N/A	F	#N/A	39	#N/A	None	#N/A	Yes	#N/A	No	#N/A	No	#N/A	No	#N/A	No	#N/A	116/63	#N/A	0.97	#N/A		#N/A		#N/A		#N/A
	633	643	RF/643	#N/A	M	#N/A	64	#N/A	None	#N/A		#N/A		#N/A	Yes	#N/A	Yes	#N/A	Yes	#N/A	152/85	#N/A	0.98	#N/A		#N/A		#N/A		#N/A
	634	644	MA/644	#N/A	F	#N/A	22	#N/A	None	#N/A	No	#N/A	No	#N/A	No	#N/A	No	#N/A	No	#N/A	134/76	#N/A	0.9	#N/A		#N/A		#N/A		#N/A
	635	645	DC/645	#N/A	F	#N/A	32	#N/A	None	#N/A	No	#N/A	Yes	#N/A	Yes	#N/A	No	#N/A	No	#N/A	139/85	#N/A	0.98	#N/A		#N/A		#N/A		#N/A
	636	646	MB/646	#N/A	F	#N/A	36	#N/A	None	#N/A	No	#N/A	Yes	#N/A	Yes	#N/A	No	#N/A	No	#N/A	143/88	#N/A	0.96	#N/A		#N/A		#N/A		#N/A
	637	647	MO/647	#N/A	F	#N/A	43	#N/A	None	#N/A	No	#N/A	Yes	#N/A	No	#N/A	No	#N/A	No	#N/A	140/83	#N/A	0.97	#N/A		#N/A		#N/A		#N/A
	638	648	NJD/648	#N/A	M	#N/A	41	#N/A	None	#N/A		#N/A		#N/A	Yes	#N/A	No	#N/A	No	#N/A	135/86	#N/A	0.91	#N/A		#N/A		#N/A		#N/A
	639	649	KF/649	#N/A	F	#N/A	56	#N/A	Asthma	#N/A	No	#N/A	No	#N/A	No	#N/A	No	#N/A	No	#N/A	143/88	#N/A	0.96	#N/A	481	#N/A	3328	#N/A	119	#N/A
	640	650	NZ/650	#N/A	F	#N/A	36	#N/A	None	#N/A	No	#N/A	No	#N/A	No	#N/A	No	#N/A	No	#N/A	100/71	#N/A	0.96	#N/A		#N/A		#N/A		#N/A
	641	651	NO/651	#N/A	F	#N/A	32	#N/A	None	#N/A	No	#N/A	Yes	#N/A	No	#N/A	No	#N/A	No	#N/A	122/68	#N/A	0.92	#N/A		#N/A		#N/A		#N/A
	642	652	ND/652	#N/A	F	#N/A	38	#N/A	None	#N/A	No	#N/A	Yes	#N/A	No	#N/A	No	#N/A	No	#N/A	111/62	#N/A	0.93	#N/A		#N/A		#N/A		#N/A
	643	653	IC/653	#N/A	F	#N/A	30	#N/A	None	#N/A	No	#N/A	Yes	#N/A	Yes	#N/A	No	#N/A	No	#N/A		#N/A		#N/A		#N/A		#N/A		#N/A
	644	654	IJM/654	#N/A	M	#N/A	18	#N/A	None	#N/A		#N/A		#N/A	No	#N/A	No	#N/A	No	#N/A	148/75	#N/A	0.91	#N/A		#N/A		#N/A		#N/A
	645	655	MM/655	#N/A	M	#N/A	56	#N/A	Diabetes	#N/A		#N/A		#N/A	Yes	#N/A	Yes	#N/A	No	#N/A		#N/A		#N/A		#N/A		#N/A		#N/A
	646	656	ND/656	#N/A	F	#N/A	30	#N/A	None	#N/A	No	#N/A	No	#N/A	No	#N/A	No	#N/A	Yes	#N/A	126/84	#N/A	0.98	#N/A		#N/A		#N/A		#N/A
	647	657	MF/657	#N/A	M	#N/A	41	#N/A	None	#N/A		#N/A		#N/A	No	#N/A	No	#N/A	No	#N/A	139/78	#N/A	0.98	#N/A		#N/A		#N/A		#N/A
	648	659	UC/659	#N/A	F	#N/A	33	#N/A	None	#N/A	Yes	#N/A	Yes	#N/A	No	#N/A	No	#N/A	No	#N/A	122/70	#N/A	0.95	#N/A		#N/A		#N/A		#N/A
	649	660	IH/660	#N/A	F	#N/A	20	#N/A	None	#N/A	No	#N/A	No	#N/A	No	#N/A	No	#N/A	No	#N/A	119/75	#N/A	0.94	#N/A		#N/A		#N/A		#N/A
	650	662	MT/662	#N/A	M	#N/A	37	#N/A	None	#N/A		#N/A		#N/A	Yes	#N/A	No	#N/A	No	#N/A	119/66	#N/A	0.96	#N/A		#N/A		#N/A		#N/A
	651	664	NM/664	#N/A	M	#N/A	45	#N/A	None	#N/A		#N/A		#N/A	No	#N/A	No	#N/A	No	#N/A	104/103	#N/A	0.95	#N/A		#N/A		#N/A		#N/A
	652	666	NC/666	#N/A	M	#N/A	49	#N/A	None	#N/A		#N/A		#N/A	Yes	#N/A	Yes	#N/A	No	#N/A	105/69	#N/A	0.99	#N/A		#N/A		#N/A		#N/A
	653	668	NJ/668	#N/A	M	#N/A	61	#N/A	None	#N/A		#N/A		#N/A	Yes	#N/A	No	#N/A	Yes	#N/A	169/98	#N/A	0.96	#N/A		#N/A		#N/A		#N/A
	654	670	ND/670	#N/A	F	#N/A	49	#N/A	Other	#N/A	No	#N/A	No	#N/A	Yes	#N/A	No	#N/A	No	#N/A	114/80	#N/A	0.98	#N/A		#N/A		#N/A		#N/A
	655	671	HA/671	#N/A	M	#N/A	19	#N/A	None	#N/A		#N/A		#N/A	No	#N/A	No	#N/A	No	#N/A	138/61	#N/A	0.98	#N/A		#N/A		#N/A		#N/A
	656	672	MM/672	#N/A	F	#N/A	21	#N/A	None	#N/A	No	#N/A	No	#N/A	Yes	#N/A	No	#N/A	No	#N/A	118/71	#N/A	0.97	#N/A		#N/A		#N/A		#N/A
	657	673	NMG/673	#N/A	F	#N/A	30	#N/A	None	#N/A	No	#N/A	No	#N/A	No	#N/A	No	#N/A	No	#N/A	131/77	#N/A	0.98	#N/A		#N/A		#N/A		#N/A
	658	674	NT/674	#N/A	M	#N/A	20	#N/A	None	#N/A		#N/A		#N/A	No	#N/A	No	#N/A	No	#N/A	127/79	#N/A	0.9	#N/A		#N/A		#N/A		#N/A
	659	675	UI/675	#N/A	M	#N/A	23	#N/A	None	#N/A		#N/A		#N/A	Yes	#N/A	Yes	#N/A	Yes	#N/A	112/81	#N/A	0.99	#N/A		#N/A		#N/A		#N/A
	660	676	BP/676	#N/A	M	#N/A	31	#N/A	None	#N/A		#N/A		#N/A	No	#N/A	No	#N/A	No	#N/A	103/63	#N/A	0.98	#N/A	186	#N/A	3854	#N/A	64	#N/A
	661	677	NJP/677	#N/A	M	#N/A	48	#N/A	None	#N/A		#N/A		#N/A	Yes	#N/A	No	#N/A	No	#N/A	135/87	#N/A	0.98	#N/A		#N/A		#N/A		#N/A
	662	678	NE/678	#N/A	M	#N/A	28	#N/A	None	#N/A		#N/A		#N/A	No	#N/A		#N/A	No	#N/A	125/63	#N/A	0.97	#N/A		#N/A		#N/A		#N/A
	663	679	MN/679	#N/A	M	#N/A	31	#N/A	None	#N/A		#N/A		#N/A	Yes	#N/A	No	#N/A	No	#N/A	113/89	#N/A	0.96	#N/A		#N/A		#N/A		#N/A
	664	680	NE/680	#N/A	M	#N/A	22	#N/A	None	#N/A		#N/A		#N/A	Yes	#N/A	No	#N/A	No	#N/A	134/67	#N/A	0.98	#N/A		#N/A		#N/A		#N/A
	665	681	MM/681	#N/A	F	#N/A	18	#N/A	None	#N/A	No	#N/A	No	#N/A	No	#N/A	No	#N/A	No	#N/A	125/63	#N/A	0.97	#N/A		#N/A		#N/A		#N/A
	666	682	NF/682	#N/A	F	#N/A	46	#N/A	Liver	#N/A	No	#N/A	No	#N/A	Yes	#N/A	No	#N/A	No	#N/A	137/80	#N/A	0.94	#N/A		#N/A		#N/A		#N/A
	667	683	MA/683	#N/A	F	#N/A	34	#N/A	Other	#N/A	No	#N/A	Yes	#N/A	Yes	#N/A	No	#N/A	No	#N/A	136/91	#N/A	0.97	#N/A		#N/A		#N/A		#N/A
	668	684	NS/684	#N/A	F	#N/A	43	#N/A	Other	#N/A	No	#N/A	No	#N/A	No	#N/A	No	#N/A	No	#N/A	132/75	#N/A	0.94	#N/A		#N/A		#N/A		#N/A
	669	685	NV/685	#N/A	M	#N/A	21	#N/A	None	#N/A		#N/A		#N/A	Yes	#N/A	No	#N/A	No	#N/A	101/62	#N/A	0.96	#N/A		#N/A		#N/A		#N/A
	670	686	UA/686	#N/A	F	#N/A	49	#N/A	None	#N/A	No	#N/A	Yes	#N/A	No	#N/A	No	#N/A	No	#N/A	107/70	#N/A	0.94	#N/A		#N/A		#N/A		#N/A
	671	687	KT/687	#N/A	M	#N/A	46	#N/A	None	#N/A		#N/A		#N/A	No	#N/A	No	#N/A	No	#N/A	121/76	#N/A	0.96	#N/A		#N/A		#N/A		#N/A
	672	688	MIV/688	#N/A	F	#N/A	43	#N/A	None	#N/A	No	#N/A	Yes	#N/A	Yes	#N/A	No	#N/A	No	#N/A	135/80	#N/A	0.96	#N/A		#N/A		#N/A		#N/A
	673	689	NI/689	#N/A	F	#N/A	29	#N/A	None	#N/A	No	#N/A	No	#N/A	No	#N/A	No	#N/A	No	#N/A	127/86	#N/A	0.95	#N/A		#N/A		#N/A		#N/A
	674	690	HJD/690	#N/A	M	#N/A	65	#N/A	None	#N/A		#N/A		#N/A	Yes	#N/A	No	#N/A	Yes	#N/A	144/78	#N/A	0.99	#N/A		#N/A		#N/A		#N/A
	675	691	MA/691	#N/A	M	#N/A	32	#N/A	None	#N/A		#N/A		#N/A	No	#N/A	No	#N/A	No	#N/A	111/66	#N/A	0.98	#N/A		#N/A		#N/A		#N/A
	676	692	BG/692	#N/A	M	#N/A	20	#N/A	None	#N/A		#N/A		#N/A	Yes	#N/A	No	#N/A	No	#N/A	118/69	#N/A	0.98	#N/A		#N/A		#N/A		#N/A
	677	693	KS/693	#N/A	F	#N/A	61	#N/A	Hypertension	#N/A	No	#N/A	No	#N/A	No	#N/A	No	#N/A	Yes	#N/A	149/85	#N/A	0.95	#N/A		#N/A		#N/A		#N/A
	678	694	NC/694	#N/A	F	#N/A	32	#N/A	None	#N/A	No	#N/A	Yes	#N/A	No	#N/A	No	#N/A	No	#N/A	131/76	#N/A	0.98	#N/A		#N/A		#N/A		#N/A
	679	695	EB/695	#N/A	F	#N/A	18	#N/A	None	#N/A	No	#N/A	No	#N/A	No	#N/A	No	#N/A	No	#N/A	124/71	#N/A	0.91	#N/A		#N/A		#N/A		#N/A
	680	696	NN/696	#N/A	F	#N/A	27	#N/A	None	#N/A	No	#N/A	Yes	#N/A	Yes	#N/A	No	#N/A	No	#N/A	114/66	#N/A	0.95	#N/A		#N/A		#N/A		#N/A
	681	697	NB/697	#N/A	M	#N/A	22	#N/A	None	#N/A		#N/A		#N/A	No	#N/A	No	#N/A	No	#N/A	128/84	#N/A	0.97	#N/A		#N/A		#N/A		#N/A
	682	699	KA/699	#N/A	M	#N/A	42	#N/A	None	#N/A		#N/A		#N/A	Yes	#N/A	No	#N/A	Yes	#N/A	204/85	#N/A	0.96	#N/A		#N/A		#N/A		#N/A
	683	700	UA/700	#N/A	F	#N/A	28	#N/A	None	#N/A	No	#N/A	No	#N/A	No	#N/A	No	#N/A	No	#N/A	117/75	#N/A	0.97	#N/A		#N/A		#N/A		#N/A
	684	701	KL/701	#N/A	M	#N/A	39	#N/A	None	#N/A		#N/A		#N/A	No	#N/A	No	#N/A	No	#N/A	135/85	#N/A	0.98	#N/A		#N/A		#N/A		#N/A
	685	703	IS/703	#N/A	F	#N/A	41	#N/A	None	#N/A	No	#N/A	Yes	#N/A	Yes	#N/A	No	#N/A	Yes	#N/A	134/76	#N/A	0.99	#N/A		#N/A		#N/A		#N/A
	686	704	IJC/704	#N/A	M	#N/A	28	#N/A	None	#N/A		#N/A		#N/A	No	#N/A	No	#N/A	No	#N/A	124/86	#N/A	0.95	#N/A		#N/A		#N/A		#N/A
	687	705	MCI/705	#N/A	F	#N/A	27	#N/A	None	#N/A	No	#N/A	No	#N/A	No	#N/A	No	#N/A	No	#N/A	127/84	#N/A	0.99	#N/A		#N/A		#N/A		#N/A
	688	707	UA/707	#N/A	M	#N/A	22	#N/A	None	#N/A		#N/A		#N/A	Yes	#N/A	No	#N/A	No	#N/A	121/71	#N/A	0.97	#N/A		#N/A		#N/A		#N/A
	689	708	MJMV/708	#N/A	M	#N/A	22	#N/A	Asthma	#N/A		#N/A		#N/A	No	#N/A	No	#N/A	No	#N/A	139/76	#N/A	0.98	#N/A		#N/A		#N/A		#N/A
	690	709	MP/709	#N/A	M	#N/A	23	#N/A	None	#N/A		#N/A		#N/A	No	#N/A	No	#N/A	No	#N/A		#N/A		#N/A		#N/A		#N/A		#N/A
	691	710	MJI/710	#N/A	F	#N/A	37	#N/A	None	#N/A	No	#N/A	No	#N/A	No	#N/A	No	#N/A	No	#N/A	117/55	#N/A	0.96	#N/A		#N/A		#N/A		#N/A
	692	711	NH/711	#N/A	M	#N/A	22	#N/A	None	#N/A		#N/A		#N/A	No	#N/A	No	#N/A	No	#N/A	115/76	#N/A	0.97	#N/A		#N/A		#N/A		#N/A
	693	712	BE/712	#N/A	F	#N/A	59	#N/A	Stomach	#N/A	No	#N/A	No	#N/A	No	#N/A	No	#N/A	No	#N/A	96/61	#N/A	0.96	#N/A		#N/A		#N/A		#N/A
	694	713	MD/713	#N/A	F	#N/A	45	#N/A	None	#N/A	No	#N/A	No	#N/A	No	#N/A	No	#N/A	No	#N/A	109/69	#N/A	0.97	#N/A		#N/A		#N/A		#N/A
	695	714	MJN/714	#N/A	M	#N/A	22	#N/A	None	#N/A		#N/A		#N/A	No	#N/A	No	#N/A	No	#N/A	127/57	#N/A	0.99	#N/A		#N/A		#N/A		#N/A
	696	715	EM/715	#N/A	F	#N/A	18	#N/A	None	#N/A	No	#N/A	No	#N/A	No	#N/A	No	#N/A	Yes	#N/A	116/81	#N/A	0.99	#N/A		#N/A		#N/A		#N/A
	697	716	NP/716	#N/A	M	#N/A	29	#N/A	None	#N/A		#N/A		#N/A	Yes	#N/A	No	#N/A	Yes	#N/A	140/84	#N/A	0.95	#N/A		#N/A		#N/A		#N/A
	698	717	HC/717	#N/A	M	#N/A	52	#N/A	Hypertension	#N/A		#N/A		#N/A	No	#N/A	No	#N/A	No	#N/A	121/73	#N/A	0.98	#N/A		#N/A		#N/A		#N/A
	699	718	UG/718	#N/A	F	#N/A	27	#N/A	Other	#N/A	No	#N/A	No	#N/A	No	#N/A	No	#N/A	No	#N/A	120/78	#N/A	0.97	#N/A		#N/A		#N/A		#N/A
	700	719	RE/719	#N/A	M	#N/A	25	#N/A	None	#N/A		#N/A		#N/A	Yes	#N/A	No	#N/A	Yes	#N/A	133/88	#N/A	0.98	#N/A		#N/A		#N/A		#N/A
	701	720	IJ/720	#N/A	F	#N/A	32	#N/A	None	#N/A	No	#N/A	Yes	#N/A	No	#N/A	No	#N/A	No	#N/A	112/73	#N/A	0.96	#N/A		#N/A		#N/A		#N/A
	702	721	I/721	#N/A	M	#N/A	28	#N/A	None	#N/A		#N/A		#N/A	Yes	#N/A	No	#N/A	Yes	#N/A	133/75	#N/A	0.92	#N/A	254	#N/A	2868	#N/A	12	#N/A
	703	722	IC/722	#N/A	F	#N/A	27	#N/A	None	#N/A	No	#N/A	No	#N/A	No	#N/A	No	#N/A	No	#N/A	122/74	#N/A	0.97	#N/A		#N/A		#N/A		#N/A
	704	723	MC/723	#N/A	F	#N/A	22	#N/A	None	#N/A	Yes	#N/A	No	#N/A	Yes	#N/A	No	#N/A	No	#N/A		#N/A		#N/A		#N/A		#N/A		#N/A
	705	724	KS/724	#N/A	F	#N/A	30	#N/A	None	#N/A	Yes	#N/A	No	#N/A	No	#N/A	No	#N/A	No	#N/A	127/71	#N/A	0.98	#N/A		#N/A		#N/A		#N/A
	706	725	MD/725	#N/A	F	#N/A	65	#N/A	Other	#N/A		#N/A		#N/A	Yes	#N/A	No	#N/A	No	#N/A	128/66	#N/A	0.95	#N/A		#N/A		#N/A		#N/A
	707	726	BJ/726	#N/A	M	#N/A	64	#N/A	Hypertension	#N/A		#N/A		#N/A	Yes	#N/A	No	#N/A	No	#N/A	212/119	#N/A	0.94	#N/A		#N/A		#N/A		#N/A
	708	727	HP/727	#N/A	M	#N/A	22	#N/A	None	#N/A		#N/A		#N/A	No	#N/A	No	#N/A	No	#N/A	104/68	#N/A	0.98	#N/A		#N/A		#N/A		#N/A
	709	728	MV/728	#N/A	F	#N/A	18	#N/A	None	#N/A	No	#N/A	No	#N/A	No	#N/A	No	#N/A	No	#N/A	101/63	#N/A	0.99	#N/A		#N/A		#N/A		#N/A
	710	729	MC/729	#N/A	F	#N/A	53	#N/A	None	#N/A	No	#N/A	No	#N/A	No	#N/A	No	#N/A	No	#N/A	117/77	#N/A	0.98	#N/A		#N/A		#N/A		#N/A
	711	730	HE/730	#N/A	M	#N/A	41	#N/A	None	#N/A		#N/A		#N/A	Yes	#N/A	No	#N/A	No	#N/A	122/77	#N/A	0.95	#N/A		#N/A		#N/A		#N/A
	712	731	NF/731	#N/A	M	#N/A	33	#N/A	None	#N/A		#N/A		#N/A	No	#N/A	No	#N/A	No	#N/A	141/71	#N/A	0.99	#N/A		#N/A		#N/A		#N/A
	713	732	KS/732	#N/A	M	#N/A	40	#N/A	Other	#N/A	No	#N/A	No	#N/A	No	#N/A	No	#N/A	No	#N/A	139/88	#N/A	0.95	#N/A		#N/A		#N/A		#N/A
	714	733	BB/733	#N/A	M	#N/A	28	#N/A	None	#N/A		#N/A		#N/A	No	#N/A	No	#N/A	No	#N/A	129/68	#N/A	0.98	#N/A		#N/A		#N/A		#N/A
	715	734	MJP/734	#N/A	M	#N/A	30	#N/A	None	#N/A		#N/A		#N/A	Yes	#N/A	No	#N/A	No	#N/A	126/77	#N/A	0.98	#N/A		#N/A		#N/A		#N/A
	716	735	ME/735	#N/A	M	#N/A	23	#N/A	None	#N/A		#N/A		#N/A	No	#N/A	No	#N/A	Yes	#N/A	118/80	#N/A	0.99	#N/A		#N/A		#N/A		#N/A
	717	736	NH/736	#N/A	F	#N/A	21	#N/A	None	#N/A	No	#N/A	Yes	#N/A	Yes	#N/A	No	#N/A	No	#N/A	118/80	#N/A	0.98	#N/A		#N/A		#N/A		#N/A
	718	737	TE/737	#N/A	M	#N/A	18	#N/A	None	#N/A		#N/A		#N/A	No	#N/A	No	#N/A	No	#N/A	129/68	#N/A	0.98	#N/A		#N/A		#N/A		#N/A
	719	738	HT/738	#N/A	M	#N/A	55	#N/A	None	#N/A		#N/A		#N/A	Yes	#N/A	No	#N/A	Yes	#N/A	128/79	#N/A	0.99	#N/A		#N/A		#N/A		#N/A
	720	739	NG/739	#N/A	F	#N/A	22	#N/A	None	#N/A	No	#N/A	No	#N/A	No	#N/A	No	#N/A	No	#N/A	119/79	#N/A	0.46	#N/A		#N/A		#N/A		#N/A
	721	740	UT/740	#N/A	M	#N/A	21	#N/A	None	#N/A		#N/A		#N/A	Yes	#N/A	No	#N/A	No	#N/A	128/79	#N/A	0.97	#N/A		#N/A		#N/A		#N/A
	722	741	SE/741	#N/A	M	#N/A	60	#N/A	Hypertension	#N/A		#N/A		#N/A	No	#N/A	No	#N/A	Yes	#N/A	188/100	#N/A	0.99	#N/A		#N/A		#N/A		#N/A
	723	742	NC/742	#N/A	M	#N/A	31	#N/A	None	#N/A		#N/A		#N/A	Yes	#N/A	No	#N/A	No	#N/A	115/72	#N/A	0.94	#N/A		#N/A		#N/A		#N/A
	724	743	IP/743	#N/A	F	#N/A	18	#N/A	Stomach	#N/A	Yes	#N/A	No	#N/A	Yes	#N/A	No	#N/A	No	#N/A	124/71	#N/A	0.97	#N/A		#N/A		#N/A		#N/A
	725	744	NMR/744	#N/A	F	#N/A	36	#N/A	None	#N/A	No	#N/A	No	#N/A	No	#N/A	No	#N/A	No	#N/A	130/88	#N/A	0.98	#N/A		#N/A		#N/A		#N/A
	726	745	MO/745	#N/A	F	#N/A	46	#N/A	None	#N/A	No	#N/A	No	#N/A	No	#N/A	No	#N/A	No	#N/A	115/77	#N/A	0.98	#N/A		#N/A		#N/A		#N/A
	727	746	RJC/746	#N/A	M	#N/A	53	#N/A	None	#N/A		#N/A		#N/A	Yes	#N/A	No	#N/A	No	#N/A	137/84	#N/A	0.99	#N/A		#N/A		#N/A		#N/A
	728	747	ME/747	#N/A	M	#N/A	53	#N/A	None	#N/A		#N/A		#N/A	No	#N/A	No	#N/A	No	#N/A	154/93	#N/A	0.95	#N/A		#N/A		#N/A		#N/A
	729	798	MB/698	#N/A	F	#N/A	26	#N/A	None	#N/A	No	#N/A	No	#N/A	No	#N/A	No	#N/A	No	#N/A	123/70	#N/A	0.99	#N/A		#N/A		#N/A		#N/A
	730	800	MW/800	#N/A	M	#N/A	35	#N/A	None	#N/A		#N/A		#N/A	No	#N/A	No	#N/A	No	#N/A	143/100	#N/A	0.99	#N/A		#N/A		#N/A		#N/A
	731	801	MJ/801	#N/A	F	#N/A	38	#N/A	None	#N/A	No	#N/A	No	#N/A	No	#N/A	No	#N/A	No	#N/A	135/79	#N/A	0.99	#N/A		#N/A		#N/A		#N/A
	732	802	NJB/802	#N/A	M	#N/A	36	#N/A	None	#N/A		#N/A		#N/A	Yes	#N/A	No	#N/A	No	#N/A	111/69	#N/A	0.97	#N/A		#N/A		#N/A		#N/A
	733	803	TA/803	#N/A	M	#N/A	27	#N/A	None	#N/A		#N/A		#N/A	Yes	#N/A	Yes	#N/A	No	#N/A	125/59	#N/A	0.98	#N/A		#N/A		#N/A		#N/A
	734	804	UV/804	#N/A	F	#N/A	19	#N/A	None	#N/A	No	#N/A	No	#N/A	Yes	#N/A	No	#N/A	No	#N/A	144/98	#N/A	0.99	#N/A		#N/A		#N/A		#N/A
	735	805	BP/805	#N/A	F	#N/A	36	#N/A	None	#N/A	No	#N/A	Yes	#N/A	Yes	#N/A	No	#N/A	Yes	#N/A	117/80	#N/A	0.98	#N/A		#N/A		#N/A		#N/A
	736	806	NF/806	#N/A	M	#N/A	22	#N/A	None	#N/A		#N/A		#N/A	Yes	#N/A	No	#N/A	No	#N/A	127/62	#N/A	0.98	#N/A		#N/A		#N/A		#N/A
	737	807	UT/807	#N/A	M	#N/A	39	#N/A	None	#N/A		#N/A		#N/A	Yes	#N/A	No	#N/A	No	#N/A		#N/A		#N/A		#N/A		#N/A		#N/A
	738	808	KT/808	#N/A	M	#N/A	43	#N/A	None	#N/A		#N/A		#N/A	No	#N/A	No	#N/A	No	#N/A	130/75	#N/A	0.96	#N/A		#N/A		#N/A		#N/A
	739	809	BN/809	#N/A	M	#N/A	40	#N/A	None	#N/A		#N/A		#N/A	No	#N/A	No	#N/A	No	#N/A	125/74	#N/A	0.98	#N/A		#N/A		#N/A		#N/A
	740	810	IM/810	#N/A	M	#N/A	45	#N/A	None	#N/A		#N/A		#N/A	Yes	#N/A	No	#N/A	Yes	#N/A	154/99%	#N/A	0.97	#N/A		#N/A		#N/A		#N/A
	741	811	MR/811	#N/A	M	#N/A	41	#N/A	None	#N/A		#N/A		#N/A	Yes	#N/A	No	#N/A	Yes	#N/A	109/75	#N/A	0.96	#N/A		#N/A		#N/A		#N/A
	742	812	UA/812	#N/A	F	#N/A	28	#N/A	None	#N/A	No	#N/A	No	#N/A	No	#N/A	No	#N/A	No	#N/A	136/84	#N/A	0.99	#N/A		#N/A		#N/A		#N/A
	743	813	HS/813	#N/A	M	#N/A	49	#N/A	None	#N/A		#N/A		#N/A	Yes	#N/A	No	#N/A	Yes	#N/A	160/104	#N/A	0.97	#N/A		#N/A		#N/A		#N/A
	744	815	SH/815	#N/A	M	#N/A	28	#N/A	None	#N/A		#N/A		#N/A	Yes	#N/A	No	#N/A	No	#N/A	145/87	#N/A	0.97	#N/A		#N/A		#N/A		#N/A
	745	816	SE/816	#N/A	M	#N/A	32	#N/A	None	#N/A		#N/A		#N/A	Yes	#N/A	No	#N/A	No	#N/A	129/85	#N/A	0.99	#N/A		#N/A		#N/A		#N/A
	746	817	HE/817	#N/A	M	#N/A	39	#N/A	None	#N/A		#N/A		#N/A	Yes	#N/A	Yes	#N/A	No	#N/A	165/100	#N/A	0.98	#N/A		#N/A		#N/A		#N/A
	747	818	UG/818	#N/A	M	#N/A	64	#N/A	None	#N/A		#N/A		#N/A	No	#N/A	No	#N/A	Yes	#N/A	136/99	#N/A	0.99	#N/A		#N/A		#N/A		#N/A
	748	819	TE/819	#N/A	M	#N/A	40	#N/A	None	#N/A		#N/A		#N/A	Yes	#N/A	No	#N/A	No	#N/A	106/63	#N/A	0.98	#N/A		#N/A		#N/A		#N/A
	749	820	NC/820	#N/A	M	#N/A	34	#N/A	None	#N/A		#N/A		#N/A	No	#N/A	No	#N/A	No	#N/A	118/82	#N/A	0.99	#N/A		#N/A		#N/A		#N/A
	750	821	NE/821	#N/A	M	#N/A	22	#N/A	None	#N/A		#N/A		#N/A	Yes	#N/A	Yes	#N/A	No	#N/A	125/65	#N/A	0.99	#N/A		#N/A		#N/A		#N/A
	751	822	ST/822	#N/A	M	#N/A	62	#N/A	None	#N/A		#N/A		#N/A	Yes	#N/A	No	#N/A	No	#N/A	130/70	#N/A	0.96	#N/A		#N/A		#N/A		#N/A
	752	823	TED/823	#N/A	M	#N/A	25	#N/A	None	#N/A		#N/A		#N/A	Yes	#N/A	No	#N/A	No	#N/A	140/70	#N/A	0.99	#N/A		#N/A		#N/A		#N/A
	753	824	AF/824	#N/A	F	#N/A	35	#N/A	None	#N/A	No	#N/A	No	#N/A	No	#N/A	No	#N/A	No	#N/A	144/98	#N/A	0.98	#N/A		#N/A		#N/A		#N/A
	754	825	HMC/825	#N/A	F	#N/A	32	#N/A	None	#N/A	No	#N/A	Yes	#N/A	Yes	#N/A	No	#N/A	Yes	#N/A	141/84	#N/A	0.96	#N/A		#N/A		#N/A		#N/A
	755	826	NE/826	#N/A	M	#N/A	27	#N/A	None	#N/A		#N/A		#N/A	No	#N/A	No	#N/A	No	#N/A	136/70	#N/A	0.98	#N/A		#N/A		#N/A		#N/A
	756	827	IB/827	#N/A	M	#N/A	54	#N/A	None	#N/A		#N/A		#N/A	No	#N/A	No	#N/A	Yes	#N/A	132/75	#N/A	0.97	#N/A		#N/A		#N/A		#N/A
	757	828	NRP/828	#N/A	M	#N/A	45	#N/A	None	#N/A		#N/A		#N/A	No	#N/A	No	#N/A	No	#N/A	133/78	#N/A	0.98	#N/A		#N/A		#N/A		#N/A
	758	829	NT/829	#N/A	M	#N/A	30	#N/A	None	#N/A		#N/A		#N/A	Yes	#N/A	No	#N/A	No	#N/A	138/89	#N/A	0.97	#N/A		#N/A		#N/A		#N/A
	759	830	N/830	#N/A	M	#N/A	21	#N/A	None	#N/A		#N/A		#N/A	No	#N/A	No	#N/A	No	#N/A	129/67	#N/A	0.96	#N/A		#N/A		#N/A		#N/A
	760	831	ME/831	#N/A	M	#N/A	35	#N/A	None	#N/A		#N/A		#N/A	No	#N/A	No	#N/A	No	#N/A	115/74	#N/A	0.99	#N/A		#N/A		#N/A		#N/A
	761	833	HI/833	#N/A	M	#N/A	25	#N/A	None	#N/A		#N/A		#N/A	Yes	#N/A	Yes	#N/A	No	#N/A	111/68	#N/A	0.97	#N/A		#N/A		#N/A		#N/A
	762	834	NE/834	#N/A	M	#N/A	33	#N/A	None	#N/A		#N/A		#N/A	No	#N/A	No	#N/A	No	#N/A	131/67	#N/A	0.99	#N/A		#N/A		#N/A		#N/A
	763	835	TW/835	#N/A	M	#N/A	30	#N/A	None	#N/A		#N/A		#N/A	Yes	#N/A	No	#N/A	No	#N/A	133/81	#N/A	0.98	#N/A		#N/A		#N/A		#N/A
	764	836	IG/836	#N/A	M	#N/A	29	#N/A	None	#N/A		#N/A		#N/A	Yes	#N/A	No	#N/A	No	#N/A	135/74	#N/A	0.97	#N/A		#N/A		#N/A		#N/A
	765	837	ME/837	#N/A	F	#N/A	36	#N/A	None	#N/A	Yes	#N/A	No	#N/A	No	#N/A	No	#N/A	No	#N/A	139/84	#N/A	0.95	#N/A		#N/A		#N/A		#N/A
	766	838	IE/838	#N/A	M	#N/A	31	#N/A	None	#N/A		#N/A		#N/A	Yes	#N/A	No	#N/A	No	#N/A	129/75	#N/A	0.98	#N/A		#N/A		#N/A		#N/A
	767	839	HE/839	#N/A	M	#N/A	42	#N/A	None	#N/A		#N/A		#N/A	Yes	#N/A	No	#N/A	No	#N/A	134/81	#N/A	0.99	#N/A		#N/A		#N/A		#N/A
	768	840	ADD/840	#N/A	M	#N/A	24	#N/A	None	#N/A		#N/A		#N/A	Yes	#N/A	No	#N/A	No	#N/A	134/61	#N/A	0.99	#N/A		#N/A		#N/A		#N/A
	769	841	RD/841	#N/A	M	#N/A	25	#N/A	None	#N/A		#N/A		#N/A	No	#N/A	No	#N/A	No	#N/A	143/70	#N/A	0.97	#N/A		#N/A		#N/A		#N/A
	770	843	KN/843	#N/A	M	#N/A	51	#N/A	Liver	#N/A		#N/A		#N/A	No	#N/A	No	#N/A	No	#N/A	143/81	#N/A	0.96	#N/A		#N/A		#N/A		#N/A
	771	844	NE/844	#N/A	M	#N/A	29	#N/A	None	#N/A		#N/A		#N/A	Yes	#N/A	No	#N/A	No	#N/A	114/76	#N/A	0.97	#N/A		#N/A		#N/A		#N/A
	772	847	BJB/847	#N/A	M	#N/A	36	#N/A	None	#N/A		#N/A		#N/A	Yes	#N/A	Yes	#N/A	No	#N/A	134/76	#N/A	0.99	#N/A		#N/A		#N/A		#N/A
	773	849	MF/849	#N/A	M	#N/A	52	#N/A	None	#N/A		#N/A		#N/A	Yes	#N/A	No	#N/A	No	#N/A	124/74	#N/A	0.98	#N/A		#N/A		#N/A		#N/A
	774	850	NI/850	#N/A	M	#N/A	19	#N/A	None	#N/A		#N/A		#N/A	Yes	#N/A	Yes	#N/A	No	#N/A	126/86	#N/A	0.91	#N/A		#N/A		#N/A		#N/A
	775	851	MF/851	#N/A	M	#N/A	26	#N/A	None	#N/A		#N/A		#N/A	Yes	#N/A	No	#N/A	No	#N/A	137/80	#N/A	0.99	#N/A		#N/A		#N/A		#N/A
	776	852	NTB/852	#N/A	M	#N/A	41	#N/A	None	#N/A		#N/A		#N/A	No	#N/A	No	#N/A	Yes	#N/A	146/79	#N/A	0.98	#N/A		#N/A		#N/A		#N/A
	777	853	NP/853	#N/A	M	#N/A	38	#N/A	None	#N/A		#N/A		#N/A	Yes	#N/A	No	#N/A	No	#N/A	134/70	#N/A	0.96	#N/A		#N/A		#N/A		#N/A
	778	854	UB/854	#N/A	F	#N/A	42	#N/A	None	#N/A	No	#N/A	Yes	#N/A	No	#N/A	No	#N/A	No	#N/A	130/87	#N/A	0.98	#N/A		#N/A		#N/A		#N/A
	779	855	RJB/855	#N/A	M	#N/A	18	#N/A	None	#N/A		#N/A		#N/A	No	#N/A	No	#N/A	No	#N/A	116/64	#N/A	975	#N/A		#N/A		#N/A		#N/A
	780	856	ND/856	#N/A	M	#N/A	32	#N/A	None	#N/A		#N/A		#N/A	Yes	#N/A	Yes	#N/A	Yes	#N/A	128/72	#N/A	0.95	#N/A		#N/A		#N/A		#N/A
	781	857	NS/857	#N/A	M	#N/A	26	#N/A	None	#N/A		#N/A		#N/A	Yes	#N/A	Yes	#N/A	No	#N/A	122/87	#N/A	0.96	#N/A		#N/A		#N/A		#N/A
	782	858	ME/858	#N/A	M	#N/A	33	#N/A	None	#N/A		#N/A		#N/A	No	#N/A	No	#N/A	No	#N/A	113/71	#N/A	0.98	#N/A		#N/A		#N/A		#N/A
	783	859	MG/859	#N/A	F	#N/A	23	#N/A	None	#N/A	No	#N/A	No	#N/A	No	#N/A	No	#N/A	Yes	#N/A	102/70	#N/A	0.96	#N/A		#N/A		#N/A		#N/A
	784	860	MT/860	#N/A	M	#N/A	43	#N/A	None	#N/A		#N/A		#N/A	No	#N/A	No	#N/A	Yes	#N/A	117/75	#N/A	0.95	#N/A		#N/A		#N/A		#N/A
	785	861	UA/861	#N/A	F	#N/A	41	#N/A	None	#N/A	No	#N/A	No	#N/A	No	#N/A	No	#N/A	No	#N/A	131/79	#N/A	0.98	#N/A		#N/A		#N/A		#N/A
	786	862	DJC/862	#N/A	F	#N/A	39	#N/A	None	#N/A	No	#N/A	Yes	#N/A	Yes	#N/A	No	#N/A	No	#N/A	124/78	#N/A	0.98	#N/A		#N/A		#N/A		#N/A
	787	863	NAM/863	#N/A	M	#N/A	33	#N/A	None	#N/A		#N/A		#N/A	Yes	#N/A	No	#N/A	Yes	#N/A	160/92	#N/A	0.96	#N/A		#N/A		#N/A		#N/A
	788	864	BM/864	#N/A	F	#N/A	60	#N/A	None	#N/A	No	#N/A	No	#N/A	No	#N/A	No	#N/A	Yes	#N/A	197/102	#N/A	0.95	#N/A		#N/A		#N/A		#N/A
	789	865	MIO/865	#N/A	M	#N/A	25	#N/A	Other	#N/A		#N/A		#N/A	No	#N/A	No	#N/A	No	#N/A	101/55	#N/A	0.99	#N/A		#N/A		#N/A		#N/A
	790	866	MJJ/866	#N/A	M	#N/A	33	#N/A	Other	#N/A		#N/A		#N/A	No	#N/A	No	#N/A	No	#N/A	125/85	#N/A	0.96	#N/A		#N/A		#N/A		#N/A
	791	867	NE/867	#N/A	M	#N/A	27	#N/A	None	#N/A		#N/A		#N/A	Yes	#N/A	No	#N/A	No	#N/A	104/60	#N/A	96%F	#N/A		#N/A		#N/A		#N/A
	792	868	NJ/868	#N/A	M	#N/A	30	#N/A	None	#N/A		#N/A		#N/A	No	#N/A	No	#N/A	No	#N/A	110/53	#N/A	0.97	#N/A		#N/A		#N/A		#N/A
	793	869	BA/869	#N/A	M	#N/A	55	#N/A	None	#N/A		#N/A		#N/A	Yes	#N/A	No	#N/A	No	#N/A	146/95	#N/A	0.96	#N/A		#N/A		#N/A		#N/A
	794	870	TE/870	#N/A	M	#N/A	46	#N/A	None	#N/A		#N/A		#N/A	No	#N/A	No	#N/A	Yes	#N/A	132/80	#N/A	0.97	#N/A		#N/A		#N/A		#N/A
	795	871	NA/871	#N/A	F	#N/A	22	#N/A	None	#N/A	No	#N/A	No	#N/A	Yes	#N/A	No	#N/A	No	#N/A	102/73	#N/A	0.99	#N/A		#N/A		#N/A		#N/A
	796	872	MJP/872	#N/A	M	#N/A	39	#N/A	None	#N/A		#N/A		#N/A	Yes	#N/A	No	#N/A	No	#N/A	158/91	#N/A	0.98	#N/A		#N/A		#N/A		#N/A
	797	873	MC/873	#N/A	M	#N/A	26	#N/A	None	#N/A		#N/A		#N/A	No	#N/A	No	#N/A	Yes	#N/A	139/77	#N/A	0.96	#N/A		#N/A		#N/A		#N/A
	798	874	NT/874	#N/A	M	#N/A	33	#N/A	None	#N/A		#N/A		#N/A	Yes	#N/A	No	#N/A	No	#N/A	134/70	#N/A	0.96	#N/A		#N/A		#N/A		#N/A
	799	875	UJC/875	#N/A	M	#N/A	30	#N/A	None	#N/A		#N/A		#N/A	Yes	#N/A	No	#N/A	No	#N/A	135/78	#N/A	0.99	#N/A		#N/A		#N/A		#N/A
	800	876	ME/876	#N/A	M	#N/A	18	#N/A	None	#N/A		#N/A		#N/A	Yes	#N/A	No	#N/A	No	#N/A	110/70	#N/A	0.98	#N/A		#N/A		#N/A		#N/A
	801	877	RA/877	#N/A	M	#N/A	28	#N/A	None	#N/A		#N/A		#N/A	Yes	#N/A	No	#N/A	Yes	#N/A	133/80	#N/A	0.98	#N/A		#N/A		#N/A		#N/A
	802	878	TI/878	#N/A	M	#N/A	29	#N/A	None	#N/A		#N/A		#N/A	Yes	#N/A	Yes	#N/A	No	#N/A	130/75	#N/A	0.97	#N/A		#N/A		#N/A		#N/A
	803	880	UA/880	#N/A	M	#N/A	20	#N/A	None	#N/A		#N/A		#N/A	No	#N/A	No	#N/A	Yes	#N/A	93/42	#N/A	0.97	#N/A		#N/A		#N/A		#N/A
	804	881	NC/881	#N/A	M	#N/A	38	#N/A	None	#N/A		#N/A		#N/A	No	#N/A	No	#N/A	No	#N/A	148/84	#N/A	0.98	#N/A		#N/A		#N/A		#N/A
	805	882	NE/882	#N/A	M	#N/A	38	#N/A	None	#N/A		#N/A		#N/A	Yes	#N/A	No	#N/A	No	#N/A	149/88	#N/A	0.95	#N/A		#N/A		#N/A		#N/A
	806	883	MSB/883	#N/A	M	#N/A	31	#N/A	None	#N/A		#N/A		#N/A	Yes	#N/A	No	#N/A	Yes	#N/A	131/80	#N/A	0.99	#N/A		#N/A		#N/A		#N/A
	807	884	HD/884	#N/A	M	#N/A	20	#N/A	None	#N/A		#N/A		#N/A	Yes	#N/A	No	#N/A	No	#N/A	129/86	#N/A	0.98	#N/A		#N/A		#N/A		#N/A
	808	885	N/885	#N/A	M	#N/A	28	#N/A	Other	#N/A		#N/A		#N/A	Yes	#N/A	No	#N/A	No	#N/A	111/69	#N/A	0.98	#N/A		#N/A		#N/A		#N/A
	809	886	HI/886	#N/A	M	#N/A	30	#N/A	None	#N/A		#N/A		#N/A	No	#N/A	No	#N/A	No	#N/A		#N/A		#N/A		#N/A		#N/A		#N/A
	810	887	TF/887	#N/A	M	#N/A	37	#N/A	None	#N/A		#N/A		#N/A	Yes	#N/A	No	#N/A	No	#N/A	156/84	#N/A	0.98	#N/A		#N/A		#N/A		#N/A
	811	888	HP/888	#N/A	M	#N/A	32	#N/A	None	#N/A		#N/A		#N/A	Yes	#N/A	No	#N/A	No	#N/A	139/73	#N/A	0.99	#N/A		#N/A		#N/A		#N/A
	812	889	US/889	#N/A	F	#N/A	50	#N/A	None	#N/A	No	#N/A	No	#N/A	Yes	#N/A	No	#N/A	No	#N/A	174/108	#N/A	0.96	#N/A		#N/A		#N/A		#N/A
	813	890	HP/890	#N/A	M	#N/A	25	#N/A	None	#N/A		#N/A		#N/A	No	#N/A	No	#N/A	No	#N/A	97/52	#N/A	0.95	#N/A		#N/A		#N/A		#N/A
	814	891	AF/891	#N/A	F	#N/A	18	#N/A	None	#N/A	No	#N/A	No	#N/A	No	#N/A	No	#N/A	No	#N/A	125/82	#N/A	0.98	#N/A		#N/A		#N/A		#N/A
	815	892	MB/892	#N/A	F	#N/A	25	#N/A	None	#N/A	Yes	#N/A	Yes	#N/A	No	#N/A	No	#N/A	No	#N/A	131/87	#N/A	0.96	#N/A		#N/A		#N/A		#N/A
	816	893	MIB/893	#N/A	M	#N/A	39	#N/A	None	#N/A		#N/A		#N/A	Yes	#N/A	No	#N/A	No	#N/A	134/71	#N/A	0.99	#N/A		#N/A		#N/A		#N/A
	817	894	NF/894	#N/A	M	#N/A	25	#N/A	None	#N/A		#N/A		#N/A	No	#N/A	No	#N/A	No	#N/A	123/70	#N/A	0.99	#N/A		#N/A		#N/A		#N/A
	818	895	NV/895	#N/A	F	#N/A	23	#N/A	None	#N/A	No	#N/A	No	#N/A	No	#N/A	No	#N/A	No	#N/A	117/74	#N/A	0.97	#N/A		#N/A		#N/A		#N/A
	819	896	H/896	#N/A	M	#N/A	27	#N/A	None	#N/A		#N/A		#N/A	Yes	#N/A	No	#N/A	No	#N/A		#N/A		#N/A		#N/A		#N/A		#N/A
	820	897	NJC/897	#N/A	M	#N/A	25	#N/A	None	#N/A		#N/A		#N/A	Yes	#N/A	No	#N/A	No	#N/A	124/79	#N/A	0.99	#N/A		#N/A		#N/A		#N/A
	821	897	NV/897	#N/A	M	#N/A	45	#N/A	None	#N/A		#N/A		#N/A	Yes	#N/A	No	#N/A	No	#N/A	124/79	#N/A	0.99	#N/A		#N/A		#N/A		#N/A
	822	898	NH/898	#N/A	F	#N/A	24	#N/A	None	#N/A	No	#N/A	Yes	#N/A	No	#N/A	No	#N/A	No	#N/A	123/76	#N/A	0.98	#N/A		#N/A		#N/A		#N/A
	823	899	MD/899	#N/A	M	#N/A	28	#N/A	None	#N/A		#N/A		#N/A	No	#N/A	No	#N/A	No	#N/A	138/77	#N/A	0.96	#N/A		#N/A		#N/A		#N/A
	824	900	DJ/900	#N/A	M	#N/A	26	#N/A	None	#N/A		#N/A		#N/A	Yes	#N/A	Yes	#N/A	No	#N/A	177/122	#N/A	0.95	#N/A		#N/A		#N/A		#N/A
	825	901	MDA/901	#N/A	M	#N/A	20	#N/A	None	#N/A		#N/A		#N/A	Yes	#N/A	No	#N/A	No	#N/A	110/74	#N/A	0.98	#N/A		#N/A		#N/A		#N/A
	826	902	NO/902	#N/A	M	#N/A	20	#N/A	Other	#N/A		#N/A		#N/A	Yes	#N/A	No	#N/A	No	#N/A	146/48	#N/A	0.96	#N/A		#N/A		#N/A		#N/A
	827	903	NV/903	#N/A	M	#N/A	22	#N/A	None	#N/A		#N/A		#N/A	Yes	#N/A	No	#N/A	No	#N/A	121/58	#N/A	0.99	#N/A		#N/A		#N/A		#N/A
	828	904	UF/904	#N/A	M	#N/A	45	#N/A	None	#N/A		#N/A		#N/A	No	#N/A	No	#N/A	No	#N/A	131/84	#N/A	0.97	#N/A		#N/A		#N/A		#N/A
	829	905	NE/905	#N/A	M	#N/A	35	#N/A	Other	#N/A		#N/A		#N/A	No	#N/A	No	#N/A	No	#N/A	125/79	#N/A	0.98	#N/A		#N/A		#N/A		#N/A
	830	906	MD/906	#N/A	F	#N/A	62	#N/A	Hypertension	#N/A	No	#N/A	No	#N/A	Yes	#N/A	No	#N/A	No	#N/A	111/69	#N/A	0.98	#N/A		#N/A		#N/A		#N/A
	831	907	NJ/907	#N/A	F	#N/A	26	#N/A	None	#N/A	No	#N/A	Yes	#N/A	No	#N/A	No	#N/A	No	#N/A	103/93	#N/A	0.98	#N/A		#N/A		#N/A		#N/A
	832	908	TE/908	#N/A	M	#N/A	39	#N/A	Lung	#N/A		#N/A		#N/A	No	#N/A	No	#N/A	No	#N/A	123/86	#N/A	0.96	#N/A		#N/A		#N/A		#N/A
	833	909	UT/909	#N/A	M	#N/A	20	#N/A	None	#N/A		#N/A		#N/A	Yes	#N/A	No	#N/A	No	#N/A	129/68	#N/A	0.97	#N/A		#N/A		#N/A		#N/A
	834	910	NI/910	#N/A	M	#N/A	30	#N/A	None	#N/A		#N/A		#N/A	No	#N/A	No	#N/A	No	#N/A	97/60	#N/A	0.96	#N/A		#N/A		#N/A		#N/A
	835	911	NG/911	#N/A	M	#N/A	27	#N/A	None	#N/A		#N/A		#N/A	Yes	#N/A	No	#N/A	No	#N/A	144/86	#N/A	0.99	#N/A		#N/A		#N/A		#N/A
	836	912	NJ/912	#N/A	M	#N/A	22	#N/A	None	#N/A		#N/A		#N/A	No	#N/A	No	#N/A	No	#N/A	140/95	#N/A	0.98	#N/A		#N/A		#N/A		#N/A
	837	913	MJD/913	#N/A	M	#N/A	33	#N/A	None	#N/A		#N/A		#N/A	Yes	#N/A	No	#N/A	No	#N/A	132/69	#N/A	0.99	#N/A		#N/A		#N/A		#N/A
	838	914	HD/914	#N/A	M	#N/A	25	#N/A	None	#N/A		#N/A		#N/A	Yes	#N/A	No	#N/A	No	#N/A	126/79	#N/A	0.97	#N/A		#N/A		#N/A		#N/A
	839	915	NP/915	#N/A	M	#N/A	28	#N/A	None	#N/A		#N/A		#N/A	Yes	#N/A	No	#N/A	No	#N/A	137/85	#N/A	0.97	#N/A		#N/A		#N/A		#N/A
	840	916	MB/916	#N/A	F	#N/A	25	#N/A	None	#N/A	No	#N/A	No	#N/A	No	#N/A	No	#N/A	No	#N/A	115/65	#N/A	0.95	#N/A		#N/A		#N/A		#N/A
	841	917	BML/917	#N/A	F	#N/A	42	#N/A	None	#N/A	No	#N/A	Yes	#N/A	No	#N/A	No	#N/A	No	#N/A	183/106	#N/A	0.96	#N/A		#N/A		#N/A		#N/A
	842	918	MMC/918	#N/A	F	#N/A	38	#N/A	None	#N/A	No	#N/A	No	#N/A	Yes	#N/A	No	#N/A	No	#N/A	145/89	#N/A	0.95	#N/A		#N/A		#N/A		#N/A
	843	919	NI/919	#N/A	M	#N/A	39	#N/A	None	#N/A		#N/A		#N/A	Yes	#N/A	No	#N/A	No	#N/A	139/66	#N/A	0.98	#N/A		#N/A		#N/A		#N/A
	844	920	KA/920	#N/A	F	#N/A	21	#N/A	None	#N/A	No	#N/A	No	#N/A	No	#N/A	No	#N/A	No	#N/A	106/62	#N/A	0.98	#N/A		#N/A		#N/A		#N/A
	845	921	IB/921	#N/A	M	#N/A	19	#N/A	None	#N/A		#N/A		#N/A	Yes	#N/A	No	#N/A	No	#N/A	114/53	#N/A	0.98	#N/A		#N/A		#N/A		#N/A
	846	922	MJ/922	#N/A	M	#N/A	20	#N/A	None	#N/A		#N/A		#N/A	No	#N/A	No	#N/A	No	#N/A		#N/A		#N/A		#N/A		#N/A		#N/A
	847	923	MR/923	#N/A	F	#N/A	20	#N/A	None	#N/A	Yes	#N/A	No	#N/A	No	#N/A	No	#N/A	No	#N/A	118/82	#N/A	0.95	#N/A		#N/A		#N/A		#N/A
	848	924	BJP/924	#N/A	M	#N/A	42	#N/A	None	#N/A		#N/A		#N/A	Yes	#N/A	Yes	#N/A	No	#N/A	121/63	#N/A	0.97	#N/A		#N/A		#N/A		#N/A
	849	925	NJD/925	#N/A	M	#N/A	41	#N/A	None	#N/A		#N/A		#N/A	Yes	#N/A	No	#N/A	No	#N/A	121/68	#N/A	0.96	#N/A		#N/A		#N/A		#N/A
	850	926	NLD/926	#N/A	M	#N/A	39	#N/A	None	#N/A		#N/A		#N/A	Yes	#N/A	Yes	#N/A	No	#N/A	125/75	#N/A	0.97	#N/A		#N/A		#N/A		#N/A
	851	927	NP/927	#N/A	M	#N/A	30	#N/A	None	#N/A		#N/A		#N/A	Yes	#N/A	No	#N/A	No	#N/A	125/96	#N/A	0.99	#N/A		#N/A		#N/A		#N/A
	852	928	KV/928	#N/A	M	#N/A	29	#N/A	None	#N/A		#N/A		#N/A	Yes	#N/A	No	#N/A	No	#N/A	137/79	#N/A	0.98	#N/A		#N/A		#N/A		#N/A
	853	929	RJ/929	#N/A	M	#N/A	64	#N/A	None	#N/A		#N/A		#N/A	Yes	#N/A	No	#N/A	Yes	#N/A	149/82	#N/A	0.96	#N/A		#N/A		#N/A		#N/A
	854	930	KO/930	#N/A	M	#N/A	27	#N/A	Asthma	#N/A		#N/A		#N/A	Yes	#N/A	No	#N/A	No	#N/A	107/66	#N/A	0.99	#N/A		#N/A		#N/A		#N/A
	855	931	MD/931	#N/A	M	#N/A	23	#N/A	None	#N/A		#N/A		#N/A	Yes	#N/A	No	#N/A	Yes	#N/A	129/65	#N/A	0.98	#N/A		#N/A		#N/A		#N/A
	856	932	ID/932	#N/A	F	#N/A	21	#N/A	None	#N/A	No	#N/A	No	#N/A	No	#N/A	No	#N/A	No	#N/A		#N/A		#N/A		#N/A		#N/A		#N/A
	857	933	OEA/933	#N/A	M	#N/A	30	#N/A	None	#N/A		#N/A		#N/A	No	#N/A	No	#N/A	No	#N/A	114/68	#N/A	0.96	#N/A		#N/A		#N/A		#N/A
	858	934	MA/934	#N/A	F	#N/A	50	#N/A	None	#N/A	No	#N/A	No	#N/A	No	#N/A	No	#N/A	No	#N/A	135/71	#N/A	0.96	#N/A		#N/A		#N/A		#N/A
	859	935	NMJ/935	#N/A	F	#N/A	45	#N/A	None	#N/A	No	#N/A	No	#N/A	No	#N/A	No	#N/A	No	#N/A	129/91	#N/A	0.97	#N/A		#N/A		#N/A		#N/A
	860	936	RI/936	#N/A	M	#N/A	31	#N/A	None	#N/A		#N/A		#N/A	No	#N/A	No	#N/A	No	#N/A	128/87	#N/A	0.95	#N/A		#N/A		#N/A		#N/A
	861	937	HF/937	#N/A	M	#N/A	43	#N/A	None	#N/A		#N/A		#N/A	Yes	#N/A	No	#N/A	Yes	#N/A	140/70	#N/A	0.97	#N/A		#N/A		#N/A		#N/A
	862	938	BB/938	#N/A	M	#N/A	37	#N/A	None	#N/A		#N/A		#N/A	Yes	#N/A	No	#N/A	No	#N/A	117/73	#N/A	0.98	#N/A		#N/A		#N/A		#N/A
	863	939	NJD/939	#N/A	M	#N/A	36	#N/A	None	#N/A		#N/A		#N/A	Yes	#N/A	No	#N/A	No	#N/A	128/76	#N/A	0.96	#N/A		#N/A		#N/A		#N/A
	864	940	NJP/940	#N/A	M	#N/A	25	#N/A	None	#N/A		#N/A		#N/A	Yes	#N/A	No	#N/A	No	#N/A	133/83	#N/A	0.98	#N/A		#N/A		#N/A		#N/A
	865	941	BG/941	#N/A	M	#N/A	31	#N/A	None	#N/A		#N/A		#N/A	Yes	#N/A	No	#N/A	No	#N/A	138/77	#N/A	0.95	#N/A		#N/A		#N/A		#N/A
	866	942	UT/942	#N/A	M	#N/A	30	#N/A	None	#N/A		#N/A		#N/A	Yes	#N/A	No	#N/A	No	#N/A	114/65	#N/A	0.96	#N/A		#N/A		#N/A		#N/A
	867	943	RS/943	#N/A	M	#N/A	42	#N/A	None	#N/A		#N/A		#N/A	No	#N/A	No	#N/A	No	#N/A	135/88	#N/A	0.97	#N/A		#N/A		#N/A		#N/A
	868	944	UA/944	#N/A	F	#N/A	65	#N/A	Asthma	#N/A	No	#N/A	No	#N/A	Yes	#N/A	No	#N/A	No	#N/A	155/79	#N/A	0.97	#N/A		#N/A		#N/A		#N/A
	869	945	ZV/945	#N/A	M	#N/A	45	#N/A	Diabetes	#N/A		#N/A		#N/A	No	#N/A	No	#N/A	No	#N/A	104/69	#N/A	0.94	#N/A		#N/A		#N/A		#N/A
	870	946	UT/946	#N/A	F	#N/A	40	#N/A	Other	#N/A	No	#N/A	Yes	#N/A	Yes	#N/A	No	#N/A	Yes	#N/A	110/69	#N/A	0.97	#N/A		#N/A		#N/A		#N/A
	871	947	IJB/947	#N/A	M	#N/A	27	#N/A	None	#N/A		#N/A		#N/A	Yes	#N/A	No	#N/A	No	#N/A	166/90	#N/A	0.96	#N/A		#N/A		#N/A		#N/A
	872	948	NE/948	#N/A	F	#N/A	22	#N/A	None	#N/A	No	#N/A	No	#N/A	Yes	#N/A	No	#N/A	No	#N/A	114/80	#N/A	0.97	#N/A		#N/A		#N/A		#N/A
	873	949	TP/949	#N/A	M	#N/A	27	#N/A	None	#N/A		#N/A		#N/A	Yes	#N/A	No	#N/A	No	#N/A	134/71	#N/A	0.96	#N/A		#N/A		#N/A		#N/A
	874	950	GF/950	#N/A	M	#N/A	47	#N/A	None	#N/A		#N/A		#N/A	Yes	#N/A	No	#N/A	No	#N/A	142/86	#N/A	0.95	#N/A		#N/A		#N/A		#N/A
	875	951	IS/951	#N/A	F	#N/A	24	#N/A	None	#N/A	No	#N/A	No	#N/A	No	#N/A	No	#N/A	No	#N/A	112/72	#N/A	0.98	#N/A		#N/A		#N/A		#N/A
	876	952	NA/952	#N/A	M	#N/A	31	#N/A	None	#N/A		#N/A		#N/A	Yes	#N/A	Yes	#N/A	No	#N/A	134%86	#N/A	0.92	#N/A		#N/A		#N/A		#N/A
	877	953	RT/953	#N/A	M	#N/A	39	#N/A	None	#N/A		#N/A		#N/A	No	#N/A	No	#N/A	No	#N/A	122/76	#N/A	0.98	#N/A		#N/A		#N/A		#N/A
	878	954	MJB/954	#N/A	M	#N/A	36	#N/A	None	#N/A		#N/A		#N/A	Yes	#N/A	No	#N/A	No	#N/A	123/81	#N/A	0.98	#N/A		#N/A		#N/A		#N/A
	879	955	IM/955	#N/A	M	#N/A	29	#N/A	None	#N/A		#N/A		#N/A	Yes	#N/A	Yes	#N/A	No	#N/A	100/54	#N/A	0.97	#N/A		#N/A		#N/A		#N/A
	880	956	NZ/956	#N/A	F	#N/A	48	#N/A	Asthma	#N/A	No	#N/A	No	#N/A	No	#N/A	No	#N/A	Yes	#N/A	135/86	#N/A	0.97	#N/A		#N/A		#N/A		#N/A
	881	957	TE/957	#N/A	M	#N/A	32	#N/A	None	#N/A		#N/A		#N/A	No	#N/A	No	#N/A	No	#N/A	141/75	#N/A	0.97	#N/A		#N/A		#N/A		#N/A
	882	958	TD/958	#N/A	M	#N/A	37	#N/A	None	#N/A		#N/A		#N/A	No	#N/A	No	#N/A	No	#N/A	124/75	#N/A	0.99	#N/A		#N/A		#N/A		#N/A
	883	959	NI/959	#N/A	M	#N/A	40	#N/A	None	#N/A		#N/A		#N/A	Yes	#N/A	No	#N/A	No	#N/A	141/89	#N/A	0.97	#N/A		#N/A		#N/A		#N/A
	884	960	UT/960	#N/A	M	#N/A	32	#N/A	None	#N/A		#N/A		#N/A	No	#N/A	No	#N/A	No	#N/A	121/76	#N/A	0.98	#N/A		#N/A		#N/A		#N/A
	885	961	NI/961	#N/A	M	#N/A	35	#N/A	None	#N/A		#N/A		#N/A	Yes	#N/A	No	#N/A	No	#N/A	135/74	#N/A	0.98	#N/A		#N/A		#N/A		#N/A
	886	962	ED/962	#N/A	M	#N/A	36	#N/A	None	#N/A		#N/A		#N/A	Yes	#N/A	No	#N/A	No	#N/A	122/64	#N/A	0.97	#N/A		#N/A		#N/A		#N/A
	887	963	TT/963	#N/A	M	#N/A	21	#N/A	None	#N/A		#N/A		#N/A	Yes	#N/A	No	#N/A	No	#N/A	98/59	#N/A	0.98	#N/A		#N/A		#N/A		#N/A
	888	964	IJC/964	#N/A	M	#N/A	20	#N/A	None	#N/A		#N/A		#N/A	Yes	#N/A	No	#N/A	No	#N/A	124/75	#N/A	0.96	#N/A		#N/A		#N/A		#N/A
	889	965	NR/965	#N/A	M	#N/A	40	#N/A	None	#N/A		#N/A		#N/A	No	#N/A	No	#N/A	No	#N/A	111/72	#N/A	0.97	#N/A		#N/A		#N/A		#N/A
	890	966	HL/966	#N/A	M	#N/A	25	#N/A	None	#N/A		#N/A		#N/A	No	#N/A	No	#N/A	No	#N/A	119/75	#N/A	0.98	#N/A		#N/A		#N/A		#N/A
	891	967	US/967	#N/A	F	#N/A	20	#N/A	None	#N/A	No	#N/A	No	#N/A	No	#N/A	No	#N/A	No	#N/A	120/70	#N/A	0.94	#N/A		#N/A		#N/A		#N/A
	892	968	TO/968	#N/A	M	#N/A	27	#N/A	None	#N/A		#N/A		#N/A	Yes	#N/A	No	#N/A	No	#N/A	130/62	#N/A	0.96	#N/A		#N/A		#N/A		#N/A
	893	969	NO/969	#N/A	M	#N/A	25	#N/A	None	#N/A		#N/A		#N/A	Yes	#N/A	No	#N/A	No	#N/A	138/75	#N/A	0.97	#N/A		#N/A		#N/A		#N/A
	894	970	MJ/970	#N/A	M	#N/A	38	#N/A	None	#N/A		#N/A		#N/A	Yes	#N/A	Yes	#N/A	No	#N/A	141/80	#N/A	0.97	#N/A		#N/A		#N/A		#N/A
	895	971	TO/971	#N/A	M	#N/A	21	#N/A	None	#N/A		#N/A		#N/A	No	#N/A	No	#N/A	No	#N/A	156/69	#N/A	0.94	#N/A		#N/A		#N/A		#N/A
	896	972	NV/972	#N/A	M	#N/A	36	#N/A	None	#N/A		#N/A		#N/A	Yes	#N/A	No	#N/A	No	#N/A	125/82	#N/A	0.98	#N/A		#N/A		#N/A		#N/A
	897	973	UA/973	#N/A	F	#N/A	23	#N/A	None	#N/A	No	#N/A	No	#N/A	No	#N/A	No	#N/A	No	#N/A	130/72	#N/A	0.96	#N/A		#N/A		#N/A		#N/A
	898	974	TI/974	#N/A	M	#N/A	23	#N/A	None	#N/A		#N/A		#N/A	No	#N/A	No	#N/A	No	#N/A	135/88	#N/A	0.99	#N/A		#N/A		#N/A		#N/A
	899	975	BA/975	#N/A	M	#N/A	28	#N/A	None	#N/A		#N/A		#N/A	Yes	#N/A	No	#N/A	No	#N/A	119/74	#N/A	0.96	#N/A		#N/A		#N/A		#N/A
	900	976	NM/976	#N/A	M	#N/A	29	#N/A	None	#N/A		#N/A		#N/A	No	#N/A	No	#N/A	No	#N/A	123/7	#N/A	0.97	#N/A		#N/A		#N/A		#N/A
	901	979	BP/979	#N/A	M	#N/A	39	#N/A	None	#N/A		#N/A		#N/A	Yes	#N/A	No	#N/A	No	#N/A	124/84	#N/A	0.97	#N/A		#N/A		#N/A		#N/A
	902	984	ND/984	#N/A	F	#N/A	53	#N/A	Stomach	#N/A	No	#N/A	No	#N/A	No	#N/A	No	#N/A	No	#N/A	158/99	#N/A	0.97	#N/A		#N/A		#N/A		#N/A
	903	985	NJP/985	#N/A	M	#N/A	33	#N/A	None	#N/A		#N/A		#N/A	Yes	#N/A	No	#N/A	No	#N/A	117/68	#N/A	0.98	#N/A		#N/A		#N/A		#N/A
	904	988	KJD/988	#N/A	M	#N/A	54	#N/A	None	#N/A		#N/A		#N/A	Yes	#N/A	No	#N/A	No	#N/A	139/83	#N/A	0.96	#N/A		#N/A		#N/A		#N/A
	905	991	NJ/991	#N/A	M	#N/A	37	#N/A	None	#N/A		#N/A		#N/A	No	#N/A	No	#N/A	No	#N/A	139/76	#N/A	0.95	#N/A		#N/A		#N/A		#N/A
	906	993	HP/993	#N/A	M	#N/A	28	#N/A	None	#N/A		#N/A		#N/A	Yes	#N/A	No	#N/A	No	#N/A	98/60	#N/A	0.96	#N/A		#N/A		#N/A		#N/A
	907	994	NV/994	#N/A	F	#N/A	20	#N/A	None	#N/A	No	#N/A	No	#N/A	No	#N/A	No	#N/A	No	#N/A	124/87	#N/A	0.98	#N/A		#N/A		#N/A		#N/A
	908	996	BA/996	#N/A	M	#N/A	52	#N/A	None	#N/A		#N/A		#N/A	Yes	#N/A	No	#N/A	Yes	#N/A	121/78	#N/A	0.98	#N/A		#N/A		#N/A		#N/A
	909	998	MJ/998	#N/A	F	#N/A	40	#N/A	Stomach	#N/A	Yes	#N/A	No	#N/A	Yes	#N/A	No	#N/A	No	#N/A	97/63	#N/A	0.95	#N/A		#N/A		#N/A		#N/A
	910	1000	NF/1000	#N/A	M	#N/A	37	#N/A	None	#N/A		#N/A		#N/A	Yes	#N/A	No	#N/A	No	#N/A	130/79	#N/A	0.98	#N/A		#N/A		#N/A		#N/A
	911	1004	UJ/1004	#N/A	F	#N/A	18	#N/A	Other	#N/A	No	#N/A	No	#N/A	Yes	#N/A	No	#N/A	No	#N/A	118/77	#N/A	0.98	#N/A		#N/A		#N/A		#N/A
	912	1005	AA/1005	#N/A	M	#N/A	30	#N/A	None	#N/A		#N/A		#N/A	No	#N/A	No	#N/A	No	#N/A	100/60	#N/A	0.96	#N/A		#N/A		#N/A		#N/A
	913	1006	NB/1006	#N/A	F	#N/A	39	#N/A	None	#N/A	Yes	#N/A	Yes	#N/A	No	#N/A	No	#N/A	No	#N/A	115/80	#N/A	0.98	#N/A		#N/A		#N/A		#N/A
	914	1007	NI/1007	#N/A	M	#N/A	29	#N/A	None	#N/A		#N/A		#N/A	Yes	#N/A	No	#N/A	No	#N/A		#N/A		#N/A		#N/A		#N/A		#N/A
	915	1008	IE/1008	#N/A	M	#N/A	20	#N/A	None	#N/A		#N/A		#N/A	Yes	#N/A	No	#N/A	No	#N/A	115/84	#N/A	985	#N/A		#N/A		#N/A		#N/A
	916	1009	MJ/1009	#N/A	F	#N/A	18	#N/A	None	#N/A	No	#N/A	No	#N/A	Yes	#N/A	No	#N/A	No	#N/A	115/80	#N/A	0.98	#N/A		#N/A		#N/A		#N/A
	917	1010	HI/1010	#N/A	M	#N/A	20	#N/A	None	#N/A		#N/A		#N/A	Yes	#N/A	No	#N/A	No	#N/A	138/69	#N/A	0.99	#N/A		#N/A		#N/A		#N/A
	918	1011	MC/1011	#N/A	F	#N/A	44	#N/A	None	#N/A	No	#N/A	No	#N/A	No	#N/A	No	#N/A	No	#N/A	130/84	#N/A	0.98	#N/A		#N/A		#N/A		#N/A
	919	1012	ME/1012	#N/A	M	#N/A	19	#N/A	None	#N/A		#N/A		#N/A	Yes	#N/A	No	#N/A	No	#N/A	158/87	#N/A	0.97	#N/A		#N/A		#N/A		#N/A
	920	1013	MJ/1013	#N/A	F	#N/A	50	#N/A	Stomach	#N/A	No	#N/A	No	#N/A	No	#N/A	No	#N/A	Yes	#N/A	113/74	#N/A	0.95	#N/A		#N/A		#N/A		#N/A
	921	1014	MJ/1014	#N/A	M	#N/A	29	#N/A	None	#N/A		#N/A		#N/A	No	#N/A	No	#N/A	No	#N/A	127/94	#N/A	985	#N/A		#N/A		#N/A		#N/A
	922	1015	NP/1015	#N/A	M	#N/A	31	#N/A	None	#N/A		#N/A		#N/A	Yes	#N/A	No	#N/A	No	#N/A	133/52	#N/A	0.98	#N/A		#N/A		#N/A		#N/A
	923	1016	BH/1016	#N/A	F	#N/A	62	#N/A	Hypertension	#N/A	No	#N/A	No	#N/A	No	#N/A	No	#N/A	Yes	#N/A	120/78	#N/A	0.96	#N/A		#N/A		#N/A		#N/A
	924	1018	MF/1018	#N/A	M	#N/A	56	#N/A	Other	#N/A		#N/A		#N/A	No	#N/A	No	#N/A	No	#N/A	110/61	#N/A	0.96	#N/A		#N/A		#N/A		#N/A
	925	1019	RR/1019	#N/A	M	#N/A	65	#N/A	Liver	#N/A		#N/A		#N/A	No	#N/A	No	#N/A	Yes	#N/A	213/105	#N/A	0.98	#N/A		#N/A		#N/A		#N/A
	926	1020	CH/1020	#N/A	M	#N/A	62	#N/A	None	#N/A		#N/A		#N/A	No	#N/A	No	#N/A	No	#N/A	116/76	#N/A	0.97	#N/A		#N/A		#N/A		#N/A
	927	1021	BE/1021	#N/A	M	#N/A	46	#N/A	None	#N/A		#N/A		#N/A	No	#N/A	No	#N/A	No	#N/A	121/72	#N/A	0.95	#N/A		#N/A		#N/A		#N/A
	928	1023	IB/1023	#N/A	F	#N/A	38	#N/A	None	#N/A	Yes	#N/A	Yes	#N/A	No	#N/A	No	#N/A	No	#N/A	105/61	#N/A	975	#N/A		#N/A		#N/A		#N/A
	929	1028	AD/1028	#N/A	M	#N/A	46	#N/A	None	#N/A		#N/A		#N/A	Yes	#N/A	No	#N/A	No	#N/A	122/73	#N/A	0.97	#N/A		#N/A		#N/A		#N/A
	930	1033	NO/1033	#N/A	M	#N/A	39	#N/A	None	#N/A		#N/A		#N/A	No	#N/A	No	#N/A	No	#N/A	125/75	#N/A	0.94	#N/A		#N/A		#N/A		#N/A
	931	1034	NDJ/1034	#N/A	M	#N/A	43	#N/A	Asthma	#N/A		#N/A		#N/A	Yes	#N/A	No	#N/A	No	#N/A	116/84	#N/A	0.98	#N/A		#N/A		#N/A		#N/A
	932	1035	NM/1035	#N/A	M	#N/A	42	#N/A	None	#N/A		#N/A		#N/A	Yes	#N/A	No	#N/A	No	#N/A	136/95	#N/A	0.95	#N/A		#N/A		#N/A		#N/A
	933	1037	SM/1037	#N/A	M	#N/A	65	#N/A	None	#N/A		#N/A		#N/A	Yes	#N/A	No	#N/A	No	#N/A	142/80	#N/A	0.94	#N/A		#N/A		#N/A		#N/A
	934	1045	BA/1045	#N/A	M	#N/A	38	#N/A	None	#N/A		#N/A		#N/A	Yes	#N/A	No	#N/A	No	#N/A	145/81	#N/A	0.94	#N/A		#N/A		#N/A		#N/A
	935	1047	YF/1047	#N/A	M	#N/A	34	#N/A	None	#N/A		#N/A		#N/A	Yes	#N/A	No	#N/A	No	#N/A	145/80	#N/A	0.96	#N/A		#N/A		#N/A		#N/A
	936	1052	UD/1052	#N/A	M	#N/A	27	#N/A	None	#N/A		#N/A		#N/A	Yes	#N/A	No	#N/A	No	#N/A		#N/A		#N/A		#N/A		#N/A		#N/A
	937	1053	MB/1053	#N/A	M	#N/A	33	#N/A	None	#N/A		#N/A		#N/A	Yes	#N/A	Yes	#N/A	No	#N/A	122/77	#N/A	955	#N/A		#N/A		#N/A		#N/A
	938	1054	NV/1054	#N/A	M	#N/A	38	#N/A	None	#N/A		#N/A		#N/A	Yes	#N/A	No	#N/A	No	#N/A	108/62	#N/A	0.96	#N/A		#N/A		#N/A		#N/A
	939	1060	AN/1060	#N/A	F	#N/A	26	#N/A	None	#N/A	No	#N/A	No	#N/A	Yes	#N/A	No	#N/A	No	#N/A	112/65	#N/A	0.98	#N/A		#N/A		#N/A		#N/A
	940	1070	KA/1070	#N/A	M	#N/A	54	#N/A	None	#N/A		#N/A		#N/A	Yes	#N/A	Yes	#N/A	No	#N/A	119/81	#N/A	0.94	#N/A		#N/A		#N/A		#N/A
	941	1074	UML/1074	#N/A	F	#N/A	31	#N/A	None	#N/A	No	#N/A	No	#N/A	No	#N/A	No	#N/A	No	#N/A	127/79	#N/A	0.98	#N/A		#N/A		#N/A		#N/A
	942	1076	DV/1076	#N/A	M	#N/A	49	#N/A	None	#N/A		#N/A		#N/A	Yes	#N/A	No	#N/A	No	#N/A	110/53	#N/A	0.98	#N/A		#N/A		#N/A		#N/A
	943	1076	BE/1076	#N/A	M	#N/A	22	#N/A	None	#N/A		#N/A		#N/A	No	#N/A	No	#N/A	No	#N/A	110/53	#N/A	0.98	#N/A		#N/A		#N/A		#N/A
	944	1078	HI/1078	#N/A	M	#N/A	43	#N/A	None	#N/A		#N/A		#N/A	Yes	#N/A	Yes	#N/A	No	#N/A	144/81	#N/A	0.98	#N/A		#N/A		#N/A		#N/A
	945	1078	AJD/1078	#N/A	M	#N/A	44	#N/A	Hypertension	#N/A	No	#N/A	Yes	#N/A	No	#N/A	No	#N/A	No	#N/A	142/93	#N/A	0.96	#N/A		#N/A		#N/A		#N/A
	946	1079	NA/1079	#N/A	M	#N/A	32	#N/A	None	#N/A		#N/A		#N/A	Yes	#N/A	Yes	#N/A	No	#N/A	133/77	#N/A	975	#N/A		#N/A		#N/A		#N/A
	947	1080	MM/1080	#N/A	M	#N/A	61	#N/A	None	#N/A		#N/A		#N/A	Yes	#N/A	No	#N/A	No	#N/A	125/77	#N/A	0.95	#N/A		#N/A		#N/A		#N/A
	948	1081	NC/1081	#N/A	F	#N/A	33	#N/A	None	#N/A	Yes	#N/A	No	#N/A	No	#N/A	No	#N/A	No	#N/A	142/93	#N/A	0.96	#N/A		#N/A		#N/A		#N/A
	949	1082	HB/1082	#N/A	M	#N/A	35	#N/A	None	#N/A		#N/A		#N/A	Yes	#N/A	No	#N/A	No	#N/A	124/72	#N/A	0.96	#N/A		#N/A		#N/A		#N/A
	950	1083	HJR/1083	#N/A	M	#N/A	34	#N/A	None	#N/A		#N/A		#N/A	Yes	#N/A	No	#N/A	No	#N/A	132/70	#N/A	0.98	#N/A		#N/A		#N/A		#N/A
	951	1084	MD/1084	#N/A	M	#N/A	23	#N/A	None	#N/A		#N/A		#N/A	Yes	#N/A	No	#N/A	No	#N/A	116/64	#N/A	0.95	#N/A		#N/A		#N/A		#N/A
	952	1085	DP/1085	#N/A	F	#N/A	47	#N/A	None	#N/A	No	#N/A	No	#N/A	Yes	#N/A	No	#N/A	No	#N/A	108/69	#N/A	0.96	#N/A		#N/A		#N/A		#N/A
	953	1086	FM/1086	#N/A	M	#N/A	21	#N/A	None	#N/A		#N/A		#N/A	Yes	#N/A	No	#N/A	Yes	#N/A	130/70	#N/A	0.99	#N/A		#N/A		#N/A		#N/A
	954	1087	MO/1087	#N/A	F	#N/A	24	#N/A	None	#N/A	Yes	#N/A	No	#N/A	No	#N/A	No	#N/A	No	#N/A	130/75	#N/A	0.94	#N/A		#N/A		#N/A		#N/A
	955	1088	NE/1088	#N/A	M	#N/A	23	#N/A	None	#N/A		#N/A		#N/A	Yes	#N/A	No	#N/A	No	#N/A	130/70	#N/A	0.97	#N/A		#N/A		#N/A		#N/A
	956	1089	UG/1089	#N/A	F	#N/A	19	#N/A	None	#N/A	No	#N/A	No	#N/A	No	#N/A	No	#N/A	No	#N/A	124/72	#N/A	0.96	#N/A		#N/A		#N/A		#N/A
	957	1090	ZM/1090	#N/A	F	#N/A	64	#N/A	Hypertension	#N/A	No	#N/A	No	#N/A	No	#N/A	No	#N/A	No	#N/A	139/82	#N/A	0.95	#N/A		#N/A		#N/A		#N/A
	958	1091	MP/1091	#N/A	M	#N/A	44	#N/A	None	#N/A		#N/A		#N/A	Yes	#N/A	No	#N/A	No	#N/A	133/89	#N/A	0.98	#N/A		#N/A		#N/A		#N/A
	959	1092	NA/1092	#N/A	M	#N/A	41	#N/A	None	#N/A		#N/A		#N/A	Yes	#N/A	No	#N/A	No	#N/A	152/77	#N/A	0.96	#N/A		#N/A		#N/A		#N/A
	960	1093	UZ/1093	#N/A	F	#N/A	28	#N/A	None	#N/A	Yes	#N/A	Yes	#N/A	No	#N/A	No	#N/A	No	#N/A	111/79	#N/A	0.99	#N/A		#N/A		#N/A		#N/A
	961	1094	MI/1094	#N/A	M	#N/A	45	#N/A	None	#N/A		#N/A		#N/A	Yes	#N/A	No	#N/A	No	#N/A	123/58	#N/A	0.95	#N/A		#N/A		#N/A		#N/A
	962	1096	AJ/1096	#N/A	F	#N/A	38	#N/A	None	#N/A	No	#N/A	No	#N/A	No	#N/A	No	#N/A	No	#N/A	144/87	#N/A	0.97	#N/A		#N/A		#N/A		#N/A
	963	1097	NE/1097	#N/A	M	#N/A	51	#N/A	None	#N/A		#N/A		#N/A	Yes	#N/A	No	#N/A	No	#N/A	135/79	#N/A	0.96	#N/A		#N/A		#N/A		#N/A
	964	1098	HTC/1098	#N/A	M	#N/A	36	#N/A	None	#N/A		#N/A		#N/A	Yes	#N/A	No	#N/A	No	#N/A	125/72	#N/A	0.99	#N/A		#N/A		#N/A		#N/A
	965	1099	AZ/1099	#N/A	F	#N/A	49	#N/A	None	#N/A	No	#N/A	No	#N/A	No	#N/A	No	#N/A	Yes	#N/A	135//79	#N/A	0.96	#N/A		#N/A		#N/A		#N/A
	966	1100	HR/1100	#N/A	M	#N/A	19	#N/A	None	#N/A		#N/A		#N/A	Yes	#N/A	No	#N/A	No	#N/A	114/48	#N/A	0.97	#N/A		#N/A		#N/A		#N/A
	967	1102	NJB/1102	#N/A	M	#N/A	47	#N/A	None	#N/A		#N/A		#N/A	Yes	#N/A	No	#N/A	No	#N/A	102/66	#N/A	0.97	#N/A		#N/A		#N/A		#N/A
	968	1104	NF/1104	#N/A	M	#N/A	30	#N/A	None	#N/A		#N/A		#N/A	Yes	#N/A	No	#N/A	No	#N/A	109/69	#N/A	0.97	#N/A		#N/A		#N/A		#N/A
	969	1106	NA/1106	#N/A	F	#N/A	54	#N/A	None	#N/A	No	#N/A	No	#N/A	No	#N/A	No	#N/A	No	#N/A	111/71	#N/A	0.96	#N/A		#N/A		#N/A		#N/A
	970	1108	GT/1108	#N/A	M	#N/A	56	#N/A	None	#N/A		#N/A		#N/A	Yes	#N/A	No	#N/A	No	#N/A	111/76	#N/A	0.95	#N/A		#N/A		#N/A		#N/A
	971	1110	NJ/1110	#N/A	M	#N/A	49	#N/A	None	#N/A		#N/A		#N/A	No	#N/A	No	#N/A	No	#N/A	145/88	#N/A	0.97	#N/A		#N/A		#N/A		#N/A
	972	1111	NS/1111	#N/A	M	#N/A	28	#N/A	None	#N/A		#N/A		#N/A	Yes	#N/A	No	#N/A	No	#N/A	123/58	#N/A	0.95	#N/A		#N/A		#N/A		#N/A
	973	1112	DJC1112	#N/A	M	#N/A	21	#N/A	None	#N/A		#N/A		#N/A	Yes	#N/A	No	#N/A	No	#N/A	114/53	#N/A	0.95	#N/A		#N/A		#N/A		#N/A
	974	1113	UR/1113	#N/A	F	#N/A	54	#N/A	None	#N/A	No	#N/A	No	#N/A	Yes	#N/A	Yes	#N/A	No	#N/A	156/97	#N/A	0.96	#N/A		#N/A		#N/A		#N/A
	975	1114	FN/1114	#N/A	F	#N/A	51	#N/A	None	#N/A	No	#N/A	No	#N/A	No	#N/A	No	#N/A	No	#N/A	139/85	#N/A	0.96	#N/A		#N/A		#N/A		#N/A
	976	1115	AIS/1115	#N/A	M	#N/A	30	#N/A	None	#N/A		#N/A		#N/A	Yes	#N/A	No	#N/A	No	#N/A	120/86	#N/A	0.96	#N/A		#N/A		#N/A		#N/A
	977	1116	GS/1116	#N/A	M	#N/A	32	#N/A	None	#N/A		#N/A		#N/A	No	#N/A	No	#N/A	No	#N/A	177/121	#N/A	0.97	#N/A		#N/A		#N/A		#N/A
	978	1117	HF/1117	#N/A	M	#N/A	35	#N/A	None	#N/A		#N/A		#N/A	Yes	#N/A	No	#N/A	No	#N/A	137/82	#N/A	0.97	#N/A		#N/A		#N/A		#N/A
	979	1118	UA/1118	#N/A	F	#N/A	27	#N/A	None	#N/A	Yes	#N/A	No	#N/A	No	#N/A	No	#N/A	Yes	#N/A	117/63	#N/A	0.96	#N/A		#N/A		#N/A		#N/A
	980	1119	IE/1119	#N/A	M	#N/A	38	#N/A	None	#N/A		#N/A		#N/A	No	#N/A	No	#N/A	No	#N/A	118/63	#N/A	0.96	#N/A		#N/A		#N/A		#N/A
	981	1120	RC/1120	#N/A	M	#N/A	62	#N/A	Hypertension	#N/A		#N/A		#N/A	No	#N/A	No	#N/A	Yes	#N/A	207/117	#N/A	0.96	#N/A		#N/A		#N/A		#N/A
	982	1121	MC/1121	#N/A	M	#N/A	36	#N/A	None	#N/A		#N/A		#N/A	Yes	#N/A	No	#N/A	No	#N/A	126/71	#N/A	0.98	#N/A		#N/A		#N/A		#N/A
	983	1122	UC/1122	#N/A	F	#N/A	21	#N/A	None	#N/A	No	#N/A	Yes	#N/A	No	#N/A	No	#N/A	No	#N/A	102/51	#N/A	0.98	#N/A		#N/A		#N/A		#N/A
	984	1123	MD/1123	#N/A	M	#N/A	24	#N/A	None	#N/A		#N/A		#N/A	Yes	#N/A	No	#N/A	No	#N/A	110/71	#N/A	0.96	#N/A		#N/A		#N/A		#N/A
	985	1124	NE/1124	#N/A	M	#N/A	33	#N/A	None	#N/A		#N/A		#N/A	No	#N/A	No	#N/A	No	#N/A	134/85	#N/A	0.98	#N/A		#N/A		#N/A		#N/A
	986	1125	ZI/1125	#N/A	M	#N/A	34	#N/A	None	#N/A		#N/A		#N/A	Yes	#N/A	No	#N/A	No	#N/A	134/80	#N/A	985	#N/A		#N/A		#N/A		#N/A
	987	1126	EMJ/1126	#N/A	M	#N/A	55	#N/A	Hypertension	#N/A		#N/A		#N/A	Yes	#N/A	No	#N/A	No	#N/A	134/79	#N/A	0.99	#N/A		#N/A		#N/A		#N/A
	988	1127	ME/1127	#N/A	M	#N/A	23	#N/A	None	#N/A		#N/A		#N/A	Yes	#N/A	No	#N/A	Yes	#N/A	114/66	#N/A	975	#N/A		#N/A		#N/A		#N/A
	989	1128	SO/1128	#N/A	M	#N/A	18	#N/A	None	#N/A		#N/A		#N/A	Yes	#N/A	No	#N/A	No	#N/A	124/64	#N/A	0.97	#N/A		#N/A		#N/A		#N/A
	990	1129	MC/1129	#N/A	F	#N/A	20	#N/A	None	#N/A	No	#N/A	Yes	#N/A	No	#N/A	No	#N/A	No	#N/A	113/57	#N/A	0.97	#N/A		#N/A		#N/A		#N/A
	991	1130	NN/1130	#N/A	M	#N/A	37	#N/A	None	#N/A		#N/A		#N/A	Yes	#N/A	No	#N/A	No	#N/A	135/87	#N/A	0.98	#N/A		#N/A		#N/A		#N/A
	992	1131	HP/1131	#N/A	M	#N/A	51	#N/A	None	#N/A		#N/A		#N/A	No	#N/A	No	#N/A	No	#N/A	131//73	#N/A	0.96	#N/A		#N/A		#N/A		#N/A
	993	1132	N/1132	#N/A	M	#N/A	30	#N/A	Stomach	#N/A		#N/A		#N/A	Yes	#N/A	Yes	#N/A	No	#N/A	103/61	#N/A	0.96	#N/A		#N/A		#N/A		#N/A
	994	1133	TJ/1133	#N/A	M	#N/A	19	#N/A	None	#N/A		#N/A		#N/A	No	#N/A	No	#N/A	No	#N/A	132/77	#N/A	0.99	#N/A		#N/A		#N/A		#N/A
	995	1134	GA/1134	#N/A	M	#N/A	63	#N/A	None	#N/A		#N/A		#N/A	Yes	#N/A	No	#N/A	No	#N/A	121/86	#N/A	0.98	#N/A		#N/A		#N/A		#N/A
	996	1135	NJC/1135	#N/A	M	#N/A	23	#N/A	None	#N/A		#N/A		#N/A	Yes	#N/A	No	#N/A	No	#N/A	147/80	#N/A	0.98	#N/A		#N/A		#N/A		#N/A
	997	1137	DI/1137	#N/A	M	#N/A	42	#N/A	None	#N/A		#N/A		#N/A	Yes	#N/A	No	#N/A	No	#N/A	135/81	#N/A	0.95	#N/A		#N/A		#N/A		#N/A
	998	1138	TJD/1138	#N/A	M	#N/A	40	#N/A	None	#N/A		#N/A		#N/A	No	#N/A	No	#N/A	Yes	#N/A	127/75	#N/A	0.95	#N/A		#N/A		#N/A		#N/A
	999	1139	TJMV/1139	#N/A	M	#N/A	30	#N/A	None	#N/A		#N/A		#N/A	No	#N/A	No	#N/A	No	#N/A	100/67	#N/A	0.96	#N/A		#N/A		#N/A		#N/A
	1000	1141	MC/1141	#N/A	F	#N/A	35	#N/A	None	#N/A	No	#N/A	Yes	#N/A	No	#N/A	No	#N/A	No	#N/A	143/90	#N/A	0.99	#N/A		#N/A		#N/A		#N/A
	1001	1143	MS/1143	#N/A	M	#N/A	29	#N/A	None	#N/A		#N/A		#N/A	Yes	#N/A	No	#N/A	No	#N/A		#N/A		#N/A		#N/A		#N/A		#N/A
	1002	1145	UL/1145	#N/A	F	#N/A	26	#N/A	None	#N/A	No	#N/A	Yes	#N/A	No	#N/A	No	#N/A	No	#N/A	97/79	#N/A	0.96	#N/A		#N/A		#N/A		#N/A
	1003	1147	MT/1147	#N/A	M	#N/A	53	#N/A	None	#N/A		#N/A		#N/A	Yes	#N/A	No	#N/A	Yes	#N/A	136/92	#N/A	0.97	#N/A		#N/A		#N/A		#N/A
	1004	1149	NL/1149	#N/A	F	#N/A	54	#N/A	None	#N/A	No	#N/A	No	#N/A	No	#N/A	No	#N/A	No	#N/A	149/86	#N/A	0.98	#N/A		#N/A		#N/A		#N/A
	1005	1150	TO/1150	#N/A	M	#N/A	21	#N/A	None	#N/A		#N/A		#N/A	Yes	#N/A	No	#N/A	No	#N/A	122/61	#N/A	0.95	#N/A		#N/A		#N/A		#N/A
	1006	1151	MTD/1151	#N/A	M	#N/A	19	#N/A	Stomach	#N/A		#N/A		#N/A	No	#N/A	No	#N/A	No	#N/A	111/63	#N/A	0.97	#N/A		#N/A		#N/A		#N/A
	1007	1157	NI/1157	#N/A	F	#N/A	50	#N/A	None	#N/A	No	#N/A	No	#N/A	No	#N/A	No	#N/A	No	#N/A	146/74	#N/A	0.98	#N/A		#N/A		#N/A		#N/A
	1008	1158	KR/1158	#N/A	M	#N/A	39	#N/A	None	#N/A		#N/A		#N/A	No	#N/A	No	#N/A	No	#N/A	105/79	#N/A	0.96	#N/A		#N/A		#N/A		#N/A
	1009	1161	NJ/1161	#N/A	M	#N/A	41	#N/A	None	#N/A		#N/A		#N/A	Yes	#N/A	No	#N/A	No	#N/A	120/71	#N/A	0.98	#N/A		#N/A		#N/A		#N/A
	1010	1162	MG/1162	#N/A	M	#N/A	32	#N/A	None	#N/A		#N/A		#N/A	Yes	#N/A	No	#N/A	No	#N/A	154/93	#N/A	0.97	#N/A		#N/A		#N/A		#N/A
	1011	1163	BF/1163	#N/A	M	#N/A	46	#N/A	None	#N/A		#N/A		#N/A	Yes	#N/A	No	#N/A	No	#N/A	108/71	#N/A	0.96	#N/A		#N/A		#N/A		#N/A
	1012	1164	DS/1164	#N/A	F	#N/A	32	#N/A	None	#N/A	No	#N/A	No	#N/A	No	#N/A	No	#N/A	No	#N/A	114/69	#N/A	0.96	#N/A		#N/A		#N/A		#N/A
	1013	1165	GI/1165	#N/A	M	#N/A	40	#N/A	None	#N/A		#N/A		#N/A	Yes	#N/A	Yes	#N/A	No	#N/A	128/87	#N/A	0.99	#N/A		#N/A		#N/A		#N/A
	1014	1167	MA/1167	#N/A	M	#N/A	36	#N/A	None	#N/A		#N/A		#N/A	Yes	#N/A	No	#N/A	Yes	#N/A	139/76	#N/A	0.97	#N/A		#N/A		#N/A		#N/A
	1015	1169	TF/1169	#N/A	M	#N/A	24	#N/A	None	#N/A		#N/A		#N/A	No	#N/A	No	#N/A	No	#N/A	147/74	#N/A	0.98	#N/A		#N/A		#N/A		#N/A
	1016	1170	HJC/1170	#N/A	M	#N/A	41	#N/A	Hypertension	#N/A		#N/A		#N/A	No	#N/A	No	#N/A	No	#N/A	129/77	#N/A	0.95	#N/A		#N/A		#N/A		#N/A
	1017	1171	UJ/1171	#N/A	M	#N/A	34	#N/A	None	#N/A		#N/A		#N/A	No	#N/A	No	#N/A	Yes	#N/A	135/78	#N/A	0.98	#N/A		#N/A		#N/A		#N/A
	1018	1173	UE/1173	#N/A	M	#N/A	28	#N/A	None	#N/A		#N/A		#N/A	Yes	#N/A	No	#N/A	No	#N/A	171/91	#N/A	0.98	#N/A		#N/A		#N/A		#N/A
	1019	1174	GU/1174	#N/A	M	#N/A	23	#N/A	None	#N/A		#N/A		#N/A	Yes	#N/A	No	#N/A	No	#N/A	117/69	#N/A	0.95	#N/A		#N/A		#N/A		#N/A
	1020	1175	NJ/1175	#N/A	M	#N/A	50	#N/A	None	#N/A		#N/A		#N/A	No	#N/A	No	#N/A	Yes	#N/A	130/67	#N/A	0.97	#N/A		#N/A		#N/A		#N/A
	1021	1177	NF/1177	#N/A	M	#N/A	36	#N/A	None	#N/A		#N/A		#N/A	Yes	#N/A	No	#N/A	No	#N/A	108/66	#N/A	0.96	#N/A		#N/A		#N/A		#N/A
	1022	1179	NG/1179	#N/A	M	#N/A	41	#N/A	None	#N/A		#N/A		#N/A	No	#N/A	No	#N/A	No	#N/A	113/66	#N/A	0.98	#N/A		#N/A		#N/A		#N/A
	1023	1181	DJP/1181	#N/A	M	#N/A	27	#N/A	None	#N/A		#N/A		#N/A	Yes	#N/A	No	#N/A	No	#N/A	125/67	#N/A	0.93	#N/A		#N/A		#N/A		#N/A
	1024	1183	AM/1183	#N/A	M	#N/A	24	#N/A	None	#N/A		#N/A		#N/A	No	#N/A	No	#N/A	No	#N/A	145/79	#N/A	0.98	#N/A		#N/A		#N/A		#N/A
	1025	1185	US/1185	#N/A	F	#N/A	42	#N/A	Diabetes	#N/A	No	#N/A	Yes	#N/A	No	#N/A	No	#N/A	No	#N/A	111/72	#N/A	0.98	#N/A		#N/A		#N/A		#N/A
	1026	1186	S/1186	#N/A	M	#N/A	25	#N/A	None	#N/A		#N/A		#N/A	Yes	#N/A	No	#N/A	No	#N/A		#N/A		#N/A		#N/A		#N/A		#N/A
	1027	1188	UMC/1188	#N/A	F	#N/A	40	#N/A	None	#N/A	No	#N/A	Yes	#N/A	No	#N/A	No	#N/A	No	#N/A	125/75	#N/A	0.96	#N/A		#N/A		#N/A		#N/A
	1028	1189	NP/1189	#N/A	M	#N/A	21	#N/A	None	#N/A		#N/A		#N/A	Yes	#N/A	No	#N/A	No	#N/A	145/60	#N/A	0.98	#N/A		#N/A		#N/A		#N/A
	1029	1190	CW/1190	#N/A	M	#N/A	33	#N/A	None	#N/A		#N/A		#N/A	Yes	#N/A	No	#N/A	No	#N/A	125/76	#N/A	0.97	#N/A		#N/A		#N/A		#N/A
	1030	1192	NT/1192	#N/A	M	#N/A	46	#N/A	None	#N/A		#N/A		#N/A	No	#N/A	No	#N/A	No	#N/A	109/71	#N/A	0.95	#N/A		#N/A		#N/A		#N/A
	1031	1193	NS/1193	#N/A	F	#N/A	22	#N/A	None	#N/A	No	#N/A	Yes	#N/A	Yes	#N/A	No	#N/A	No	#N/A	116/80	#N/A	0.97	#N/A		#N/A		#N/A		#N/A
	1032	1194	MA/1194	#N/A	M	#N/A	38	#N/A	None	#N/A		#N/A		#N/A	No	#N/A	No	#N/A	No	#N/A	146/92	#N/A	0.96	#N/A		#N/A		#N/A		#N/A
	1033	1195	NF/1195	#N/A	M	#N/A	40	#N/A	Other	#N/A		#N/A		#N/A	No	#N/A	No	#N/A	No	#N/A	115/70	#N/A	0.96	#N/A		#N/A		#N/A		#N/A
	1034	1196	GJ/1196	#N/A	M	#N/A	23	#N/A	None	#N/A		#N/A		#N/A	Yes	#N/A	No	#N/A	No	#N/A	129/74	#N/A	0.97	#N/A		#N/A		#N/A		#N/A
	1035	1199	TE/1199	#N/A	M	#N/A	19	#N/A	None	#N/A		#N/A		#N/A	No	#N/A	No	#N/A	No	#N/A	118/58	#N/A	0.94	#N/A		#N/A		#N/A		#N/A
	1036	1200	NP/1200	#N/A	F	#N/A	60	#N/A	None	#N/A	No	#N/A	No	#N/A	No	#N/A	No	#N/A	No	#N/A	136/77	#N/A	0.96	#N/A		#N/A		#N/A		#N/A
	1037	1201	MF/1201	#N/A	F	#N/A	50	#N/A	Other	#N/A	No	#N/A	No	#N/A	No	#N/A	No	#N/A	Yes	#N/A	120/81	#N/A	0.99	#N/A		#N/A		#N/A		#N/A
	1038	1205	UG/1205	#N/A	F	#N/A	38	#N/A	None	#N/A	No	#N/A	Yes	#N/A	No	#N/A	No	#N/A	No	#N/A	110/74	#N/A	0.97	#N/A		#N/A		#N/A		#N/A
	1039	1206	SF/1206	#N/A	M	#N/A	43	#N/A	None	#N/A		#N/A		#N/A	Yes	#N/A	No	#N/A	No	#N/A	141/78	#N/A	0.96	#N/A		#N/A		#N/A		#N/A
	1040	1209	MCI/1209	#N/A	F	#N/A	49	#N/A	None	#N/A	No	#N/A	No	#N/A	Yes	#N/A	No	#N/A	No	#N/A	89/77	#N/A	0.98	#N/A		#N/A		#N/A		#N/A
	1041	1211	RS/1211	#N/A	M	#N/A	23	#N/A	None	#N/A		#N/A		#N/A	Yes	#N/A	No	#N/A	No	#N/A	133/71	#N/A	0.95	#N/A		#N/A		#N/A		#N/A
	1042	1214	UF/1214	#N/A	F	#N/A	39	#N/A	None	#N/A	No	#N/A	No	#N/A	No	#N/A	No	#N/A	No	#N/A	170/96	#N/A	0.96	#N/A		#N/A		#N/A		#N/A
	1043	1215	IC/1215	#N/A	F	#N/A	53	#N/A	None	#N/A	No	#N/A	No	#N/A	Yes	#N/A	No	#N/A	No	#N/A	152/87	#N/A	0.96	#N/A		#N/A		#N/A		#N/A
	1044	1216	MG/1216	#N/A	M	#N/A	47	#N/A	None	#N/A		#N/A		#N/A	Yes	#N/A	No	#N/A	No	#N/A	127/71	#N/A	0.96	#N/A		#N/A		#N/A		#N/A
	1045	1218	NE/1218	#N/A	M	#N/A	25	#N/A	None	#N/A		#N/A		#N/A	Yes	#N/A	No	#N/A	No	#N/A	122/67	#N/A	0.98	#N/A		#N/A		#N/A		#N/A
	1046	1219	RT/1219	#N/A	M	#N/A	30	#N/A	None	#N/A		#N/A		#N/A	No	#N/A	No	#N/A	No	#N/A	124/81	#N/A	0.97	#N/A		#N/A		#N/A		#N/A
	1047	1220	HJ/1220	#N/A	M	#N/A	21	#N/A	None	#N/A		#N/A		#N/A	Yes	#N/A	No	#N/A	No	#N/A	124/59	#N/A	0.97	#N/A		#N/A		#N/A		#N/A
	1048	1221	UR/1221	#N/A	M	#N/A	27	#N/A	None	#N/A		#N/A		#N/A	No	#N/A	No	#N/A	No	#N/A		#N/A		#N/A		#N/A		#N/A		#N/A
	1049	1222	LB/1222	#N/A	F	#N/A	49	#N/A	None	#N/A	No	#N/A	No	#N/A	Yes	#N/A	No	#N/A	No	#N/A	116/75	#N/A	0.95	#N/A		#N/A		#N/A		#N/A
	1050	1223	MS/1223	#N/A	M	#N/A	44	#N/A	None	#N/A		#N/A		#N/A	No	#N/A	No	#N/A	Yes	#N/A	140/86	#N/A	0.96	#N/A		#N/A		#N/A		#N/A
	1051	1224	NE/1224	#N/A	F	#N/A	26	#N/A	None	#N/A		#N/A		#N/A	No	#N/A	No	#N/A	No	#N/A	125/75	#N/A	0.98	#N/A		#N/A		#N/A		#N/A
	1052	1225	KL/1225	#N/A	F	#N/A	37	#N/A	None	#N/A	No	#N/A	Yes	#N/A	No	#N/A	No	#N/A	Yes	#N/A	131/88	#N/A	0.98	#N/A		#N/A		#N/A		#N/A
	1053	1226	KL/1226	#N/A	F	#N/A	35	#N/A	None	#N/A	Yes	#N/A	No	#N/A	No	#N/A	No	#N/A	No	#N/A	109/78	#N/A	0.98	#N/A		#N/A		#N/A		#N/A
	1054	1227	MF/1227	#N/A	F	#N/A	33	#N/A	None	#N/A	No	#N/A	Yes	#N/A	No	#N/A	No	#N/A	No	#N/A	119/78	#N/A	0.98	#N/A		#N/A		#N/A		#N/A
	1055	1228	US/1228	#N/A	F	#N/A	20	#N/A	Stomach	#N/A	No	#N/A	No	#N/A	No	#N/A	No	#N/A	No	#N/A	113/71	#N/A	0.98	#N/A		#N/A		#N/A		#N/A
	1056	1229	NI/1229	#N/A	M	#N/A	29	#N/A	None	#N/A		#N/A		#N/A	Yes	#N/A	No	#N/A	No	#N/A	147/101	#N/A	0.99	#N/A		#N/A		#N/A		#N/A
	1057	1230	NE/1230	#N/A	M	#N/A	29	#N/A	None	#N/A		#N/A		#N/A	Yes	#N/A	No	#N/A	No	#N/A	133/84	#N/A	0.99	#N/A		#N/A		#N/A		#N/A
	1058	1231	MA/1231	#N/A	M	#N/A	42	#N/A	None	#N/A		#N/A		#N/A	No	#N/A	No	#N/A	No	#N/A	120/83	#N/A	0.98	#N/A		#N/A		#N/A		#N/A
	1059	1232	KB/1232	#N/A	M	#N/A	24	#N/A	None	#N/A		#N/A		#N/A	Yes	#N/A	No	#N/A	Yes	#N/A	130/78	#N/A	0.98	#N/A		#N/A		#N/A		#N/A
	1060	1233	NJB/1233	#N/A	M	#N/A	36	#N/A	None	#N/A		#N/A		#N/A	Yes	#N/A	No	#N/A	No	#N/A	117/87	#N/A	0.97	#N/A		#N/A		#N/A		#N/A
	1061	1234	TC/1234	#N/A	M	#N/A	34	#N/A	None	#N/A		#N/A		#N/A	Yes	#N/A	No	#N/A	Yes	#N/A	117/87	#N/A	0.98	#N/A		#N/A		#N/A		#N/A
	1062	1235	IN/1235	#N/A	M	#N/A	22	#N/A	None	#N/A		#N/A		#N/A	Yes	#N/A	No	#N/A	No	#N/A	120/81	#N/A	0.95	#N/A		#N/A		#N/A		#N/A
	1063	1237	NE/1237	#N/A	M	#N/A	19	#N/A	None	#N/A		#N/A		#N/A	No	#N/A	No	#N/A	No	#N/A	126/74	#N/A	0.98	#N/A		#N/A		#N/A		#N/A
	1064	1238	TF/1238	#N/A	M	#N/A	18	#N/A	None	#N/A	No	#N/A	No	#N/A	No	#N/A	No	#N/A	No	#N/A	111/77	#N/A	0.98	#N/A		#N/A		#N/A		#N/A
	1065	1239	NH/1239	#N/A	F	#N/A	38	#N/A	None	#N/A	No	#N/A	Yes	#N/A	No	#N/A	No	#N/A	No	#N/A	133/59	#N/A	0.96	#N/A		#N/A		#N/A		#N/A
	1066	1240	NO/1240	#N/A	M	#N/A	37	#N/A	None	#N/A	No	#N/A	No	#N/A	No	#N/A	No	#N/A	No	#N/A	121/74	#N/A	0.96	#N/A		#N/A		#N/A		#N/A
	1067	1241	NJP/1241	#N/A	M	#N/A	33	#N/A	None	#N/A		#N/A		#N/A	No	#N/A	No	#N/A	No	#N/A	114/64	#N/A	0.97	#N/A		#N/A		#N/A		#N/A
	1068	1242	UY/1242	#N/A	M	#N/A	18	#N/A	None	#N/A	No	#N/A	No	#N/A	Yes	#N/A	No	#N/A	Yes	#N/A	111/77	#N/A	0.98	#N/A		#N/A		#N/A		#N/A
	1069	1243	RD/1243	#N/A	M	#N/A	38	#N/A	None	#N/A		#N/A		#N/A	No	#N/A	No	#N/A	No	#N/A	104/71	#N/A	0.98	#N/A		#N/A		#N/A		#N/A
	1070	1244	SP/1244	#N/A	M	#N/A	18	#N/A	None	#N/A		#N/A		#N/A	No	#N/A	No	#N/A	No	#N/A	137/84	#N/A	0.97	#N/A		#N/A		#N/A		#N/A
	1071	1245	BF/1245	#N/A	M	#N/A	38	#N/A	Diabetes	#N/A		#N/A		#N/A	Yes	#N/A	No	#N/A	No	#N/A	148/97	#N/A	0.96	#N/A		#N/A		#N/A		#N/A
	1072	1246	TI/1246	#N/A	M	#N/A	18	#N/A	None	#N/A		#N/A		#N/A	No	#N/A	No	#N/A	No	#N/A	121/79	#N/A	0.95	#N/A		#N/A		#N/A		#N/A
	1073	1247	NF/1247	#N/A	M	#N/A	27	#N/A	None	#N/A		#N/A		#N/A	No	#N/A	No	#N/A	No	#N/A	120/77	#N/A	0.98	#N/A		#N/A		#N/A		#N/A
	1074	1248	TG/1248	#N/A	M	#N/A	18	#N/A	None	#N/A		#N/A		#N/A	No	#N/A	No	#N/A	No	#N/A	124/67	#N/A	0.99	#N/A		#N/A		#N/A		#N/A
	1075	1249	ME/1249	#N/A	M	#N/A	18	#N/A	None	#N/A		#N/A		#N/A	Yes	#N/A	No	#N/A	No	#N/A	101/77	#N/A	0.98	#N/A		#N/A		#N/A		#N/A
	1076	1250	KR/1250	#N/A	F	#N/A	53	#N/A	None	#N/A	No	#N/A		#N/A	No	#N/A	No	#N/A	No	#N/A	143/85	#N/A	0.95	#N/A		#N/A		#N/A		#N/A
	1077	1251	SE/1251	#N/A	M	#N/A	29	#N/A	None	#N/A		#N/A		#N/A	No	#N/A	No	#N/A	No	#N/A	113/72	#N/A	0.98	#N/A		#N/A		#N/A		#N/A
	1078	1252	NW/1252	#N/A	M	#N/A	26	#N/A	Stomach	#N/A		#N/A		#N/A	Yes	#N/A	No	#N/A	No	#N/A	123/69	#N/A	0.98	#N/A		#N/A		#N/A		#N/A
	1079	1253	BF/1253	#N/A	M	#N/A	57	#N/A	Diabetes	#N/A		#N/A		#N/A	No	#N/A	No	#N/A	Yes	#N/A	164/98	#N/A	0.99	#N/A		#N/A		#N/A		#N/A
	1080	1254	NF/1254	#N/A	F	#N/A	35	#N/A	None	#N/A	No	#N/A	No	#N/A	Yes	#N/A	No	#N/A	Yes	#N/A	148/97	#N/A	0.94	#N/A		#N/A		#N/A		#N/A
	1081	1255	TM/1255	#N/A	M	#N/A	59	#N/A	None	#N/A		#N/A		#N/A	No	#N/A	No	#N/A	No	#N/A	183/112	#N/A	0.99	#N/A		#N/A		#N/A		#N/A
	1082	1257	NA/1257	#N/A	M	#N/A	39	#N/A	None	#N/A		#N/A		#N/A	No	#N/A	No	#N/A	No	#N/A	112/75	#N/A	0.97	#N/A		#N/A		#N/A		#N/A
	1083	1258	NJD/1258	#N/A	F	#N/A	61	#N/A	None	#N/A		#N/A		#N/A	No	#N/A	No	#N/A	No	#N/A	194/106	#N/A	0.98	#N/A		#N/A		#N/A		#N/A
	1084	1259	GS/1259	#N/A	M	#N/A	50	#N/A	None	#N/A		#N/A		#N/A	No	#N/A	No	#N/A	No	#N/A	120/74	#N/A	0.99	#N/A		#N/A		#N/A		#N/A
	1085	1260	IT/1260	#N/A	M	#N/A	24	#N/A	None	#N/A		#N/A		#N/A	Yes	#N/A	No	#N/A	No	#N/A	128/81	#N/A	0.98	#N/A		#N/A		#N/A		#N/A
	1086	1261	UA/1261	#N/A	F	#N/A	53	#N/A	None	#N/A	No	#N/A	No	#N/A	No	#N/A	No	#N/A	No	#N/A	136/73	#N/A	0.99	#N/A		#N/A		#N/A		#N/A
	1087	1262	UC/1262	#N/A	M	#N/A	43	#N/A	None	#N/A	No	#N/A	No	#N/A	No	#N/A	No	#N/A	No	#N/A	158/92	#N/A	0.97	#N/A		#N/A		#N/A		#N/A
	1088	1263	MM/1263	#N/A	M	#N/A	50	#N/A	Hypertension	#N/A		#N/A		#N/A	No	#N/A	No	#N/A	Yes	#N/A	167/90	#N/A	0.95	#N/A		#N/A		#N/A		#N/A
	1089	1265	NP/1265	#N/A	M	#N/A	24	#N/A	None	#N/A		#N/A		#N/A	Yes	#N/A	No	#N/A	No	#N/A	135/87	#N/A	0.98	#N/A		#N/A		#N/A		#N/A
	1090	1266	AJ/1266	#N/A	F	#N/A	39	#N/A	None	#N/A	No	#N/A	No	#N/A	No	#N/A	No	#N/A	No	#N/A	111/62	#N/A	0.99	#N/A		#N/A		#N/A		#N/A
	1091	1267	NF/1267	#N/A	F	#N/A	19	#N/A	None	#N/A	No	#N/A	No	#N/A	No	#N/A	No	#N/A	No	#N/A	111/62	#N/A	0.98	#N/A		#N/A		#N/A		#N/A
	1092	1267	TE/1267	#N/A	M	#N/A	45	#N/A	None	#N/A		#N/A		#N/A	Yes	#N/A	No	#N/A	No	#N/A	139/84	#N/A	0.97	#N/A		#N/A		#N/A		#N/A
	1093	1269	BA/1269	#N/A	M	#N/A	23	#N/A	None	#N/A		#N/A		#N/A	No	#N/A	No	#N/A	No	#N/A	120/78	#N/A	0.98	#N/A		#N/A		#N/A		#N/A
	1094	1270	MS/1270	#N/A	M	#N/A	45	#N/A	None	#N/A		#N/A		#N/A	No	#N/A	No	#N/A	No	#N/A	113/56	#N/A	0.98	#N/A		#N/A		#N/A		#N/A
	1095	1271	NV/1271	#N/A	M	#N/A	41	#N/A	None	#N/A		#N/A		#N/A	No	#N/A	No	#N/A	No	#N/A	139/85	#N/A	0.97	#N/A		#N/A		#N/A		#N/A
	1096	1272	IF/1272	#N/A	M	#N/A	22	#N/A	None	#N/A		#N/A		#N/A	No	#N/A	No	#N/A	No	#N/A	145/76	#N/A	0.96	#N/A		#N/A		#N/A		#N/A
	1097	1273	DE/1273	#N/A	M	#N/A	40	#N/A	None	#N/A		#N/A		#N/A	Yes	#N/A	No	#N/A	Yes	#N/A	152/93	#N/A	0.96	#N/A		#N/A		#N/A		#N/A
	1098	1274	MJ/1274	#N/A	F	#N/A	30	#N/A	None	#N/A	No	#N/A	No	#N/A	No	#N/A	No	#N/A	No	#N/A	124/81	#N/A	0.98	#N/A		#N/A		#N/A		#N/A
	1099	1275	NV/1275	#N/A	M	#N/A	38	#N/A	None	#N/A		#N/A		#N/A	No	#N/A	No	#N/A	No	#N/A	133/86	#N/A	0.99	#N/A		#N/A		#N/A		#N/A
	1100	1276	TS/1276	#N/A	M	#N/A	43	#N/A	None	#N/A		#N/A		#N/A	Yes	#N/A	No	#N/A	Yes	#N/A	113/56	#N/A	0.98	#N/A		#N/A		#N/A		#N/A
	1101	1277	MJB/1277	#N/A	M	#N/A	28	#N/A	None	#N/A		#N/A		#N/A	Yes	#N/A	No	#N/A	No	#N/A	118/67	#N/A	0.99	#N/A		#N/A		#N/A		#N/A
	1102	1278	UJD/1278	#N/A	M	#N/A	33	#N/A	None	#N/A		#N/A		#N/A	Yes	#N/A	No	#N/A	No	#N/A	138/84	#N/A	0.99	#N/A		#N/A		#N/A		#N/A
	1103	1279	UJ/1279	#N/A	M	#N/A	23	#N/A	None	#N/A		#N/A		#N/A	No	#N/A	No	#N/A	No	#N/A	115/70	#N/A	0.98	#N/A		#N/A		#N/A		#N/A
	1104	1280	GP/1280	#N/A	M	#N/A	59	#N/A	None	#N/A		#N/A		#N/A	No	#N/A	No	#N/A	No	#N/A	125/75	#N/A	0.99	#N/A		#N/A		#N/A		#N/A
	1105	1280	UD/1280	#N/A	F	#N/A	20	#N/A	None	#N/A	No	#N/A	No	#N/A	No	#N/A	No	#N/A	No	#N/A	108/70	#N/A	0.99	#N/A		#N/A		#N/A		#N/A
	1106	1282	TP/1282	#N/A	M	#N/A	20	#N/A	None	#N/A		#N/A		#N/A	Yes	#N/A	No	#N/A	No	#N/A	110/70	#N/A	0.99	#N/A		#N/A		#N/A		#N/A
	1107	1283	MW/1283	#N/A	M	#N/A	23	#N/A	None	#N/A		#N/A		#N/A	Yes	#N/A	No	#N/A	No	#N/A	134/81	#N/A	0.99	#N/A		#N/A		#N/A		#N/A
	1108	1284	MO/1284	#N/A	M	#N/A	28	#N/A	None	#N/A		#N/A		#N/A	Yes	#N/A	No	#N/A	No	#N/A	138/79	#N/A	0.98	#N/A		#N/A		#N/A		#N/A
	1109	1284	MO/1284	#N/A	F	#N/A	37	#N/A	None	#N/A	No	#N/A	Yes	#N/A	No	#N/A	No	#N/A	No	#N/A	138/79	#N/A	0.98	#N/A		#N/A		#N/A		#N/A
	1110	1285	KA/1285	#N/A	M	#N/A	32	#N/A	None	#N/A		#N/A		#N/A	No	#N/A	No	#N/A	No	#N/A	110/72	#N/A	0.98	#N/A		#N/A		#N/A		#N/A
	1111	1287	ME/1287	#N/A	F	#N/A	57	#N/A	None	#N/A	No	#N/A	No	#N/A	No	#N/A	No	#N/A	Yes	#N/A	151/94	#N/A	0.97	#N/A		#N/A		#N/A		#N/A
	1112	1288	NAH/1288	#N/A	M	#N/A	61	#N/A	None	#N/A		#N/A		#N/A	No	#N/A	No	#N/A	No	#N/A	158/80	#N/A	0.97	#N/A		#N/A		#N/A		#N/A
	1113	1289	NH/1289	#N/A	M	#N/A	56	#N/A	None	#N/A		#N/A		#N/A	No	#N/A	No	#N/A	Yes	#N/A	125/74	#N/A	0.98	#N/A		#N/A		#N/A		#N/A
	1114	1290	MT/1290	#N/A	M	#N/A	43	#N/A	None	#N/A		#N/A		#N/A	Yes	#N/A	No	#N/A	No	#N/A	113/73	#N/A	0.99	#N/A		#N/A		#N/A		#N/A
	1115	1291	HE/1291	#N/A	M	#N/A	39	#N/A	None	#N/A		#N/A		#N/A	No	#N/A	No	#N/A	No	#N/A	112/74	#N/A	0.99	#N/A		#N/A		#N/A		#N/A
	1116	1292	RK/1292	#N/A	M	#N/A	51	#N/A	None	#N/A		#N/A		#N/A	Yes	#N/A	No	#N/A	Yes	#N/A	124/80	#N/A	0.98	#N/A		#N/A		#N/A		#N/A
	1117	1293	MG/1293	#N/A	M	#N/A	26	#N/A	None	#N/A		#N/A		#N/A	Yes	#N/A	No	#N/A	No	#N/A	113/71	#N/A	0.98	#N/A		#N/A		#N/A		#N/A
	1118	1294	NJD/1294	#N/A	M	#N/A	40	#N/A	None	#N/A		#N/A		#N/A	No	#N/A	No	#N/A	No	#N/A	127/69	#N/A	0.96	#N/A		#N/A		#N/A		#N/A
	1119	1295	NF/1295	#N/A	M	#N/A	34	#N/A	None	#N/A		#N/A		#N/A	Yes	#N/A	No	#N/A	No	#N/A	139/79	#N/A	0.98	#N/A		#N/A		#N/A		#N/A
	1120	1296	BE/1296	#N/A	M	#N/A	24	#N/A	None	#N/A		#N/A		#N/A	Yes	#N/A	No	#N/A	No	#N/A	127/69	#N/A	0.96	#N/A		#N/A		#N/A		#N/A
	1121	1297	IJ/1297	#N/A	F	#N/A	24	#N/A	None	#N/A	No	#N/A	Yes	#N/A	No	#N/A	No	#N/A	No	#N/A	111/60	#N/A	0.99	#N/A		#N/A		#N/A		#N/A
	1122	1298	UD/1298	#N/A	F	#N/A	25	#N/A	None	#N/A	No	#N/A	No	#N/A	No	#N/A	No	#N/A	No	#N/A	115/70	#N/A	0.99	#N/A		#N/A		#N/A		#N/A
	1123	1299	MR/1299	#N/A	M	#N/A	44	#N/A	None	#N/A		#N/A		#N/A	Yes	#N/A	Yes	#N/A	No	#N/A	98/60	#N/A	0.98	#N/A		#N/A		#N/A		#N/A
	1124	1300	RL/1300	#N/A	M	#N/A	44	#N/A	Other	#N/A		#N/A		#N/A	No	#N/A	No	#N/A	Yes	#N/A	132/91	#N/A	0.97	#N/A		#N/A		#N/A		#N/A
	1125	1301	NE/1301	#N/A	M	#N/A	31	#N/A	None	#N/A		#N/A		#N/A	No	#N/A	No	#N/A	No	#N/A	125/77	#N/A	0.96	#N/A		#N/A		#N/A		#N/A
	1126	1302	NT/1302	#N/A	F	#N/A	60	#N/A	None	#N/A	No	#N/A	No	#N/A	Yes	#N/A	No	#N/A	No	#N/A	132/65	#N/A	0.99	#N/A		#N/A		#N/A		#N/A
	1127	1303	BD/1303	#N/A	M	#N/A	19	#N/A	None	#N/A		#N/A		#N/A	No	#N/A	No	#N/A	No	#N/A	121/55	#N/A	0.97	#N/A		#N/A		#N/A		#N/A
	1128	1304	KE/1395	#N/A	M	#N/A	31	#N/A	None	#N/A	No	#N/A	Yes	#N/A	No	#N/A	No	#N/A	No	#N/A	110/72	#N/A	0.98	#N/A		#N/A		#N/A		#N/A
	1129	1304	BJB/1304	#N/A	M	#N/A	45	#N/A	None	#N/A		#N/A		#N/A	Yes	#N/A	No	#N/A	No	#N/A	140/93	#N/A	0.99	#N/A		#N/A		#N/A		#N/A
	1130	1304	BJ/1304	#N/A	M	#N/A	55	#N/A	None	#N/A	No	#N/A	No	#N/A	Yes	#N/A	No	#N/A	No	#N/A	145/93	#N/A	0.97	#N/A		#N/A		#N/A		#N/A
	1131	1305	MJ/1305	#N/A	M	#N/A	65	#N/A	Hypertension	#N/A		#N/A		#N/A	Yes	#N/A	No	#N/A	No	#N/A	113/71	#N/A	0.97	#N/A		#N/A		#N/A		#N/A
	1132	1306	KS/1306	#N/A	F	#N/A	50	#N/A	None	#N/A	No	#N/A	No	#N/A	No	#N/A	No	#N/A	No	#N/A	131/84	#N/A	955	#N/A		#N/A		#N/A		#N/A
	1133	1306	KS/1306	#N/A	F	#N/A	50	#N/A	None	#N/A	No	#N/A	No	#N/A	No	#N/A	No	#N/A	No	#N/A	130/68	#N/A	0.98	#N/A		#N/A		#N/A		#N/A
	1134	1307	MJP/1307	#N/A	M	#N/A	31	#N/A	None	#N/A		#N/A		#N/A	Yes	#N/A	No	#N/A	No	#N/A	144/95	#N/A	0.98	#N/A		#N/A		#N/A		#N/A
	1135	1308	NA/1308	#N/A	F	#N/A	55	#N/A	Hypertension	#N/A	No	#N/A	No	#N/A	Yes	#N/A	No	#N/A	No	#N/A	111/65	#N/A	0.96	#N/A		#N/A		#N/A		#N/A
	1136	1310	NJC/1310	#N/A	M	#N/A	41	#N/A	None	#N/A		#N/A		#N/A	No	#N/A	No	#N/A	No	#N/A	155/98	#N/A	0.97	#N/A		#N/A		#N/A		#N/A
	1137	1312	UJ/1312	#N/A	F	#N/A	30	#N/A	None	#N/A	No	#N/A	Yes	#N/A	Yes	#N/A	No	#N/A	No	#N/A	115/70	#N/A	0.98	#N/A		#N/A		#N/A		#N/A
	1138	1313	MA/1313	#N/A	M	#N/A	48	#N/A	None	#N/A		#N/A		#N/A	Yes	#N/A	No	#N/A	Yes	#N/A	153/88	#N/A	0.99	#N/A		#N/A		#N/A		#N/A
	1139	1314	NB/1314	#N/A	F	#N/A	42	#N/A	None	#N/A	No	#N/A	Yes	#N/A	No	#N/A	No	#N/A	No	#N/A	126/70	#N/A	0.97	#N/A		#N/A		#N/A		#N/A
	1140	1315	TE/1315	#N/A	M	#N/A	34	#N/A	None	#N/A		#N/A		#N/A	Yes	#N/A	No	#N/A	No	#N/A	141/86	#N/A	0.98	#N/A		#N/A		#N/A		#N/A
	1141	1316	IP/1316	#N/A	M	#N/A	21	#N/A	None	#N/A		#N/A		#N/A	No	#N/A	No	#N/A	No	#N/A	127/74	#N/A	95	#N/A		#N/A		#N/A		#N/A
	1142	1317	TS/1317	#N/A	M	#N/A	51	#N/A	None	#N/A		#N/A		#N/A	Yes	#N/A	No	#N/A	Yes	#N/A	120/76	#N/A	985	#N/A		#N/A		#N/A		#N/A
	1143	1318	UY/1318	#N/A	F	#N/A	29	#N/A	None	#N/A	Yes	#N/A	No	#N/A	No	#N/A	No	#N/A	No	#N/A	99/67	#N/A	0.94	#N/A		#N/A		#N/A		#N/A
	1144	1319	HT/1319	#N/A	M	#N/A	50	#N/A	Diabetes	#N/A		#N/A		#N/A	No	#N/A	No	#N/A	Yes	#N/A	154/91	#N/A	0.95	#N/A		#N/A		#N/A		#N/A
	1145	1320	ND/1320	#N/A	F	#N/A	18	#N/A	Other	#N/A	No	#N/A	No	#N/A	Yes	#N/A	No	#N/A	No	#N/A	114/79	#N/A	0.98	#N/A		#N/A		#N/A		#N/A
	1146	1321	SJP/1321	#N/A	M	#N/A	43	#N/A	None	#N/A		#N/A		#N/A	Yes	#N/A	No	#N/A	Yes	#N/A	114/69	#N/A	0.98	#N/A		#N/A		#N/A		#N/A
	1147	1322	UA/1322	#N/A	F	#N/A	18	#N/A	None	#N/A	No	#N/A	No	#N/A	No	#N/A	No	#N/A	No	#N/A	127/90	#N/A	0.95	#N/A		#N/A		#N/A		#N/A
	1148	1323	UA/1323	#N/A	M	#N/A	49	#N/A	None	#N/A		#N/A		#N/A	Yes	#N/A	No	#N/A	No	#N/A	158/98	#N/A	0.98	#N/A		#N/A		#N/A		#N/A
	1149	1324	MJP/1324	#N/A	M	#N/A	41	#N/A	Diabetes	#N/A		#N/A		#N/A	No	#N/A	No	#N/A	No	#N/A	144/86	#N/A	0.98	#N/A		#N/A		#N/A		#N/A
	1150	1324	US/1324	#N/A	M	#N/A	29	#N/A	None	#N/A		#N/A		#N/A	Yes	#N/A	No	#N/A	No	#N/A	140/74	#N/A	0.97	#N/A		#N/A		#N/A		#N/A
	1151	1325	NA/1325	#N/A	F	#N/A	61	#N/A	Other	#N/A	No	#N/A	No	#N/A	No	#N/A	No	#N/A	No	#N/A	124/73	#N/A	0.96	#N/A		#N/A		#N/A		#N/A
	1152	1326	NV/1326	#N/A	F	#N/A	29	#N/A	None	#N/A	No	#N/A	No	#N/A	Yes	#N/A	No	#N/A	No	#N/A	111/62	#N/A	0.99	#N/A		#N/A		#N/A		#N/A
	1153	1327	NJD/1327	#N/A	M	#N/A	51	#N/A	None	#N/A		#N/A		#N/A	Yes	#N/A	No	#N/A	No	#N/A	115/70	#N/A	0.98	#N/A		#N/A		#N/A		#N/A
	1154	1328	NP/1328	#N/A	M	#N/A	20	#N/A	None	#N/A	No	#N/A	No	#N/A	No	#N/A	No	#N/A	No	#N/A	107/64	#N/A	0.97	#N/A		#N/A		#N/A		#N/A
	1155	1329	TN/1329	#N/A	F	#N/A	18	#N/A	None	#N/A	No	#N/A	No	#N/A	Yes	#N/A	No	#N/A	No	#N/A	124/69	#N/A	0.98	#N/A		#N/A		#N/A		#N/A
	1156	1330	KE/1330	#N/A	M	#N/A	36	#N/A	None	#N/A		#N/A		#N/A	Yes	#N/A	No	#N/A	No	#N/A	127/86	#N/A	0.96	#N/A		#N/A		#N/A		#N/A
	1157	1331	NY/1331	#N/A	M	#N/A	53	#N/A	None	#N/A		#N/A		#N/A	Yes	#N/A	No	#N/A	No	#N/A	136/90	#N/A	0.99	#N/A		#N/A		#N/A		#N/A
	1158	1332	NA/1332	#N/A	M	#N/A	57	#N/A	None	#N/A		#N/A		#N/A	No	#N/A	No	#N/A	No	#N/A	139/78	#N/A	0.97	#N/A		#N/A		#N/A		#N/A
	1159	1335	HE/1335	#N/A	M	#N/A	29	#N/A	None	#N/A		#N/A		#N/A	No	#N/A	No	#N/A	No	#N/A	99/56	#N/A	0.95	#N/A		#N/A		#N/A		#N/A
	1160	1336	NF/1336	#N/A	M	#N/A	40	#N/A	None	#N/A		#N/A		#N/A	Yes	#N/A	No	#N/A	No	#N/A	134/79	#N/A	0.98	#N/A		#N/A		#N/A		#N/A
	1161	1337	TD/1337	#N/A	F	#N/A	18	#N/A	None	#N/A	No	#N/A	No	#N/A	No	#N/A	No	#N/A	No	#N/A	107/64	#N/A	0.97	#N/A		#N/A		#N/A		#N/A
	1162	1338	NC1338	#N/A	F	#N/A	35	#N/A	None	#N/A		#N/A		#N/A	No	#N/A	No	#N/A	Yes	#N/A	110/80	#N/A	1.98	#N/A		#N/A		#N/A		#N/A
	1163	1339	NM/1339	#N/A	M	#N/A	44	#N/A	None	#N/A		#N/A		#N/A	Yes	#N/A	No	#N/A	No	#N/A	125/81	#N/A	0.99	#N/A		#N/A		#N/A		#N/A
	1164	1340	BM/1340	#N/A	M	#N/A	39	#N/A	None	#N/A	No	#N/A	Yes	#N/A	No	#N/A	No	#N/A	Yes	#N/A	122/72	#N/A	0.98	#N/A		#N/A		#N/A		#N/A
	1165	1341	TD/1341	#N/A	M	#N/A	28	#N/A	None	#N/A		#N/A		#N/A	Yes	#N/A	No	#N/A	No	#N/A	125/67	#N/A	0.94	#N/A		#N/A		#N/A		#N/A
	1166	1342	NA/1342	#N/A	M	#N/A	45	#N/A	None	#N/A		#N/A		#N/A	No	#N/A	No	#N/A	No	#N/A	138/70	#N/A	0.96	#N/A		#N/A		#N/A		#N/A
	1167	1343	ND/1343	#N/A	F	#N/A	53	#N/A	Stomach	#N/A	No	#N/A	No	#N/A	Yes	#N/A	No	#N/A	No	#N/A	139/91	#N/A	0.98	#N/A		#N/A		#N/A		#N/A
	1168	1344	MI/1344	#N/A	M	#N/A	58	#N/A	None	#N/A	Yes	#N/A		#N/A	Yes	#N/A	No	#N/A	No	#N/A	143/69	#N/A	0.97	#N/A		#N/A		#N/A		#N/A
	1169	1345	HJ/1345	#N/A	M	#N/A	41	#N/A	None	#N/A		#N/A		#N/A	Yes	#N/A	No	#N/A	No	#N/A	122/78	#N/A	0.96	#N/A		#N/A		#N/A		#N/A
	1170	1346	NE/1346	#N/A	F	#N/A	37	#N/A	None	#N/A	No	#N/A	Yes	#N/A	Yes	#N/A	No	#N/A	Yes	#N/A	113/69	#N/A	0.97	#N/A		#N/A		#N/A		#N/A
	1171	1347	NF/1347	#N/A	M	#N/A	28	#N/A	None	#N/A		#N/A		#N/A	Yes	#N/A	No	#N/A	No	#N/A	135/67	#N/A	0.98	#N/A		#N/A		#N/A		#N/A
	1172	1348	UC/1348	#N/A	M	#N/A	53	#N/A	None	#N/A		#N/A		#N/A	Yes	#N/A	No	#N/A	No	#N/A	137/88	#N/A	0.98	#N/A		#N/A		#N/A		#N/A
	1173	1349	NI/1349	#N/A	M	#N/A	30	#N/A	None	#N/A		#N/A		#N/A	Yes	#N/A	No	#N/A	Yes	#N/A	143/69	#N/A	0.97	#N/A		#N/A		#N/A		#N/A
	1174	1350	NA/1350	#N/A	M	#N/A	21	#N/A	None	#N/A		#N/A		#N/A	No	#N/A	No	#N/A	No	#N/A	106/71	#N/A	0.97	#N/A		#N/A		#N/A		#N/A
	1175	1352	HJP/1352	#N/A	M	#N/A	42	#N/A	None	#N/A		#N/A		#N/A	No	#N/A	No	#N/A	Yes	#N/A	119/74	#N/A	0.95	#N/A		#N/A		#N/A		#N/A
	1176	1353	DJD/1353	#N/A	M	#N/A	30	#N/A	None	#N/A		#N/A		#N/A	Yes	#N/A	No	#N/A	No	#N/A	110/73	#N/A	0.97	#N/A		#N/A		#N/A		#N/A
	1177	1353	BC/1353	#N/A	M	#N/A	38	#N/A	None	#N/A		#N/A		#N/A	Yes	#N/A	Yes	#N/A	No	#N/A	110/73	#N/A	0.97	#N/A		#N/A		#N/A		#N/A
	1178	1354	AC/1354	#N/A	F	#N/A	43	#N/A	None	#N/A	No	#N/A	No	#N/A	No	#N/A	No	#N/A	Yes	#N/A	140/80	#N/A	0.99	#N/A		#N/A		#N/A		#N/A
	1179	1355	TD/1355	#N/A	M	#N/A	62	#N/A	None	#N/A		#N/A		#N/A	Yes	#N/A	No	#N/A	Yes	#N/A	136/80	#N/A	0.98	#N/A		#N/A		#N/A		#N/A
	1180	1356	AJ/1356	#N/A	F	#N/A	36	#N/A	None	#N/A	No	#N/A	Yes	#N/A	No	#N/A	No	#N/A	No	#N/A	113/72	#N/A	97	#N/A		#N/A		#N/A		#N/A
	1181	1357	NA/1357	#N/A	F	#N/A	32	#N/A	None	#N/A	No	#N/A	Yes	#N/A	Yes	#N/A	No	#N/A	No	#N/A	152/88	#N/A	0.98	#N/A		#N/A		#N/A		#N/A
	1182	1358	DJM/1358	#N/A	M	#N/A	36	#N/A	None	#N/A		#N/A		#N/A	Yes	#N/A	No	#N/A	No	#N/A	105/71	#N/A	0.98	#N/A		#N/A		#N/A		#N/A
	1183	1359	MY/1359	#N/A	M	#N/A	42	#N/A	None	#N/A		#N/A		#N/A	No	#N/A	No	#N/A	Yes	#N/A	104/63	#N/A	0.95	#N/A		#N/A		#N/A		#N/A
	1184	1360	TD/1360	#N/A	M	#N/A	41	#N/A	None	#N/A		#N/A		#N/A	No	#N/A	No	#N/A	No	#N/A	113/69	#N/A	0.98	#N/A		#N/A		#N/A		#N/A
	1185	1361	UM/1361	#N/A	F	#N/A	32	#N/A	None	#N/A	No	#N/A	No	#N/A	Yes	#N/A	No	#N/A	No	#N/A	139/72	#N/A	0.97	#N/A		#N/A		#N/A		#N/A
	1186	1362	BP/1362	#N/A	M	#N/A	28	#N/A	None	#N/A		#N/A		#N/A	Yes	#N/A	No	#N/A	No	#N/A	132/72	#N/A	0.97	#N/A		#N/A		#N/A		#N/A
	1187	1363	NU/1363	#N/A	F	#N/A	32	#N/A	None	#N/A	No	#N/A	No	#N/A	No	#N/A	No	#N/A	No	#N/A	142/80	#N/A	0.96	#N/A		#N/A		#N/A		#N/A
	1188	1364	HM/1364	#N/A	M	#N/A	21	#N/A	None	#N/A		#N/A		#N/A	No	#N/A	No	#N/A	No	#N/A	126/69	#N/A	0.97	#N/A		#N/A		#N/A		#N/A
	1189	1365	CB/1365	#N/A	F	#N/A	64	#N/A	None	#N/A	No	#N/A	No	#N/A	No	#N/A	No	#N/A	Yes	#N/A	128/78	#N/A	0.98	#N/A		#N/A		#N/A		#N/A
	1190	1366	UF/1366	#N/A	F	#N/A	33	#N/A	None	#N/A	Yes	#N/A	Yes	#N/A	Yes	#N/A	No	#N/A	Yes	#N/A	104/63	#N/A	0.95	#N/A		#N/A		#N/A		#N/A
	1191	1367	MS/1367	#N/A	F	#N/A	35	#N/A	None	#N/A	No	#N/A	No	#N/A	No	#N/A	No	#N/A	No	#N/A	111/64	#N/A	0.96	#N/A		#N/A		#N/A		#N/A
	1192	1368	NV/1368	#N/A	M	#N/A	52	#N/A	Hypertension	#N/A		#N/A		#N/A	Yes	#N/A	No	#N/A	No	#N/A	170/103	#N/A	0.96	#N/A		#N/A		#N/A		#N/A
	1193	1369	NA/1369	#N/A	F	#N/A	42	#N/A	None	#N/A	No	#N/A	Yes	#N/A	No	#N/A	No	#N/A	Yes	#N/A	129/82	#N/A	0.97	#N/A		#N/A		#N/A		#N/A
	1194	1370	NO/1370	#N/A	M	#N/A	18	#N/A	None	#N/A		#N/A		#N/A	Yes	#N/A	No	#N/A	No	#N/A	130/69	#N/A	0.98	#N/A		#N/A		#N/A		#N/A
	1195	1371	NT/1371	#N/A	M	#N/A	59	#N/A	None	#N/A		#N/A		#N/A	No	#N/A	No	#N/A	Yes	#N/A	127/76	#N/A	0.97	#N/A		#N/A		#N/A		#N/A
	1196	1372	NJ/1372	#N/A	F	#N/A	48	#N/A	None	#N/A		#N/A		#N/A	Yes	#N/A	No	#N/A	No	#N/A	171/103	#N/A	0.99	#N/A		#N/A		#N/A		#N/A
	1197	1373	PN/1373	#N/A	M	#N/A	24	#N/A	None	#N/A		#N/A		#N/A	Yes	#N/A	No	#N/A	No	#N/A	132/64	#N/A	0.99	#N/A		#N/A		#N/A		#N/A
	1198	1374	UR/1374	#N/A	F	#N/A	57	#N/A	None	#N/A	No	#N/A	No	#N/A	No	#N/A	No	#N/A	Yes	#N/A	121/74	#N/A	0.98	#N/A		#N/A		#N/A		#N/A
	1199	1376	MJC/1376	#N/A	M	#N/A	30	#N/A	None	#N/A		#N/A		#N/A	Yes	#N/A	No	#N/A	No	#N/A	113/56	#N/A	0.98	#N/A		#N/A		#N/A		#N/A
	1200	1377	DD/1377	#N/A	M	#N/A	27	#N/A	None	#N/A		#N/A		#N/A	Yes	#N/A	No	#N/A	No	#N/A	148/80	#N/A	0.97	#N/A		#N/A		#N/A		#N/A
	1201	1380	NJ/1380	#N/A	M	#N/A	38	#N/A	None	#N/A		#N/A		#N/A	Yes	#N/A	No	#N/A	No	#N/A	108/70	#N/A	0.99	#N/A		#N/A		#N/A		#N/A
	1202	1381	MTD/1381	#N/A	F	#N/A	35	#N/A	None	#N/A	No	#N/A	Yes	#N/A	No	#N/A	No	#N/A	Yes	#N/A	116/71	#N/A	0.95	#N/A		#N/A		#N/A		#N/A
	1203	1382	MP/1382	#N/A	M	#N/A	35	#N/A	None	#N/A		#N/A		#N/A	No	#N/A	No	#N/A	No	#N/A	122/64	#N/A	0.98	#N/A		#N/A		#N/A		#N/A
	1204	1383	NB/1383	#N/A	F	#N/A	65	#N/A	Asthma	#N/A	No	#N/A	No	#N/A	No	#N/A	No	#N/A	No	#N/A	164/93	#N/A	0.95	#N/A		#N/A		#N/A		#N/A
	1205	1383	TS/1384	#N/A	M	#N/A	60	#N/A	None	#N/A		#N/A		#N/A	No	#N/A	No	#N/A	No	#N/A	190/104	#N/A	0.97	#N/A		#N/A		#N/A		#N/A
	1206	1385	MI/1385	#N/A	M	#N/A	55	#N/A	None	#N/A		#N/A		#N/A	Yes	#N/A	No	#N/A	No	#N/A	143/88	#N/A	0.96	#N/A		#N/A		#N/A		#N/A
	1207	1386	MC/1386	#N/A	M	#N/A	19	#N/A	None	#N/A		#N/A		#N/A	Yes	#N/A	No	#N/A	No	#N/A	112/61	#N/A	0.99	#N/A		#N/A		#N/A		#N/A
	1208	1387	IE/1387	#N/A	M	#N/A	18	#N/A	None	#N/A		#N/A		#N/A	No	#N/A	No	#N/A	No	#N/A	115/80	#N/A	0.99	#N/A		#N/A		#N/A		#N/A
	1209	1390	MF/1390	#N/A	F	#N/A	28	#N/A	None	#N/A	No	#N/A	Yes	#N/A	Yes	#N/A	No	#N/A	No	#N/A	113/72	#N/A	0.98	#N/A		#N/A		#N/A		#N/A
	1210	1391	BT/1391	#N/A	M	#N/A	40	#N/A	None	#N/A		#N/A		#N/A	No	#N/A	No	#N/A	No	#N/A	136/745	#N/A	0.98	#N/A		#N/A		#N/A		#N/A
	1211	1392	MJM/1392	#N/A	M	#N/A	24	#N/A	None	#N/A		#N/A		#N/A	Yes	#N/A	No	#N/A	No	#N/A	130/72	#N/A	0.97	#N/A		#N/A		#N/A		#N/A
	1212	1393	MJ/1393	#N/A	M	#N/A	42	#N/A	None	#N/A		#N/A		#N/A	No	#N/A	No	#N/A	No	#N/A	142/80	#N/A	0.99	#N/A		#N/A		#N/A		#N/A
	1213	1394	AM/1394	#N/A	F	#N/A	31	#N/A	None	#N/A	No	#N/A	No	#N/A	No	#N/A	No	#N/A	No	#N/A	139/74	#N/A	0.97	#N/A		#N/A		#N/A		#N/A
	1214	1396	UF/1396	#N/A	F	#N/A	38	#N/A	None	#N/A	No	#N/A	No	#N/A	No	#N/A	No	#N/A	Yes	#N/A	110/86	#N/A	0.98	#N/A		#N/A		#N/A		#N/A
	1215	1397	BG/1397	#N/A	M	#N/A	30	#N/A	None	#N/A		#N/A		#N/A	Yes	#N/A	No	#N/A	No	#N/A	138/79	#N/A	0.98	#N/A		#N/A		#N/A		#N/A
	1216	1398	HE/1398	#N/A	M	#N/A	47	#N/A	None	#N/A		#N/A		#N/A	No	#N/A	No	#N/A	No	#N/A	120/74	#N/A	0.98	#N/A		#N/A		#N/A		#N/A
	1217	1399	HJD/1399	#N/A	M	#N/A	27	#N/A	None	#N/A		#N/A		#N/A	Yes	#N/A	No	#N/A	Yes	#N/A	113/72	#N/A	0.97	#N/A		#N/A		#N/A		#N/A
	1218	1399	NA/1399	#N/A	F	#N/A	35	#N/A	None	#N/A	No	#N/A	No	#N/A	No	#N/A	No	#N/A	No	#N/A	110/74	#N/A	0.99	#N/A		#N/A		#N/A		#N/A
	1219	1400	MD/1400	#N/A	M	#N/A	29	#N/A	None	#N/A		#N/A		#N/A	Yes	#N/A	No	#N/A	No	#N/A	106/69	#N/A	0.97	#N/A		#N/A		#N/A		#N/A
	1220	1401	KS/1401	#N/A	F	#N/A	25	#N/A	None	#N/A		#N/A		#N/A	Yes	#N/A	No	#N/A	No	#N/A	127/68	#N/A	0.98	#N/A		#N/A		#N/A		#N/A
	1221	1402	UP/1402	#N/A	M	#N/A	33	#N/A	None	#N/A		#N/A		#N/A	Yes	#N/A	No	#N/A	No	#N/A	110/74	#N/A	0.98	#N/A		#N/A		#N/A		#N/A
	1222	1403	HP/1403	#N/A	M	#N/A	48	#N/A	None	#N/A		#N/A		#N/A	Yes	#N/A	No	#N/A	No	#N/A	196/107	#N/A	0.99	#N/A		#N/A		#N/A		#N/A
	1223	1404	NJ/1404	#N/A	M	#N/A	60	#N/A	None	#N/A		#N/A		#N/A	Yes	#N/A	No	#N/A	No	#N/A	140/83	#N/A	0.99	#N/A		#N/A		#N/A		#N/A
	1224	1405	MP/1405	#N/A	F	#N/A	52	#N/A	None	#N/A	No	#N/A	No	#N/A	No	#N/A	No	#N/A	No	#N/A	131/86	#N/A	0.96	#N/A		#N/A		#N/A		#N/A
	1225	1406	MV/1406	#N/A	F	#N/A	54	#N/A	Other	#N/A	No	#N/A	No	#N/A	No	#N/A	No	#N/A	No	#N/A	115/74	#N/A	0.98	#N/A		#N/A		#N/A		#N/A
	1226	1407	NB/1407	#N/A	F	#N/A	48	#N/A	Other	#N/A	No	#N/A	No	#N/A	Yes	#N/A	No	#N/A	No	#N/A	100/62	#N/A	0.99	#N/A		#N/A		#N/A		#N/A
	1227	1409	HJ/1409	#N/A	M	#N/A	65	#N/A	None	#N/A		#N/A		#N/A	Yes	#N/A	No	#N/A	No	#N/A	140//90	#N/A	0.98	#N/A		#N/A		#N/A		#N/A
	1228	1410	NC/1410	#N/A	F	#N/A	31	#N/A	None	#N/A	No	#N/A	Yes	#N/A	No	#N/A	No	#N/A	No	#N/A	107/67	#N/A	0.98	#N/A		#N/A		#N/A		#N/A
	1229	1411	UA/1411	#N/A	F	#N/A	24	#N/A	None	#N/A	Yes	#N/A	No	#N/A	No	#N/A	No	#N/A	Yes	#N/A	130/74	#N/A	0.98	#N/A		#N/A		#N/A		#N/A
	1230	1412	UJB/1412	#N/A	M	#N/A	44	#N/A	None	#N/A		#N/A		#N/A	Yes	#N/A	No	#N/A	Yes	#N/A	123/66	#N/A	0.98	#N/A		#N/A		#N/A		#N/A
	1231	1412	MJ/1412	#N/A	M	#N/A	29	#N/A	None	#N/A		#N/A		#N/A	Yes	#N/A	No	#N/A	No	#N/A	128/71	#N/A	0.96	#N/A		#N/A		#N/A		#N/A
	1232	1413	NR/1413	#N/A	M	#N/A	57	#N/A	None	#N/A		#N/A		#N/A	Yes	#N/A	No	#N/A	No	#N/A	134/81	#N/A	0.97	#N/A		#N/A		#N/A		#N/A
	1233	1414	TY/1414	#N/A	M	#N/A	40	#N/A	None	#N/A		#N/A		#N/A	No	#N/A	No	#N/A	Yes	#N/A	113/71	#N/A	0.96	#N/A		#N/A		#N/A		#N/A
	1234	1415	HJC/1415	#N/A	M	#N/A	44	#N/A	None	#N/A		#N/A		#N/A	No	#N/A	No	#N/A	No	#N/A	199/96	#N/A	0.97	#N/A		#N/A		#N/A		#N/A
	1235	1416	MG/1416	#N/A	F	#N/A	50	#N/A	None	#N/A	No	#N/A	No	#N/A	Yes	#N/A	No	#N/A	No	#N/A	107/96	#N/A	0.99	#N/A		#N/A		#N/A		#N/A
	1236	1417	MK/1417	#N/A	M	#N/A	46	#N/A	Other	#N/A		#N/A		#N/A	No	#N/A	No	#N/A	Yes	#N/A	111/57	#N/A	0.96	#N/A		#N/A		#N/A		#N/A
	1237	1418	NP/1418	#N/A	F	#N/A	44	#N/A	None	#N/A	No	#N/A	No	#N/A	Yes	#N/A	No	#N/A	No	#N/A	115/69	#N/A	0.98	#N/A		#N/A		#N/A		#N/A
	1238	1419	NJ/1419	#N/A	M	#N/A	57	#N/A	None	#N/A		#N/A		#N/A	Yes	#N/A	No	#N/A	No	#N/A	143/93	#N/A	0.98	#N/A		#N/A		#N/A		#N/A
	1239	1420	IA/1420	#N/A	F	#N/A	25	#N/A	None	#N/A	Yes	#N/A	Yes	#N/A	No	#N/A	No	#N/A	No	#N/A	125/88	#N/A	0.97	#N/A		#N/A		#N/A		#N/A
	1240	1420	DJB/1420	#N/A	M	#N/A	30	#N/A	Other	#N/A		#N/A		#N/A	Yes	#N/A	No	#N/A	No	#N/A	115/76	#N/A	0.99	#N/A		#N/A		#N/A		#N/A
	1241	1421	UG/1421	#N/A	F	#N/A	18	#N/A	None	#N/A	No	#N/A	No	#N/A	No	#N/A	No	#N/A	No	#N/A	101/54	#N/A	0.98	#N/A		#N/A		#N/A		#N/A
	1242	1422	HBJ/1422	#N/A	M	#N/A	39	#N/A	None	#N/A		#N/A		#N/A	Yes	#N/A	No	#N/A	Yes	#N/A	153/85	#N/A	0.98	#N/A		#N/A		#N/A		#N/A
	1243	1423	HB/1423	#N/A	M	#N/A	39	#N/A	None	#N/A		#N/A		#N/A	Yes	#N/A	No	#N/A	Yes	#N/A	149/87	#N/A	0.98	#N/A		#N/A		#N/A		#N/A
	1244	1424	MG/1424	#N/A	F	#N/A	43	#N/A	Other	#N/A	No	#N/A	No	#N/A	No	#N/A	No	#N/A	No	#N/A	138/75	#N/A	0.99	#N/A		#N/A		#N/A		#N/A
	1245	1425	AE/1425	#N/A	M	#N/A	41	#N/A	None	#N/A		#N/A		#N/A	Yes	#N/A	No	#N/A	No	#N/A	120/78	#N/A	0.98	#N/A		#N/A		#N/A		#N/A
	1246	1426	NF/1426	#N/A	F	#N/A	56	#N/A	None	#N/A	No	#N/A	No	#N/A	Yes	#N/A	No	#N/A	No	#N/A	149/91	#N/A	0.96	#N/A		#N/A		#N/A		#N/A
	1247	1427	SP/1427	#N/A	M	#N/A	32	#N/A	None	#N/A		#N/A		#N/A	No	#N/A	No	#N/A	No	#N/A	110/56	#N/A	0.97	#N/A		#N/A		#N/A		#N/A
	1248	1428	NP/1428	#N/A	M	#N/A	21	#N/A	None	#N/A		#N/A		#N/A	Yes	#N/A	No	#N/A	No	#N/A	125/73	#N/A	0.97	#N/A		#N/A		#N/A		#N/A
	1249	1429	NI/1429	#N/A	M	#N/A	32	#N/A	None	#N/A		#N/A		#N/A	No	#N/A	No	#N/A	No	#N/A	111/61	#N/A	0.97	#N/A		#N/A		#N/A		#N/A
	1250	1430	DJB/1430	#N/A	M	#N/A	37	#N/A	None	#N/A		#N/A		#N/A	Yes	#N/A	No	#N/A	No	#N/A	131/71	#N/A	0.97	#N/A		#N/A		#N/A		#N/A
	1251	1431	KM/1431	#N/A	M	#N/A	41	#N/A	None	#N/A		#N/A		#N/A	No	#N/A	No	#N/A	No	#N/A	171/112	#N/A	0.98	#N/A		#N/A		#N/A		#N/A
	1252	1432	MG/1432	#N/A	M	#N/A	21	#N/A	None	#N/A		#N/A		#N/A	No	#N/A	No	#N/A	No	#N/A	133/68	#N/A	0.97	#N/A		#N/A		#N/A		#N/A
	1253	1433	NC/1433	#N/A	M	#N/A	27	#N/A	None	#N/A	No	#N/A	Yes	#N/A	No	#N/A	No	#N/A	Yes	#N/A	113/91	#N/A	0.98	#N/A		#N/A		#N/A		#N/A
	1254	1434	NJP/1434	#N/A	M	#N/A	32	#N/A	None	#N/A		#N/A		#N/A	No	#N/A	No	#N/A	No	#N/A	98/65	#N/A	0.97	#N/A		#N/A		#N/A		#N/A
	1255	1435	TJP/1435	#N/A	M	#N/A	37	#N/A	None	#N/A		#N/A		#N/A	Yes	#N/A	No	#N/A	No	#N/A	129/87	#N/A	0.97	#N/A		#N/A		#N/A		#N/A
	1256	1436	BA/1436	#N/A	F	#N/A	29	#N/A	Asthma	#N/A	No	#N/A	No	#N/A	Yes	#N/A	No	#N/A	No	#N/A	112/66	#N/A	0.98	#N/A		#N/A		#N/A		#N/A
	1257	1437	MJ/1437	#N/A	M	#N/A	46	#N/A	Hypertension	#N/A		#N/A		#N/A	No	#N/A	No	#N/A	Yes	#N/A	165/102	#N/A	0.98	#N/A		#N/A		#N/A		#N/A
	1258	1438	UA/1438	#N/A	F	#N/A	37	#N/A	None	#N/A	No	#N/A	No	#N/A	No	#N/A	No	#N/A	No	#N/A	135/92	#N/A	0.98	#N/A		#N/A		#N/A		#N/A
	1259	1440	NA/1440	#N/A	M	#N/A	64	#N/A	None	#N/A		#N/A		#N/A	Yes	#N/A	No	#N/A	No	#N/A	142/74	#N/A	0.96	#N/A		#N/A		#N/A		#N/A
	1260	1441	IB/1441	#N/A	M	#N/A	23	#N/A	None	#N/A		#N/A		#N/A	No	#N/A	No	#N/A	No	#N/A	129/77	#N/A	0.97	#N/A		#N/A		#N/A		#N/A
	1261	1442	NS/1442	#N/A	M	#N/A	26	#N/A	None	#N/A		#N/A		#N/A	Yes	#N/A	No	#N/A	No	#N/A	118/66	#N/A	0.98	#N/A		#N/A		#N/A		#N/A
	1262	1443	MS/1443	#N/A	M	#N/A	51	#N/A	None	#N/A		#N/A		#N/A	Yes	#N/A	No	#N/A	Yes	#N/A	173/101	#N/A	0.98	#N/A		#N/A		#N/A		#N/A
	1263	1444	NE/1444	#N/A	F	#N/A	36	#N/A	None	#N/A		#N/A	Yes	#N/A	No	#N/A	No	#N/A	No	#N/A	118/69	#N/A	0.95	#N/A		#N/A		#N/A		#N/A
	1264	1445	TT/1445	#N/A	M	#N/A	36	#N/A	None	#N/A		#N/A		#N/A	No	#N/A	No	#N/A	No	#N/A	154/78	#N/A	0.97	#N/A		#N/A		#N/A		#N/A
	1265	1446	NS/1446	#N/A	M	#N/A	27	#N/A	None	#N/A		#N/A		#N/A	No	#N/A	No	#N/A	No	#N/A	122/84	#N/A	0.98	#N/A		#N/A		#N/A		#N/A
	1266	1447	HJP/1447	#N/A	M	#N/A	20	#N/A	None	#N/A		#N/A		#N/A	Yes	#N/A	No	#N/A	No	#N/A	111/54	#N/A	0.99	#N/A		#N/A		#N/A		#N/A
	1267	1448	NE/1448	#N/A	M	#N/A	37	#N/A	None	#N/A		#N/A		#N/A	No	#N/A	No	#N/A	No	#N/A	118/73	#N/A	0.96	#N/A		#N/A		#N/A		#N/A
	1268	1449	MY/1449	#N/A	M	#N/A	26	#N/A	None	#N/A		#N/A		#N/A	Yes	#N/A	No	#N/A	No	#N/A	119/73	#N/A	0.97	#N/A		#N/A		#N/A		#N/A
	1269	1450	HJC/1450	#N/A	M	#N/A	43	#N/A	None	#N/A		#N/A		#N/A	Yes	#N/A	Yes	#N/A	No	#N/A	118/73	#N/A	0.98	#N/A		#N/A		#N/A		#N/A
	1270	1451	NS/1451	#N/A	F	#N/A	51	#N/A	Other	#N/A	No	#N/A	No	#N/A	No	#N/A	No	#N/A	No	#N/A	134/83	#N/A	0.98	#N/A		#N/A		#N/A		#N/A
	1271	1452	NF/1452	#N/A	M	#N/A	27	#N/A	None	#N/A		#N/A		#N/A	Yes	#N/A	No	#N/A	No	#N/A	134/63	#N/A	0.98	#N/A		#N/A		#N/A		#N/A
	1272	1453	NP/1453	#N/A	M	#N/A	20	#N/A	None	#N/A		#N/A		#N/A	Yes	#N/A	No	#N/A	No	#N/A	139/62	#N/A	0.98	#N/A		#N/A		#N/A		#N/A
	1273	1454	AJC/1454	#N/A	M	#N/A	22	#N/A	None	#N/A		#N/A		#N/A	No	#N/A	No	#N/A	No	#N/A	109/65	#N/A	0.98	#N/A		#N/A		#N/A		#N/A
	1274	1455	T/1455	#N/A	M	#N/A	25	#N/A	None	#N/A		#N/A		#N/A	Yes	#N/A	No	#N/A	No	#N/A	163/73	#N/A	98	#N/A		#N/A		#N/A		#N/A
	1275	1456	MJ/1456	#N/A	M	#N/A	35	#N/A	None	#N/A		#N/A		#N/A	Yes	#N/A	No	#N/A	No	#N/A	112/67	#N/A	0.97	#N/A		#N/A		#N/A		#N/A
	1276	1457	ME/1457	#N/A	M	#N/A	43	#N/A	None	#N/A		#N/A		#N/A	No	#N/A	No	#N/A	No	#N/A	132/73	#N/A	0.95	#N/A		#N/A		#N/A		#N/A
	1277	1458	BJ/1458	#N/A	M	#N/A	41	#N/A	None	#N/A		#N/A		#N/A	Yes	#N/A	No	#N/A	No	#N/A	105/69	#N/A	0.97	#N/A		#N/A		#N/A		#N/A
	1278	1459	IF/1459	#N/A	M	#N/A	34	#N/A	None	#N/A		#N/A		#N/A	No	#N/A	No	#N/A	No	#N/A	140/71	#N/A	0.98	#N/A		#N/A		#N/A		#N/A
	1279	1460	NA/1460	#N/A	M	#N/A	61	#N/A	Hypertension	#N/A		#N/A		#N/A	Yes	#N/A	Yes	#N/A	No	#N/A	129/75	#N/A	0.96	#N/A		#N/A		#N/A		#N/A
	1280	1461	N/1461	#N/A	M	#N/A	19	#N/A	None	#N/A		#N/A		#N/A	Yes	#N/A	No	#N/A	No	#N/A	113/60	#N/A	0.98	#N/A		#N/A		#N/A		#N/A
	1281	1462	NT/1462	#N/A	M	#N/A	64	#N/A	Other	#N/A		#N/A		#N/A	No	#N/A	No	#N/A	Yes	#N/A	110/71	#N/A	0.95	#N/A		#N/A		#N/A		#N/A
	1282	1463	ME/1463	#N/A	M	#N/A	39	#N/A	Other	#N/A		#N/A		#N/A	Yes	#N/A	No	#N/A	No	#N/A	150/96	#N/A	0.98	#N/A		#N/A		#N/A		#N/A
	1283	1464	NE/1464	#N/A	M	#N/A	25	#N/A	None	#N/A		#N/A		#N/A	Yes	#N/A	Yes	#N/A	No	#N/A	141/80	#N/A	0.97	#N/A		#N/A		#N/A		#N/A
	1284	1465	MA/1465	#N/A	M	#N/A	54	#N/A	Hypertension	#N/A		#N/A		#N/A	Yes	#N/A	No	#N/A	Yes	#N/A	165/107	#N/A	0.96	#N/A		#N/A		#N/A		#N/A
	1285	1466	NK/1466	#N/A	M	#N/A	44	#N/A	None	#N/A		#N/A		#N/A	Yes	#N/A	No	#N/A	No	#N/A	122/78	#N/A	0.96	#N/A		#N/A		#N/A		#N/A
	1286	1467	MCI/1467	#N/A	M	#N/A	28	#N/A	None	#N/A		#N/A		#N/A	Yes	#N/A	No	#N/A	No	#N/A	153/102	#N/A	0.97	#N/A		#N/A		#N/A		#N/A
	1287	1468	UJD/1468	#N/A	M	#N/A	25	#N/A	None	#N/A		#N/A		#N/A	Yes	#N/A	No	#N/A	No	#N/A	105/73	#N/A	0.97	#N/A		#N/A		#N/A		#N/A
	1288	1469	UC/1469	#N/A	F	#N/A	33	#N/A	None	#N/A	No	#N/A	No	#N/A	No	#N/A	No	#N/A	No	#N/A	110/72	#N/A	0.99	#N/A		#N/A		#N/A		#N/A
	1289	1470	HE/1470	#N/A	M	#N/A	31	#N/A	None	#N/A		#N/A		#N/A	Yes	#N/A	No	#N/A	No	#N/A	125/82	#N/A	0.97	#N/A		#N/A		#N/A		#N/A
	1290	1471	UY/1471	#N/A	F	#N/A	28	#N/A	None	#N/A	No	#N/A	No	#N/A	No	#N/A	No	#N/A	No	#N/A	118/71	#N/A	0.98	#N/A		#N/A		#N/A		#N/A
	1291	1472	MG/1472	#N/A	M	#N/A	60	#N/A	None	#N/A		#N/A		#N/A	Yes	#N/A	No	#N/A	No	#N/A	140/68	#N/A	0.98	#N/A		#N/A		#N/A		#N/A
	1292	1473	RP/1473	#N/A	M	#N/A	34	#N/A	None	#N/A		#N/A		#N/A	Yes	#N/A	No	#N/A	No	#N/A	124/74	#N/A	0.99	#N/A		#N/A		#N/A		#N/A
	1293	1474	MF1474	#N/A	F	#N/A	58	#N/A	None	#N/A	No	#N/A	No	#N/A	No	#N/A	No	#N/A	No	#N/A	119/86	#N/A	0.95	#N/A		#N/A		#N/A		#N/A
	1294	1475	GJ/1475	#N/A	M	#N/A	48	#N/A	None	#N/A		#N/A		#N/A	No	#N/A	No	#N/A	No	#N/A	118/72	#N/A	0.96	#N/A		#N/A		#N/A		#N/A
	1295	1476	NB/1476	#N/A	M	#N/A	27	#N/A	None	#N/A		#N/A		#N/A	Yes	#N/A	No	#N/A	No	#N/A	140/86	#N/A	0.95	#N/A		#N/A		#N/A		#N/A
	1296	1477	DE/1477	#N/A	M	#N/A	21	#N/A	None	#N/A		#N/A		#N/A	Yes	#N/A	No	#N/A	No	#N/A	117/69	#N/A	0.98	#N/A		#N/A		#N/A		#N/A
	1297	1478	DE/1478	#N/A	M	#N/A	26	#N/A	None	#N/A		#N/A		#N/A	Yes	#N/A	No	#N/A	No	#N/A	125/73	#N/A	0.97	#N/A		#N/A		#N/A		#N/A
	1298	1479	SV/1479	#N/A	M	#N/A	23	#N/A	None	#N/A		#N/A		#N/A	No	#N/A	No	#N/A	No	#N/A	131/74	#N/A	0.98	#N/A		#N/A		#N/A		#N/A
	1299	1480	UN/1480	#N/A	F	#N/A	29	#N/A	None	#N/A	No	#N/A	No	#N/A	No	#N/A	No	#N/A	No	#N/A	115/78	#N/A	0.98	#N/A		#N/A		#N/A		#N/A
	1300	1481	ND/1481	#N/A	M	#N/A	32	#N/A	None	#N/A		#N/A		#N/A	Yes	#N/A	No	#N/A	Yes	#N/A	118/55	#N/A	0.96	#N/A		#N/A		#N/A		#N/A
	1301	1482	SJ/1482	#N/A	M	#N/A	58	#N/A	None	#N/A		#N/A		#N/A	No	#N/A	No	#N/A	No	#N/A	168/107	#N/A	0.96	#N/A		#N/A		#N/A		#N/A
	1302	1483	ST/1483	#N/A	M	#N/A	32	#N/A	None	#N/A		#N/A		#N/A	Yes	#N/A	No	#N/A	No	#N/A	118/96	#N/A	0.98	#N/A		#N/A		#N/A		#N/A
	1303	1484	TO/1484	#N/A	F	#N/A	31	#N/A	None	#N/A	No	#N/A	No	#N/A	Yes	#N/A	No	#N/A	Yes	#N/A	108/76	#N/A	0.98	#N/A		#N/A		#N/A		#N/A
	1304	1485	HI/1485	#N/A	M	#N/A	34	#N/A	None	#N/A		#N/A		#N/A	No	#N/A	No	#N/A	No	#N/A	117/69	#N/A	0.98	#N/A		#N/A		#N/A		#N/A
	1305	1486	NO/1486	#N/A	M	#N/A	27	#N/A	None	#N/A		#N/A		#N/A	Yes	#N/A	No	#N/A	No	#N/A	114/77	#N/A	0.98	#N/A		#N/A		#N/A		#N/A
	1306	1487	AJ/1487	#N/A	F	#N/A	36	#N/A	None	#N/A	No	#N/A	No	#N/A	No	#N/A	No	#N/A	No	#N/A	104/72	#N/A	0.98	#N/A		#N/A		#N/A		#N/A
	1307	1488	NM/1488	#N/A	F	#N/A	53	#N/A	None	#N/A	No	#N/A	No	#N/A	No	#N/A	No	#N/A	No	#N/A	142/72	#N/A	0.98	#N/A		#N/A		#N/A		#N/A
	1308	1489	UO/1489	#N/A	F	#N/A	43	#N/A	None	#N/A	No	#N/A	No	#N/A	No	#N/A	No	#N/A	No	#N/A	135/80	#N/A	0.99	#N/A		#N/A		#N/A		#N/A
	1309	1490	NJD/1490	#N/A	M	#N/A	41	#N/A	None	#N/A		#N/A		#N/A	No	#N/A	No	#N/A	No	#N/A	113/63	#N/A	0.97	#N/A		#N/A		#N/A		#N/A
	1310	1491	NE/1491	#N/A	M	#N/A	42	#N/A	None	#N/A		#N/A		#N/A	No	#N/A	No	#N/A	No	#N/A	112/74	#N/A	0.98	#N/A		#N/A		#N/A		#N/A
	1311	1492	NJD/1492	#N/A	M	#N/A	27	#N/A	None	#N/A		#N/A		#N/A	Yes	#N/A	No	#N/A	No	#N/A	134/77	#N/A	0.98	#N/A		#N/A		#N/A		#N/A
	1312	1493	NJD/1493	#N/A	M	#N/A	52	#N/A	None	#N/A		#N/A		#N/A	Yes	#N/A	No	#N/A	No	#N/A	143/90	#N/A	0.98	#N/A		#N/A		#N/A		#N/A
	1313	1494	NG/1494	#N/A	M	#N/A	33	#N/A	None	#N/A		#N/A		#N/A	No	#N/A	No	#N/A	No	#N/A	126/73	#N/A	0.99	#N/A		#N/A		#N/A		#N/A
	1314	1495	NZ/1495	#N/A	M	#N/A	41	#N/A	None	#N/A		#N/A		#N/A	No	#N/A	No	#N/A	No	#N/A	125/85	#N/A	0.98	#N/A		#N/A		#N/A		#N/A
	1315	1497	NE/1497	#N/A	M	#N/A	41	#N/A	None	#N/A		#N/A		#N/A	Yes	#N/A	No	#N/A	No	#N/A	126/73	#N/A	0.98	#N/A		#N/A		#N/A		#N/A
	1316	1498	MR/1498	#N/A	F	#N/A	36	#N/A	None	#N/A	No	#N/A	No	#N/A	No	#N/A	No	#N/A	No	#N/A	118/75	#N/A	0.96	#N/A		#N/A		#N/A		#N/A
	1317	1499	NJB/1499	#N/A	M	#N/A	35	#N/A	Stomach	#N/A		#N/A		#N/A	Yes	#N/A	No	#N/A	No	#N/A	117/69	#N/A	0.98	#N/A		#N/A		#N/A		#N/A
	1318	1499	NC/1499	#N/A	M	#N/A	42	#N/A	None	#N/A	No	#N/A	No	#N/A	Yes	#N/A	No	#N/A	No	#N/A	117/69	#N/A	0.98	#N/A		#N/A		#N/A		#N/A
	1319	1501	NS/1501	#N/A	M	#N/A	27	#N/A	None	#N/A	Yes	#N/A	No	#N/A	No	#N/A	No	#N/A	No	#N/A	113/72	#N/A	0.98	#N/A		#N/A		#N/A		#N/A
	1320	1502	MJB/1502	#N/A	M	#N/A	25	#N/A	None	#N/A		#N/A		#N/A	Yes	#N/A	No	#N/A	No	#N/A	135/51	#N/A	0.98	#N/A		#N/A		#N/A		#N/A
	1321	1503	RJB/1503	#N/A	M	#N/A	39	#N/A	None	#N/A		#N/A		#N/A	Yes	#N/A	No	#N/A	No	#N/A	118/76	#N/A	0.97	#N/A		#N/A		#N/A		#N/A
	1322	1504	NJ/1504	#N/A	M	#N/A	42	#N/A	None	#N/A		#N/A		#N/A	Yes	#N/A	No	#N/A	No	#N/A	131/88	#N/A	0.98	#N/A		#N/A		#N/A		#N/A
	1323	1505	NS/1505	#N/A	M	#N/A	21	#N/A	None	#N/A		#N/A		#N/A	Yes	#N/A	No	#N/A	No	#N/A	123/70	#N/A	0.98	#N/A		#N/A		#N/A		#N/A
	1324	1506	IS/1506	#N/A	M	#N/A	23	#N/A	None	#N/A		#N/A		#N/A	No	#N/A	No	#N/A	No	#N/A	107/64	#N/A	0.99	#N/A		#N/A		#N/A		#N/A
	1325	1507	MP/1507	#N/A	M	#N/A	39	#N/A	None	#N/A		#N/A		#N/A	No	#N/A	No	#N/A	No	#N/A	107/70	#N/A	0.98	#N/A		#N/A		#N/A		#N/A
	1326	1508	MF/1508	#N/A	M	#N/A	37	#N/A	None	#N/A		#N/A		#N/A	Yes	#N/A	No	#N/A	No	#N/A	111/69	#N/A	0.97	#N/A		#N/A		#N/A		#N/A
	1327	1509	NM/1509	#N/A	F	#N/A	55	#N/A	None	#N/A	No	#N/A	No	#N/A	Yes	#N/A	No	#N/A	No	#N/A	116/73	#N/A	0.97	#N/A		#N/A		#N/A		#N/A
	1328	1510	NS/1510	#N/A	M	#N/A	21	#N/A	None	#N/A		#N/A		#N/A	Yes	#N/A	No	#N/A	No	#N/A	115/66	#N/A	0.96	#N/A		#N/A		#N/A		#N/A
	1329	1511	NF/1511	#N/A	M	#N/A	39	#N/A	None	#N/A		#N/A		#N/A	No	#N/A	No	#N/A	No	#N/A	118/65	#N/A	0.97	#N/A		#N/A		#N/A		#N/A
	1330	1511	HC/1511	#N/A	M	#N/A	39	#N/A	None	#N/A		#N/A		#N/A	No	#N/A	No	#N/A	Yes	#N/A	129/71	#N/A	0.99	#N/A		#N/A		#N/A		#N/A
	1331	1512	NN/1512	#N/A	M	#N/A	21	#N/A	None	#N/A		#N/A		#N/A	Yes	#N/A	No	#N/A	No	#N/A	147/50	#N/A	0.99	#N/A		#N/A		#N/A		#N/A
	1332	1513	KA1513	#N/A	M	#N/A	56	#N/A	None	#N/A		#N/A		#N/A	No	#N/A	No	#N/A	No	#N/A	125/66	#N/A	0.95	#N/A		#N/A		#N/A		#N/A
	1333	1514	TD/1514	#N/A	M	#N/A	19	#N/A	None	#N/A		#N/A		#N/A	No	#N/A	No	#N/A	No	#N/A	115/70	#N/A	0.98	#N/A		#N/A		#N/A		#N/A
	1334	1515	NA/1515	#N/A	F	#N/A	49	#N/A	Other	#N/A	No	#N/A	No	#N/A	No	#N/A	No	#N/A	No	#N/A	120/79	#N/A	0.99	#N/A		#N/A		#N/A		#N/A
	1335	1516	KV/1516	#N/A	M	#N/A	22	#N/A	None	#N/A		#N/A		#N/A	No	#N/A	No	#N/A	No	#N/A	113/63	#N/A	0.98	#N/A		#N/A		#N/A		#N/A
	1336	1517	AS/1517	#N/A	F	#N/A	58	#N/A	Other	#N/A		#N/A		#N/A	Yes	#N/A	No	#N/A	No	#N/A	114/73	#N/A	0.97	#N/A		#N/A		#N/A		#N/A
	1337	1518	HJP/1518	#N/A	M	#N/A	42	#N/A	None	#N/A		#N/A		#N/A	Yes	#N/A	No	#N/A	No	#N/A	112/74	#N/A	0.97	#N/A		#N/A		#N/A		#N/A
	1338	1519	TP/1519	#N/A	M	#N/A	26	#N/A	None	#N/A		#N/A		#N/A	Yes	#N/A	No	#N/A	No	#N/A	113/71	#N/A	0.97	#N/A		#N/A		#N/A		#N/A
	1339	1520	SJD/1520	#N/A	M	#N/A	30	#N/A	None	#N/A		#N/A		#N/A	Yes	#N/A	Yes	#N/A	No	#N/A	113/71	#N/A	0.99	#N/A		#N/A		#N/A		#N/A
	1340	1521	UA/1521	#N/A	M	#N/A	20	#N/A	None	#N/A		#N/A		#N/A	No	#N/A	No	#N/A	No	#N/A	123/67	#N/A	0.97	#N/A		#N/A		#N/A		#N/A
	1341	1522	MG/1522	#N/A	F	#N/A	24	#N/A	Stomach	#N/A	No	#N/A	No	#N/A	No	#N/A	No	#N/A	No	#N/A	138/91	#N/A	0.98	#N/A		#N/A		#N/A		#N/A
	1342	1523	KA/1523	#N/A	F	#N/A	32	#N/A	None	#N/A	No	#N/A	No	#N/A	No	#N/A	No	#N/A	No	#N/A	113/70	#N/A	0.98	#N/A		#N/A		#N/A		#N/A
	1343	1524	NV/1524	#N/A	F	#N/A	24	#N/A	Other	#N/A	No	#N/A	No	#N/A	No	#N/A	No	#N/A	Yes	#N/A	147/83	#N/A	0.98	#N/A		#N/A		#N/A		#N/A
	1344	1525	MV/1525	#N/A	M	#N/A	28	#N/A	None	#N/A		#N/A		#N/A	Yes	#N/A	No	#N/A	No	#N/A	99/71	#N/A	0.97	#N/A		#N/A		#N/A		#N/A
	1345	1526	HP/1526	#N/A	M	#N/A	31	#N/A	None	#N/A		#N/A		#N/A	No	#N/A	No	#N/A	No	#N/A	125/66	#N/A	0.95	#N/A		#N/A		#N/A		#N/A
	1346	1527	ND/1527	#N/A	M	#N/A	41	#N/A	None	#N/A		#N/A		#N/A	Yes	#N/A	No	#N/A	No	#N/A	149/79	#N/A	0.97	#N/A		#N/A		#N/A		#N/A
	1347	1528	ND/1528	#N/A	F	#N/A	34	#N/A	None	#N/A		#N/A		#N/A	No	#N/A	No	#N/A	No	#N/A	118/69	#N/A	0.99	#N/A		#N/A		#N/A		#N/A
	1348	1529	SG/1529	#N/A	M	#N/A	30	#N/A	None	#N/A		#N/A		#N/A	No	#N/A	No	#N/A	No	#N/A	130/77	#N/A	0.97	#N/A		#N/A		#N/A		#N/A
	1349	1530	MA/1530	#N/A	M	#N/A	28	#N/A	None	#N/A		#N/A		#N/A	Yes	#N/A	No	#N/A	No	#N/A	117/71	#N/A	0.95	#N/A		#N/A		#N/A		#N/A
	1350	1531	GE/1531	#N/A	M	#N/A	40	#N/A	None	#N/A		#N/A		#N/A	No	#N/A	No	#N/A	No	#N/A	117/67	#N/A	0.95	#N/A		#N/A		#N/A		#N/A
	1351	1532	TA/1532	#N/A	M	#N/A	25	#N/A	None	#N/A		#N/A		#N/A	Yes	#N/A	No	#N/A	No	#N/A	115/66	#N/A	0.97	#N/A		#N/A		#N/A		#N/A
	1352	1533	BT/1533	#N/A	M	#N/A	30	#N/A	None	#N/A		#N/A		#N/A	Yes	#N/A	No	#N/A	No	#N/A	118/65	#N/A	0.97	#N/A		#N/A		#N/A		#N/A
	1353	1535	TJD/1535	#N/A	M	#N/A	23	#N/A	None	#N/A		#N/A		#N/A	Yes	#N/A	No	#N/A	No	#N/A	116/68	#N/A	0.96	#N/A		#N/A		#N/A		#N/A
	1354	1537	NF/1537	#N/A	M	#N/A	19	#N/A	None	#N/A		#N/A		#N/A	Yes	#N/A	No	#N/A	No	#N/A	111/71	#N/A	0.97	#N/A		#N/A		#N/A		#N/A
	1355	1538	KT/1538	#N/A	M	#N/A	40	#N/A	None	#N/A		#N/A		#N/A	Yes	#N/A	No	#N/A	No	#N/A	127/84	#N/A	0.95	#N/A		#N/A		#N/A		#N/A
	1356	1539	NI/1539	#N/A	M	#N/A	33	#N/A	None	#N/A		#N/A		#N/A	Yes	#N/A	No	#N/A	No	#N/A	137/50	#N/A	0.97	#N/A		#N/A		#N/A		#N/A
	1357	1540	KL/1540	#N/A	F	#N/A	22	#N/A	None	#N/A	No	#N/A	Yes	#N/A	Yes	#N/A	No	#N/A	No	#N/A	141/75	#N/A	0.98	#N/A		#N/A		#N/A		#N/A
	1358	1541	UR/1541	#N/A	F	#N/A	31	#N/A	None	#N/A		#N/A	Yes	#N/A	No	#N/A	No	#N/A	No	#N/A	109/57	#N/A	0.98	#N/A		#N/A		#N/A		#N/A
	1359	1542	HD/1542	#N/A	M	#N/A	45	#N/A	Stomach	#N/A		#N/A		#N/A	No	#N/A	No	#N/A	No	#N/A	138/91	#N/A	0.96	#N/A		#N/A		#N/A		#N/A
	1360	1543	UF/1543	#N/A	F	#N/A	21	#N/A	None	#N/A	No	#N/A	Yes	#N/A	Yes	#N/A	No	#N/A	No	#N/A	115/70	#N/A	0.97	#N/A		#N/A		#N/A		#N/A
	1361	1544	DV/1544	#N/A	M	#N/A	29	#N/A	None	#N/A		#N/A		#N/A	Yes	#N/A	No	#N/A	No	#N/A	134/73	#N/A	0.99	#N/A		#N/A		#N/A		#N/A
	1362	1544	KF/1544	#N/A	M	#N/A	22	#N/A	None	#N/A		#N/A		#N/A	No	#N/A	No	#N/A	No	#N/A	134/73	#N/A	0.99	#N/A		#N/A		#N/A		#N/A
	1363	1545	NO/1545	#N/A	M	#N/A	21	#N/A	None	#N/A		#N/A		#N/A	Yes	#N/A	No	#N/A	No	#N/A	110/60	#N/A	0.98	#N/A		#N/A		#N/A		#N/A
	1364	1546	HM/1546	#N/A	M	#N/A	33	#N/A	None	#N/A		#N/A		#N/A	Yes	#N/A	No	#N/A	No	#N/A	114/77	#N/A	0.98	#N/A		#N/A		#N/A		#N/A
	1365	1547	ME/1547	#N/A	M	#N/A	24	#N/A	None	#N/A		#N/A		#N/A	Yes	#N/A	No	#N/A	No	#N/A	120/69	#N/A	0.98	#N/A		#N/A		#N/A		#N/A
	1366	1549	MM/1549	#N/A	M	#N/A	38	#N/A	None	#N/A		#N/A		#N/A	No	#N/A	No	#N/A	No	#N/A	114/77	#N/A	0.98	#N/A		#N/A		#N/A		#N/A
	1367	1550	NA/1550	#N/A	F	#N/A	49	#N/A	Asthma	#N/A	No	#N/A	No	#N/A	No	#N/A	No	#N/A	No	#N/A	137/86	#N/A	0.98	#N/A		#N/A		#N/A		#N/A
	1368	1551	MG/1551	#N/A	M	#N/A	39	#N/A	None	#N/A		#N/A		#N/A	No	#N/A	No	#N/A	No	#N/A	144/74	#N/A	0.98	#N/A		#N/A		#N/A		#N/A
	1369	1552	BJMV/1552	#N/A	M	#N/A	54	#N/A	None	#N/A		#N/A		#N/A	Yes	#N/A	No	#N/A	No	#N/A	219/113	#N/A	0.97	#N/A		#N/A		#N/A		#N/A
	1370	1553	N/1553	#N/A	M	#N/A	31	#N/A	None	#N/A		#N/A		#N/A	Yes	#N/A	No	#N/A	No	#N/A	125/68	#N/A	0.95	#N/A		#N/A		#N/A		#N/A
	1371	1554	DD/1554	#N/A	M	#N/A	28	#N/A	None	#N/A		#N/A		#N/A	Yes	#N/A	No	#N/A	No	#N/A	127/86	#N/A	0.94	#N/A		#N/A		#N/A		#N/A
	1372	1555	MM/1555	#N/A	M	#N/A	42	#N/A	None	#N/A		#N/A		#N/A	No	#N/A	No	#N/A	No	#N/A	182/98	#N/A	0.98	#N/A		#N/A		#N/A		#N/A
	1373	1556	DV/1556	#N/A	M	#N/A	21	#N/A	None	#N/A		#N/A		#N/A	No	#N/A	No	#N/A	No	#N/A	115/72	#N/A	0.97	#N/A		#N/A		#N/A		#N/A
	1374	1557	HD/1557	#N/A	M	#N/A	41	#N/A	None	#N/A		#N/A		#N/A	No	#N/A	No	#N/A	No	#N/A	116/79	#N/A	0.99	#N/A		#N/A		#N/A		#N/A
	1375	1557	GE/1557	#N/A	M	#N/A	27	#N/A	None	#N/A		#N/A		#N/A	No	#N/A	No	#N/A	No	#N/A	116/76	#N/A	0.99	#N/A		#N/A		#N/A		#N/A
	1376	1558	RF/1558	#N/A	M	#N/A	41	#N/A	None	#N/A		#N/A		#N/A	No	#N/A	No	#N/A	No	#N/A	114/69	#N/A	0.97	#N/A		#N/A		#N/A		#N/A
	1377	1559	BE/1559	#N/A	M	#N/A	33	#N/A	None	#N/A		#N/A		#N/A	Yes	#N/A	No	#N/A	No	#N/A	137/89	#N/A	0.97	#N/A		#N/A		#N/A		#N/A
	1378	1560	ME/1560	#N/A	M	#N/A	20	#N/A	None	#N/A		#N/A		#N/A	No	#N/A	No	#N/A	No	#N/A	139/78	#N/A	0.97	#N/A		#N/A		#N/A		#N/A
	1379	1561	DV/1561	#N/A	M	#N/A	30	#N/A	Lung	#N/A		#N/A		#N/A	No	#N/A	No	#N/A	No	#N/A	134/64	#N/A	0.98	#N/A		#N/A		#N/A		#N/A
	1380	1562	HF/1562	#N/A	M	#N/A	27	#N/A	None	#N/A		#N/A		#N/A	Yes	#N/A	No	#N/A	No	#N/A	170/93	#N/A	0.98	#N/A		#N/A		#N/A		#N/A
	1381	1563	MA/1563	#N/A	M	#N/A	24	#N/A	None	#N/A		#N/A		#N/A	Yes	#N/A	No	#N/A	No	#N/A	138/65	#N/A	0.98	#N/A		#N/A		#N/A		#N/A
	1382	1564	MJ/1564	#N/A	M	#N/A	18	#N/A	None	#N/A		#N/A		#N/A	Yes	#N/A	No	#N/A	No	#N/A	105/60	#N/A	0.99	#N/A		#N/A		#N/A		#N/A
	1383	1565	NC/1565	#N/A	F	#N/A	33	#N/A	None	#N/A	No	#N/A	Yes	#N/A	Yes	#N/A	No	#N/A	No	#N/A	129/82	#N/A	0.97	#N/A		#N/A		#N/A		#N/A
	1384	1566	TN/1566	#N/A	M	#N/A	33	#N/A	None	#N/A		#N/A		#N/A	No	#N/A	No	#N/A	No	#N/A	140/89	#N/A	0.97	#N/A		#N/A		#N/A		#N/A
	1385	1567	ML/1567	#N/A	M	#N/A	25	#N/A	None	#N/A		#N/A		#N/A	Yes	#N/A	No	#N/A	No	#N/A	106/62	#N/A	0.97	#N/A		#N/A		#N/A		#N/A
	1386	1568	TJ/1568	#N/A	M	#N/A	40	#N/A	None	#N/A		#N/A		#N/A	No	#N/A	No	#N/A	No	#N/A	107/73	#N/A	0.95	#N/A		#N/A		#N/A		#N/A
	1387	1569	MV/1569	#N/A	M	#N/A	35	#N/A	None	#N/A		#N/A		#N/A	Yes	#N/A	No	#N/A	No	#N/A	113/73	#N/A	0.96	#N/A		#N/A		#N/A		#N/A
	1388	1570	MP/1570	#N/A	M	#N/A	25	#N/A	None	#N/A		#N/A		#N/A	Yes	#N/A	No	#N/A	No	#N/A	121/61	#N/A	0.97	#N/A		#N/A		#N/A		#N/A
	1389	1572	MC/1572	#N/A	M	#N/A	40	#N/A	None	#N/A		#N/A		#N/A	No	#N/A	No	#N/A	Yes	#N/A	123/74	#N/A	0.98	#N/A		#N/A		#N/A		#N/A
	1390	1573	KE/1573	#N/A	M	#N/A	55	#N/A	None	#N/A		#N/A		#N/A	No	#N/A	No	#N/A	Yes	#N/A	127/78	#N/A	0.94	#N/A		#N/A		#N/A		#N/A
	1391	1573	MB/1573	#N/A	M	#N/A	32	#N/A	None	#N/A		#N/A		#N/A	Yes	#N/A	No	#N/A	No	#N/A	127/78	#N/A	0.94	#N/A		#N/A		#N/A		#N/A
	1392	1574	RJ/1574	#N/A	M	#N/A	19	#N/A	None	#N/A		#N/A		#N/A	Yes	#N/A	No	#N/A	No	#N/A	112/54	#N/A	0.98	#N/A		#N/A		#N/A		#N/A
	1393	1575	BMJB/1575	#N/A	M	#N/A	61	#N/A	Lung	#N/A		#N/A		#N/A	No	#N/A	No	#N/A	No	#N/A	139/93	#N/A	0.96	#N/A		#N/A		#N/A		#N/A
	1394	1576	NF/1576	#N/A	M	#N/A	38	#N/A	Bowel	#N/A		#N/A		#N/A	No	#N/A	No	#N/A	No	#N/A	145/89	#N/A	0.98	#N/A		#N/A		#N/A		#N/A
	1395	1577	NE/1577	#N/A	M	#N/A	46	#N/A	Other	#N/A		#N/A		#N/A	No	#N/A	No	#N/A	No	#N/A	138/89	#N/A	0.97	#N/A		#N/A		#N/A		#N/A
	1396	1578	MMF1578	#N/A	F	#N/A	50	#N/A	None	#N/A	No	#N/A	No	#N/A	No	#N/A	No	#N/A	Yes	#N/A	144/94	#N/A	0.99	#N/A		#N/A		#N/A		#N/A
	1397	1579	NF/1579	#N/A	M	#N/A	52	#N/A	Other	#N/A		#N/A		#N/A	Yes	#N/A	No	#N/A	No	#N/A	112/64	#N/A	0.97	#N/A		#N/A		#N/A		#N/A
	1398	1580	BJC/1580	#N/A	M	#N/A	37	#N/A	None	#N/A		#N/A		#N/A	Yes	#N/A	No	#N/A	No	#N/A	113/70	#N/A	0.98	#N/A		#N/A		#N/A		#N/A
	1399	1581	TMR/1581	#N/A	F	#N/A	29	#N/A	None	#N/A	No	#N/A	Yes	#N/A	No	#N/A	No	#N/A	No	#N/A	120/63	#N/A	0.97	#N/A		#N/A		#N/A		#N/A
	1400	1582	RK/1582	#N/A	M	#N/A	36	#N/A	None	#N/A		#N/A		#N/A	No	#N/A	No	#N/A	No	#N/A	142/89	#N/A	0.98	#N/A		#N/A		#N/A		#N/A
	1401	1583	NA/1583	#N/A	F	#N/A	50	#N/A	Asthma	#N/A	No	#N/A	No	#N/A	No	#N/A	No	#N/A	No	#N/A	134/76	#N/A	0.99	#N/A		#N/A		#N/A		#N/A
	1402	1585	BC/1585	#N/A	M	#N/A	41	#N/A	None	#N/A		#N/A		#N/A	No	#N/A	No	#N/A	No	#N/A	129/75	#N/A	0.98	#N/A		#N/A		#N/A		#N/A
	1403	1586	UJ/1586	#N/A	F	#N/A	40	#N/A	None	#N/A	No	#N/A	No	#N/A	Yes	#N/A	No	#N/A	Yes	#N/A	135/83	#N/A	0.98	#N/A		#N/A		#N/A		#N/A
	1404	1587	NC1587	#N/A	M	#N/A	30	#N/A	None	#N/A		#N/A		#N/A	Yes	#N/A	No	#N/A	No	#N/A	139/87	#N/A	0.95	#N/A		#N/A		#N/A		#N/A
	1405	1588	NT/1588	#N/A	M	#N/A	50	#N/A	None	#N/A		#N/A		#N/A	Yes	#N/A	No	#N/A	No	#N/A	132/65	#N/A	0.99	#N/A		#N/A		#N/A		#N/A
	1406	1589	R/1589	#N/A	M	#N/A	27	#N/A	Other	#N/A		#N/A		#N/A	No	#N/A	No	#N/A	No	#N/A	119/80	#N/A	0.99	#N/A		#N/A		#N/A		#N/A
	1407	1589	UMC/1589	#N/A	F	#N/A	19	#N/A	None	#N/A	Yes	#N/A	No	#N/A	No	#N/A	No	#N/A	No	#N/A	145/62	#N/A	0.95	#N/A		#N/A		#N/A		#N/A
	1408	1589	R/1589	#N/A	M	#N/A	20	#N/A	None	#N/A		#N/A		#N/A	Yes	#N/A	No	#N/A	No	#N/A	139/65	#N/A	0.99	#N/A		#N/A		#N/A		#N/A
	1409	1590	DF/1590	#N/A	M	#N/A	49	#N/A	Other	#N/A		#N/A		#N/A	No	#N/A	No	#N/A	Yes	#N/A	139/69	#N/A	985	#N/A		#N/A		#N/A		#N/A
	1410	1590	NJ/1590	#N/A	M	#N/A	22	#N/A	None	#N/A		#N/A		#N/A	Yes	#N/A	No	#N/A	No	#N/A	139/69	#N/A	0.98	#N/A		#N/A		#N/A		#N/A
	1411	1591	MJC/1591	#N/A	M	#N/A	22	#N/A	None	#N/A		#N/A		#N/A	Yes	#N/A	No	#N/A	No	#N/A	129/95	#N/A	0.98	#N/A		#N/A		#N/A		#N/A
	1412	1592	IE/1592	#N/A	M	#N/A	18	#N/A	None	#N/A		#N/A		#N/A	No	#N/A	No	#N/A	No	#N/A	114/53	#N/A	0.97	#N/A		#N/A		#N/A		#N/A
	1413	1593	IE/1593	#N/A	M	#N/A	35	#N/A	None	#N/A		#N/A		#N/A	Yes	#N/A	No	#N/A	No	#N/A	127/82	#N/A	0.98	#N/A		#N/A		#N/A		#N/A
	1414	1594	UJ/1594	#N/A	F	#N/A	46	#N/A	None	#N/A		#N/A	No	#N/A	No	#N/A	No	#N/A	No	#N/A	126/73	#N/A	0.98	#N/A		#N/A		#N/A		#N/A
	1415	1595	PU/1595	#N/A	M	#N/A	34	#N/A	None	#N/A		#N/A		#N/A	No	#N/A	No	#N/A	No	#N/A	115/61	#N/A	0.97	#N/A		#N/A		#N/A		#N/A
	1416	1596	NJ/1596	#N/A	M	#N/A	22	#N/A	None	#N/A		#N/A		#N/A	Yes	#N/A	No	#N/A	No	#N/A	117/62	#N/A	0.95	#N/A		#N/A		#N/A		#N/A
	1417	1597	KH/1597	#N/A	M	#N/A	55	#N/A	Hypertension	#N/A		#N/A		#N/A	No	#N/A	No	#N/A	Yes	#N/A	142/90	#N/A	0.98	#N/A		#N/A		#N/A		#N/A
	1418	1598	DF/1598	#N/A	M	#N/A	38	#N/A	None	#N/A		#N/A		#N/A	Yes	#N/A	No	#N/A	No	#N/A	155/79	#N/A	0.98	#N/A		#N/A		#N/A		#N/A
	1419	1599	BC1599	#N/A	F	#N/A	33	#N/A	None	#N/A	Yes	#N/A	Yes	#N/A	Yes	#N/A	No	#N/A	No	#N/A	104/67	#N/A	0.96	#N/A		#N/A		#N/A		#N/A
	1420	1600	TP/1600	#N/A	M	#N/A	25	#N/A	None	#N/A		#N/A		#N/A	Yes	#N/A	No	#N/A	No	#N/A	113/63	#N/A	0.98	#N/A		#N/A		#N/A		#N/A
	1421	1601	NJ/1601	#N/A	M	#N/A	24	#N/A	None	#N/A		#N/A		#N/A	Yes	#N/A	No	#N/A	No	#N/A	132/60	#N/A	0.97	#N/A		#N/A		#N/A		#N/A
	1422	1602	MC/1602	#N/A	F	#N/A	53	#N/A	Hypertension	#N/A	No	#N/A	No	#N/A	No	#N/A	No	#N/A	No	#N/A	135/89	#N/A	0.98	#N/A		#N/A		#N/A		#N/A
	1423	1603	MV/1603	#N/A	F	#N/A	38	#N/A	None	#N/A	No	#N/A	No	#N/A	No	#N/A	No	#N/A	No	#N/A	115/79	#N/A	0.98	#N/A		#N/A		#N/A		#N/A
	1424	1604	MN/1604	#N/A	M	#N/A	42	#N/A	None	#N/A		#N/A		#N/A	Yes	#N/A	No	#N/A	No	#N/A	123/82	#N/A	0.98	#N/A		#N/A		#N/A		#N/A
	1425	1605	BE/1605	#N/A	M	#N/A	36	#N/A	None	#N/A		#N/A		#N/A	Yes	#N/A	No	#N/A	No	#N/A	124/76	#N/A	0.97	#N/A		#N/A		#N/A		#N/A
	1426	1606	UE/1606	#N/A	M	#N/A	64	#N/A	None	#N/A		#N/A		#N/A	No	#N/A	No	#N/A	Yes	#N/A	120/80	#N/A	0.96	#N/A		#N/A		#N/A		#N/A
	1427	1607	ML/1607	#N/A	M	#N/A	40	#N/A	None	#N/A		#N/A		#N/A	No	#N/A	No	#N/A	Yes	#N/A	109/66	#N/A	0.98	#N/A		#N/A		#N/A		#N/A
	1428	1608	HE/1608	#N/A	M	#N/A	24	#N/A	None	#N/A		#N/A		#N/A	Yes	#N/A	No	#N/A	No	#N/A	118/90	#N/A	0.98	#N/A		#N/A		#N/A		#N/A
	1429	1609	BS/1609	#N/A	M	#N/A	20	#N/A	None	#N/A		#N/A		#N/A	No	#N/A	No	#N/A	No	#N/A	127/75	#N/A	0.97	#N/A		#N/A		#N/A		#N/A
	1430	1610	GA/1610	#N/A	M	#N/A	38	#N/A	None	#N/A		#N/A		#N/A	Yes	#N/A	No	#N/A	No	#N/A	115/80	#N/A	0.99	#N/A		#N/A		#N/A		#N/A
	1431	1612	TE/1612	#N/A	F	#N/A	22	#N/A	None	#N/A	No	#N/A	No	#N/A	Yes	#N/A	No	#N/A	No	#N/A	114/90	#N/A	0.98	#N/A		#N/A		#N/A		#N/A
	1432	1613	NF/1613	#N/A	M	#N/A	35	#N/A	None	#N/A		#N/A		#N/A	No	#N/A	No	#N/A	No	#N/A	110/72	#N/A	0.98	#N/A		#N/A		#N/A		#N/A
	1433	1614	MJ/1614	#N/A	F	#N/A	30	#N/A	None	#N/A	Yes	#N/A	No	#N/A	Yes	#N/A	No	#N/A	Yes	#N/A	114/67	#N/A	0.98	#N/A		#N/A		#N/A		#N/A
	1434	1615	IF/1615	#N/A	F	#N/A	27	#N/A	None	#N/A	No	#N/A	No	#N/A	No	#N/A	No	#N/A	No	#N/A	110/69	#N/A	0.98	#N/A		#N/A		#N/A		#N/A
	1435	1616	IJ.B/1616	#N/A	M	#N/A	24	#N/A	None	#N/A		#N/A		#N/A	No	#N/A	No	#N/A	No	#N/A	114/65	#N/A	0.99	#N/A		#N/A		#N/A		#N/A
	1436	1617	N/1617	#N/A	M	#N/A	24	#N/A	None	#N/A		#N/A		#N/A	Yes	#N/A	No	#N/A	No	#N/A	115/70	#N/A	0.99	#N/A		#N/A		#N/A		#N/A
	1437	1618	MD/1618	#N/A	F	#N/A	56	#N/A	None	#N/A	No	#N/A	No	#N/A	Yes	#N/A	No	#N/A	No	#N/A	104/60	#N/A	0.99	#N/A		#N/A		#N/A		#N/A
	1438	1619	NP/1619	#N/A	M	#N/A	48	#N/A	Other	#N/A		#N/A		#N/A	Yes	#N/A	No	#N/A	No	#N/A	120/75	#N/A	0.97	#N/A		#N/A		#N/A		#N/A
	1439	1620	MAE/1620	#N/A	F	#N/A	42	#N/A	None	#N/A	No	#N/A	Yes	#N/A	No	#N/A	No	#N/A	No	#N/A	108/78	#N/A	0.99	#N/A		#N/A		#N/A		#N/A
	1440	1621	MNC/1621	#N/A	F	#N/A	33	#N/A	None	#N/A	No	#N/A	Yes	#N/A	No	#N/A	No	#N/A	No	#N/A	101/63	#N/A	0.97	#N/A		#N/A		#N/A		#N/A
	1441	1622	NV/1622	#N/A	F	#N/A	26	#N/A	None	#N/A	Yes	#N/A	No	#N/A	No	#N/A	No	#N/A	No	#N/A	107/63	#N/A	0.98	#N/A		#N/A		#N/A		#N/A
	1442	1623	NY/1623	#N/A	M	#N/A	27	#N/A	None	#N/A		#N/A		#N/A	Yes	#N/A	Yes	#N/A	No	#N/A	125/67	#N/A	0.98	#N/A		#N/A		#N/A		#N/A
	1443	1624	MY/1624	#N/A	M	#N/A	33	#N/A	None	#N/A		#N/A		#N/A	Yes	#N/A	No	#N/A	Yes	#N/A	128/70	#N/A	0.96	#N/A		#N/A		#N/A		#N/A
	1444	1625	MD/1625	#N/A	F	#N/A	35	#N/A	None	#N/A	No	#N/A	Yes	#N/A	No	#N/A	No	#N/A	No	#N/A	132/81	#N/A	0.98	#N/A		#N/A		#N/A		#N/A
	1445	1626	MML/1626	#N/A	F	#N/A	49	#N/A	Other	#N/A	No	#N/A	No	#N/A	No	#N/A	No	#N/A	No	#N/A	152/87	#N/A	0.98	#N/A		#N/A		#N/A		#N/A
	1446	1627	NJB/1627	#N/A	M	#N/A	54	#N/A	None	#N/A		#N/A		#N/A	No	#N/A	No	#N/A	Yes	#N/A	120/79	#N/A	0.98	#N/A		#N/A		#N/A		#N/A
	1447	1628	MA/1628	#N/A	F	#N/A	47	#N/A	Stomach	#N/A	No	#N/A	No	#N/A	Yes	#N/A	No	#N/A	No	#N/A	138/91	#N/A	0.98	#N/A		#N/A		#N/A		#N/A
	1448	1629	BJD/1629	#N/A	M	#N/A	31	#N/A	None	#N/A		#N/A		#N/A	Yes	#N/A	No	#N/A	Yes	#N/A	118/78	#N/A	0.96	#N/A		#N/A		#N/A		#N/A
	1449	1630	MF/1630	#N/A	F	#N/A	25	#N/A	None	#N/A	No	#N/A	Yes	#N/A	No	#N/A	No	#N/A	Yes	#N/A	112/68	#N/A	0.98	#N/A		#N/A		#N/A		#N/A
	1450	1631	NN/1631	#N/A	M	#N/A	41	#N/A	None	#N/A		#N/A		#N/A	Yes	#N/A	No	#N/A	Yes	#N/A	104/54	#N/A	0.96	#N/A		#N/A		#N/A		#N/A
	1451	1632	NS/1632	#N/A	M	#N/A	56	#N/A	None	#N/A		#N/A		#N/A	No	#N/A	No	#N/A	No	#N/A	156/80	#N/A	0.97	#N/A		#N/A		#N/A		#N/A
	1452	1648	NS/1648	#N/A	M	#N/A	23	#N/A	None	#N/A		#N/A		#N/A	Yes	#N/A	No	#N/A	Yes	#N/A	118/78	#N/A	0.98	#N/A		#N/A		#N/A		#N/A
	1453	1700	NP/1700	#N/A	M	#N/A	28	#N/A	None	#N/A		#N/A		#N/A	No	#N/A	No	#N/A	No	#N/A	121/69	#N/A	0.98	#N/A		#N/A		#N/A		#N/A
	1454	1701	KMC/1701	#N/A	F	#N/A	64	#N/A	None	#N/A	No	#N/A	No	#N/A	No	#N/A	No	#N/A	No	#N/A	141/83	#N/A	0.98	#N/A		#N/A		#N/A		#N/A
	1455	1702	NJD/1702	#N/A	M	#N/A	52	#N/A	None	#N/A		#N/A		#N/A	No	#N/A	No	#N/A	No	#N/A	138/81	#N/A	0.97	#N/A		#N/A		#N/A		#N/A
	1456	1703	MG/1703	#N/A	M	#N/A	62	#N/A	Asthma	#N/A		#N/A		#N/A	No	#N/A	No	#N/A	Yes	#N/A	126/85	#N/A	0.97	#N/A		#N/A		#N/A		#N/A
	1457	1704	NE/1704	#N/A	M	#N/A	48	#N/A	None	#N/A		#N/A		#N/A	No	#N/A	No	#N/A	Yes	#N/A	120/77	#N/A	0.97	#N/A		#N/A		#N/A		#N/A
	1458	1705	NJ/1705	#N/A	M	#N/A	55	#N/A	None	#N/A		#N/A		#N/A	No	#N/A	No	#N/A	Yes	#N/A	117/62	#N/A	0.96	#N/A		#N/A		#N/A		#N/A
	1459	1706	DF/1706	#N/A	M	#N/A	26	#N/A	None	#N/A		#N/A		#N/A	No	#N/A	No	#N/A	No	#N/A	129/63	#N/A	0.95	#N/A		#N/A		#N/A		#N/A
	1460	1708	BT/1708	#N/A	M	#N/A	34	#N/A	None	#N/A		#N/A		#N/A	No	#N/A	No	#N/A	Yes	#N/A	110/74	#N/A	0.97	#N/A		#N/A		#N/A		#N/A
	1461	1709	MO/1709	#N/A	M	#N/A	25	#N/A	None	#N/A		#N/A		#N/A	No	#N/A	No	#N/A	No	#N/A	119/67	#N/A	0.96	#N/A		#N/A		#N/A		#N/A
	1462	1710	NE/1710	#N/A	M	#N/A	25	#N/A	None	#N/A		#N/A		#N/A	No	#N/A	No	#N/A	No	#N/A	134/75	#N/A	0.98	#N/A		#N/A		#N/A		#N/A
	1463	1711	US/1611	#N/A	M	#N/A	47	#N/A	None	#N/A		#N/A		#N/A	No	#N/A	No	#N/A	No	#N/A	114/65	#N/A	0.98	#N/A		#N/A		#N/A		#N/A
	1464	1711	IR/1711	#N/A	M	#N/A	24	#N/A	None	#N/A		#N/A		#N/A	No	#N/A	No	#N/A	No	#N/A	125/75	#N/A	0.99	#N/A		#N/A		#N/A		#N/A
	1465	1712	NE/1712	#N/A	M	#N/A	38	#N/A	None	#N/A		#N/A		#N/A	No	#N/A	No	#N/A	Yes	#N/A	113/72	#N/A	0.99	#N/A		#N/A		#N/A		#N/A
	1466	1713	DB/1713	#N/A	F	#N/A	50	#N/A	None	#N/A	No	#N/A	No	#N/A	No	#N/A	No	#N/A	Yes	#N/A	156/96	#N/A	0.97	#N/A		#N/A		#N/A		#N/A
	1467	1714	TF/1714	#N/A	M	#N/A	22	#N/A	None	#N/A		#N/A		#N/A	No	#N/A	No	#N/A	Yes	#N/A	156/96	#N/A	0.97	#N/A		#N/A		#N/A		#N/A
	1468	1715	MP/1715	#N/A	F	#N/A	40	#N/A	None	#N/A	No	#N/A	No	#N/A	No	#N/A	No	#N/A	No	#N/A	147/75	#N/A	0.97	#N/A		#N/A		#N/A		#N/A
	1469	1716	IH/1716	#N/A	M	#N/A	41	#N/A	None	#N/A		#N/A		#N/A	No	#N/A	No	#N/A	Yes	#N/A	116/75	#N/A	0.96	#N/A		#N/A		#N/A		#N/A
	1470	1717	MP/1717	#N/A	M	#N/A	20	#N/A	None	#N/A		#N/A		#N/A	No	#N/A	No	#N/A	No	#N/A	127/63	#N/A	0.95	#N/A		#N/A		#N/A		#N/A
	1471	1718	MJ/1718	#N/A	M	#N/A	56	#N/A	None	#N/A		#N/A		#N/A	No	#N/A	No	#N/A	No	#N/A	128/65	#N/A	0.97	#N/A		#N/A		#N/A		#N/A
	1472	1719	UMJ/1719	#N/A	F	#N/A	38	#N/A	None	#N/A	No	#N/A	No	#N/A	No	#N/A	No	#N/A	Yes	#N/A	120/69	#N/A	0.97	#N/A		#N/A		#N/A		#N/A
	1473	1720	NB/1720	#N/A	F	#N/A	65	#N/A	None	#N/A	No	#N/A	No	#N/A	No	#N/A	No	#N/A	No	#N/A	140/82	#N/A	0.96	#N/A		#N/A		#N/A		#N/A
	1474	1721	NF/1721	#N/A	F	#N/A	61	#N/A	Hypertension	#N/A	No	#N/A	No	#N/A	No	#N/A	No	#N/A	No	#N/A	172/80	#N/A	0.99	#N/A		#N/A		#N/A		#N/A
	1475	1722	MB/1722	#N/A	F	#N/A	60	#N/A	Other	#N/A	No	#N/A	No	#N/A	No	#N/A	No	#N/A	No	#N/A	132/87%	#N/A	0.98	#N/A		#N/A		#N/A		#N/A
	1476	1723	MG/1723	#N/A	F	#N/A	51	#N/A	None	#N/A	No	#N/A	No	#N/A	No	#N/A		#N/A	No	#N/A	126/74	#N/A	0.97	#N/A		#N/A		#N/A		#N/A
	1477	1724	DD/1724	#N/A	F	#N/A	35	#N/A	None	#N/A	Yes	#N/A	No	#N/A	No	#N/A	No	#N/A	No	#N/A	124/80	#N/A	0.97	#N/A		#N/A		#N/A		#N/A
	1478	1725	NE/1725	#N/A	F	#N/A	41	#N/A	Other	#N/A	No	#N/A	No	#N/A	No	#N/A	No	#N/A	No	#N/A	149/101	#N/A	0.96	#N/A		#N/A		#N/A		#N/A
	1479	1726	AJMV/1726	#N/A	M	#N/A	43	#N/A	None	#N/A		#N/A		#N/A	No	#N/A	No	#N/A	Yes	#N/A	176/76	#N/A	0.98	#N/A		#N/A		#N/A		#N/A
	1480	1727	NE/1727	#N/A	F	#N/A	65	#N/A	Hypertension	#N/A	No	#N/A	No	#N/A	No	#N/A	No	#N/A	Yes	#N/A	119/68	#N/A	0.98	#N/A		#N/A		#N/A		#N/A
	1481	1728	NA/1728	#N/A	F	#N/A	33	#N/A	Stomach	#N/A	No	#N/A	No	#N/A	No	#N/A	No	#N/A	No	#N/A	109/68	#N/A	0.97	#N/A		#N/A		#N/A		#N/A
	1482	1729	IA/1729	#N/A	F	#N/A	38	#N/A	Other	#N/A	No	#N/A	No	#N/A	No	#N/A	No	#N/A	No	#N/A	121/64	#N/A	0.97	#N/A		#N/A		#N/A		#N/A
	1483	1730	NF/1730	#N/A	F	#N/A	65	#N/A	None	#N/A	No	#N/A	No	#N/A	No	#N/A	No	#N/A	Yes	#N/A	116/80	#N/A	0.98	#N/A		#N/A		#N/A		#N/A
	1484	1731	TA/1731	#N/A	F	#N/A	57	#N/A	Liver	#N/A	No	#N/A	No	#N/A	No	#N/A	No	#N/A	No	#N/A	141/74	#N/A	0.98	#N/A		#N/A		#N/A		#N/A
	1485	1732	NM/1732	#N/A	F	#N/A	50	#N/A	None	#N/A	No	#N/A	No	#N/A	No	#N/A	No	#N/A	No	#N/A	131/85	#N/A	0.97	#N/A		#N/A		#N/A		#N/A
	1486	1733	MG/1733	#N/A	M	#N/A	46	#N/A	Hypertension	#N/A		#N/A		#N/A	No	#N/A	No	#N/A	No	#N/A	141/74	#N/A	0.98	#N/A		#N/A		#N/A		#N/A
	1487	1734	BT/1734	#N/A	M	#N/A	19	#N/A	None	#N/A		#N/A		#N/A	No	#N/A	No	#N/A	No	#N/A	130/64	#N/A	0.96	#N/A		#N/A		#N/A		#N/A
	1488	1735	NC/1735	#N/A	F	#N/A	49	#N/A	None	#N/A	No	#N/A	No	#N/A	No	#N/A	No	#N/A	No	#N/A	133/95	#N/A	0.95	#N/A		#N/A		#N/A		#N/A
	1489	1736	NW/1736	#N/A	F	#N/A	43	#N/A	None	#N/A	Yes	#N/A	No	#N/A	No	#N/A	No	#N/A	No	#N/A	128/88	#N/A	0.96	#N/A		#N/A		#N/A		#N/A
	1490	1737	MA/1737	#N/A	F	#N/A	54	#N/A	Other	#N/A	No	#N/A	No	#N/A	No	#N/A	No	#N/A	No	#N/A	152/86	#N/A	0.98	#N/A		#N/A		#N/A		#N/A
	1491	1738	UV/1738	#N/A	F	#N/A	45	#N/A	None	#N/A	No	#N/A	No	#N/A	No	#N/A	No	#N/A	No	#N/A	130/78	#N/A	0.98	#N/A		#N/A		#N/A		#N/A
	1492	1739	TJ/1739	#N/A	F	#N/A	24	#N/A	Stomach	#N/A	No	#N/A	No	#N/A	No	#N/A	No	#N/A	No	#N/A	107/64	#N/A	0.96	#N/A		#N/A		#N/A		#N/A
	1493	1740	UE/1740	#N/A	M	#N/A	43	#N/A	Hypertension	#N/A	No	#N/A	No	#N/A	No	#N/A	No	#N/A	Yes	#N/A	162/81	#N/A	0.96	#N/A		#N/A		#N/A		#N/A
	1494	1741	ND/1741	#N/A	M	#N/A	43	#N/A	None	#N/A		#N/A		#N/A	No	#N/A	No	#N/A	No	#N/A	134/78	#N/A	0.98	#N/A		#N/A		#N/A		#N/A
	1495	1742	UZ/1742	#N/A	F	#N/A	59	#N/A	None	#N/A	No	#N/A	No	#N/A	No	#N/A	No	#N/A	No	#N/A	135/95	#N/A	0.95	#N/A		#N/A		#N/A		#N/A
	1496	1743	NC/1743	#N/A	F	#N/A	44	#N/A	None	#N/A	No	#N/A	No	#N/A	No	#N/A	No	#N/A	No	#N/A	117/67	#N/A	0.97	#N/A		#N/A		#N/A		#N/A
	1497	1745	NC/1745	#N/A	M	#N/A	50	#N/A	None	#N/A	No	#N/A	No	#N/A	No	#N/A	No	#N/A	No	#N/A	158/80	#N/A	0.96	#N/A		#N/A		#N/A		#N/A
	1498	1746	NS/1746	#N/A	M	#N/A	43	#N/A	None	#N/A		#N/A		#N/A	No	#N/A	No	#N/A	No	#N/A	149/94	#N/A	0.98	#N/A		#N/A		#N/A		#N/A
	1499	1747	DJ/1747	#N/A	F	#N/A	45	#N/A	Asthma	#N/A	No	#N/A	No	#N/A	No	#N/A	No	#N/A	Yes	#N/A	135/93	#N/A	0.98	#N/A		#N/A		#N/A		#N/A
	1500	1748	ND/1748	#N/A	F	#N/A	37	#N/A	Hypertension	#N/A	No	#N/A	No	#N/A	No	#N/A	No	#N/A	No	#N/A	186/103%	#N/A	0.98	#N/A		#N/A		#N/A		#N/A
	1501	1749	NM/1749	#N/A	F	#N/A	51	#N/A	None	#N/A	No	#N/A	No	#N/A	No	#N/A	No	#N/A	No	#N/A	129/86	#N/A	0.98	#N/A		#N/A		#N/A		#N/A
	1502	1750	UA/1750	#N/A	F	#N/A	62	#N/A	None	#N/A	No	#N/A	No	#N/A	No	#N/A	No	#N/A	Yes	#N/A	119/72	#N/A	0.98	#N/A		#N/A		#N/A		#N/A
	1503	1751	MA/1751	#N/A	M	#N/A	48	#N/A	None	#N/A		#N/A		#N/A	No	#N/A	No	#N/A	Yes	#N/A	146/93	#N/A	0.98	#N/A		#N/A		#N/A		#N/A
	1504	1752	MJ/1752	#N/A	F	#N/A	51	#N/A	None	#N/A	No	#N/A	No	#N/A	No	#N/A	No	#N/A	No	#N/A	143/77	#N/A	0.97	#N/A		#N/A		#N/A		#N/A
	1505	1753	IN/1753	#N/A	F	#N/A	27	#N/A	None	#N/A	No	#N/A	No	#N/A	No	#N/A	No	#N/A	No	#N/A	115/68	#N/A	0.98	#N/A		#N/A		#N/A		#N/A
	1506	1755	DJP/1755	#N/A	M	#N/A	18	#N/A	None	#N/A		#N/A		#N/A	No	#N/A	No	#N/A	No	#N/A		#N/A		#N/A		#N/A		#N/A		#N/A
	1507	1756	DD/1756	#N/A	M	#N/A	25	#N/A	None	#N/A	No	#N/A	No	#N/A	No	#N/A	No	#N/A	No	#N/A	140/130	#N/A	0.98	#N/A		#N/A		#N/A		#N/A
	1508	1757	MCJP/1757	#N/A	M	#N/A	35	#N/A	None	#N/A		#N/A		#N/A	No	#N/A	No	#N/A	No	#N/A	120/75	#N/A	0.96	#N/A		#N/A		#N/A		#N/A
	1509	1758	ME/1758	#N/A	F	#N/A	56	#N/A	None	#N/A	No	#N/A	No	#N/A	No	#N/A	No	#N/A	No	#N/A	154/95	#N/A	0.95	#N/A		#N/A		#N/A		#N/A
	1510	1759	TJP/1759	#N/A	M	#N/A	36	#N/A	None	#N/A		#N/A		#N/A	No	#N/A	No	#N/A	Yes	#N/A	141/96	#N/A	0.96	#N/A		#N/A		#N/A		#N/A
	1511	1760	ND/1760	#N/A	F	#N/A	19	#N/A	Stomach	#N/A	No	#N/A	No	#N/A	No	#N/A	No	#N/A	No	#N/A	150/85	#N/A	0.94	#N/A		#N/A		#N/A		#N/A
	1512	1761	MP/1761	#N/A	M	#N/A	52	#N/A	None	#N/A		#N/A		#N/A	No	#N/A	No	#N/A	Yes	#N/A	184%106	#N/A	0.97	#N/A		#N/A		#N/A		#N/A
	1513	1762	MC/1762	#N/A	F	#N/A	51	#N/A	None	#N/A	No	#N/A	No	#N/A	No	#N/A	No	#N/A	Yes	#N/A	130/82	#N/A	0.98	#N/A		#N/A		#N/A		#N/A
	1514	1763	BM/1763	#N/A	M	#N/A	30	#N/A	None	#N/A		#N/A		#N/A	No	#N/A	No	#N/A	No	#N/A	107/66	#N/A	0.98	#N/A		#N/A		#N/A		#N/A
	1515	1764	NJ/1764	#N/A	F	#N/A	42	#N/A	None	#N/A	No	#N/A	No	#N/A	No	#N/A	No	#N/A	Yes	#N/A	150/93	#N/A	0.98	#N/A		#N/A		#N/A		#N/A
	1516	1765	NP/1765	#N/A	F	#N/A	18	#N/A	None	#N/A	No	#N/A	No	#N/A	No	#N/A	No	#N/A	No	#N/A	149/74	#N/A	0.97	#N/A		#N/A		#N/A		#N/A
	1517	1766	KJ/1766	#N/A	M	#N/A	39	#N/A	None	#N/A		#N/A		#N/A	No	#N/A	No	#N/A	Yes	#N/A	119/68	#N/A	0.98	#N/A		#N/A		#N/A		#N/A
	1518	1767	NA/1767	#N/A	M	#N/A	45	#N/A	None	#N/A		#N/A		#N/A	No	#N/A	No	#N/A	No	#N/A	127/85	#N/A	0.96	#N/A		#N/A		#N/A		#N/A
	1519	1767	NE/1767	#N/A	M	#N/A	46	#N/A	None	#N/A		#N/A		#N/A	No	#N/A	No	#N/A	No	#N/A	144/83	#N/A	0.94	#N/A		#N/A		#N/A		#N/A
	1520	1768	MS/1768	#N/A	F	#N/A	49	#N/A	None	#N/A	No	#N/A	No	#N/A	No	#N/A	No	#N/A	Yes	#N/A	153/89	#N/A	0.98	#N/A		#N/A		#N/A		#N/A
	1521	1769	NS/1769	#N/A	M	#N/A	47	#N/A	None	#N/A		#N/A		#N/A	Yes	#N/A	No	#N/A	No	#N/A	134/76	#N/A	0.98	#N/A		#N/A		#N/A		#N/A
	1522	1770	TB/1770	#N/A	M	#N/A	18	#N/A	None	#N/A		#N/A		#N/A	No	#N/A	No	#N/A	No	#N/A	132/62	#N/A	0.97	#N/A		#N/A		#N/A		#N/A
	1523	1771	KV/1771	#N/A	F	#N/A	29	#N/A	None	#N/A	No	#N/A	No	#N/A	No	#N/A	No	#N/A	Yes	#N/A	99/63	#N/A	0.96	#N/A		#N/A		#N/A		#N/A
	1524	1772	NC/1772	#N/A	F	#N/A	42	#N/A	None	#N/A	No	#N/A	No	#N/A	No	#N/A	No	#N/A	No	#N/A	140/92	#N/A	0.98	#N/A		#N/A		#N/A		#N/A
	1525	1773	SM/1773	#N/A	F	#N/A	40	#N/A	None	#N/A	No	#N/A	No	#N/A	No	#N/A	No	#N/A	No	#N/A	102/61	#N/A	0.96	#N/A		#N/A		#N/A		#N/A
	1526	1774	UJ/1774	#N/A	F	#N/A	34	#N/A	Hypertension	#N/A	No	#N/A	No	#N/A	No	#N/A	No	#N/A	No	#N/A	150/109	#N/A	0.97	#N/A		#N/A		#N/A		#N/A
	1527	1776	DJ/1776	#N/A	F	#N/A	29	#N/A	None	#N/A	No	#N/A	No	#N/A	No	#N/A	No	#N/A	Yes	#N/A	94/62	#N/A	0.94	#N/A		#N/A		#N/A		#N/A
	1528	1777	NJD/1777	#N/A	M	#N/A	30	#N/A	None	#N/A		#N/A		#N/A	No	#N/A	No	#N/A	No	#N/A	130/70	#N/A	0.98	#N/A		#N/A		#N/A		#N/A
	1529	1778	IE/1778	#N/A	M	#N/A	31	#N/A	None	#N/A		#N/A		#N/A	No	#N/A	No	#N/A	Yes	#N/A	132/82	#N/A	0.97	#N/A		#N/A		#N/A		#N/A
	1530	1778	IYK/1778	#N/A	M	#N/A	28	#N/A	None	#N/A		#N/A		#N/A	No	#N/A	No	#N/A	Yes	#N/A	120/76	#N/A	0.96	#N/A		#N/A		#N/A		#N/A
	1531	1779	NF/1779	#N/A	M	#N/A	59	#N/A	None	#N/A		#N/A		#N/A	No	#N/A	No	#N/A	Yes	#N/A	146/81	#N/A	0.98	#N/A		#N/A		#N/A		#N/A
	1532	1780	NFJ/1780	#N/A	M	#N/A	31	#N/A	None	#N/A		#N/A		#N/A	No	#N/A	No	#N/A	No	#N/A	114/64	#N/A	0.97	#N/A		#N/A		#N/A		#N/A
	1533	1781	NEJ/1781	#N/A	M	#N/A	49	#N/A	None	#N/A		#N/A		#N/A	No	#N/A	No	#N/A	Yes	#N/A	139/80	#N/A	0.96	#N/A		#N/A		#N/A		#N/A
	1534	1783	MB/1783	#N/A	M	#N/A	33	#N/A	None	#N/A		#N/A		#N/A	No	#N/A	No	#N/A	No	#N/A	139/75	#N/A	0.96	#N/A		#N/A		#N/A		#N/A
	1535	1784	SJ/1784	#N/A	M	#N/A	36	#N/A	None	#N/A		#N/A		#N/A	No	#N/A	No	#N/A	No	#N/A	108/65	#N/A	0.96	#N/A		#N/A		#N/A		#N/A
	1536	1785	HI/1785	#N/A	M	#N/A	44	#N/A	None	#N/A		#N/A		#N/A	No	#N/A	No	#N/A	Yes	#N/A	138/80	#N/A	0.98	#N/A		#N/A		#N/A		#N/A
	1537	1786	GJB/1786	#N/A	M	#N/A	43	#N/A	None	#N/A		#N/A		#N/A	No	#N/A	No	#N/A	No	#N/A	136/93	#N/A	0.98	#N/A		#N/A		#N/A		#N/A
	1538	1787	UA/1787	#N/A	F	#N/A	42	#N/A	None	#N/A	No	#N/A	No	#N/A	Yes	#N/A	No	#N/A	Yes	#N/A	148/87	#N/A	0.98	#N/A		#N/A		#N/A		#N/A
	1539	1788	HM/1788	#N/A	M	#N/A	32	#N/A	None	#N/A		#N/A		#N/A	No	#N/A	No	#N/A	Yes	#N/A	157/99	#N/A	0.96	#N/A		#N/A		#N/A		#N/A
	1540	1789	HF/1789	#N/A	M	#N/A	47	#N/A	Other	#N/A		#N/A		#N/A	No	#N/A	No	#N/A	No	#N/A	122/73	#N/A	0.94	#N/A		#N/A		#N/A		#N/A
	1541	1790	ID/1790	#N/A	F	#N/A	25	#N/A	None	#N/A	No	#N/A	No	#N/A	No	#N/A	No	#N/A	No	#N/A	92/59	#N/A	0.97	#N/A		#N/A		#N/A		#N/A
	1542	1790	MB/1790	#N/A	M	#N/A	49	#N/A	None	#N/A		#N/A		#N/A	No	#N/A	No	#N/A	No	#N/A	142/74	#N/A	0.96	#N/A		#N/A		#N/A		#N/A
	1543	1791	MT/1791	#N/A	F	#N/A	26	#N/A	None	#N/A	Yes	#N/A	No	#N/A	No	#N/A	No	#N/A	No	#N/A	121/66	#N/A	0.98	#N/A		#N/A		#N/A		#N/A
	1544	1792	BT/1792	#N/A	F	#N/A	23	#N/A	None	#N/A	No	#N/A	No	#N/A	No	#N/A	No	#N/A	No	#N/A	113/75	#N/A	0.98	#N/A		#N/A		#N/A		#N/A
	1545	1793	BO/1793	#N/A	F	#N/A	23	#N/A	None	#N/A	No	#N/A	No	#N/A	No	#N/A	No	#N/A	No	#N/A	128/88	#N/A	0.98	#N/A		#N/A		#N/A		#N/A
	1546	1794	MC/1794	#N/A	M	#N/A	32	#N/A	None	#N/A		#N/A		#N/A	No	#N/A	No	#N/A	No	#N/A	138/93	#N/A	0.97	#N/A		#N/A		#N/A		#N/A
	1547	1795	ME/1795	#N/A	M	#N/A	30	#N/A	None	#N/A		#N/A		#N/A	No	#N/A	No	#N/A	No	#N/A	106/65	#N/A	0.95	#N/A		#N/A		#N/A		#N/A
	1548	1796	NMT/1796	#N/A	F	#N/A	38	#N/A	None	#N/A	No	#N/A	No	#N/A	No	#N/A	No	#N/A	No	#N/A	115/75	#N/A	0.98	#N/A		#N/A		#N/A		#N/A
	1549	1797	NS/1797	#N/A	M	#N/A	27	#N/A	None	#N/A		#N/A		#N/A	No	#N/A	No	#N/A	Yes	#N/A	125/68	#N/A	0.98	#N/A		#N/A		#N/A		#N/A
	1550	1798	UE/1798	#N/A	M	#N/A	36	#N/A	None	#N/A		#N/A		#N/A	No	#N/A	No	#N/A	No	#N/A	129/84	#N/A	0.97	#N/A		#N/A		#N/A		#N/A
	1551	1799	NB/1799	#N/A	F	#N/A	53	#N/A	Hypertension	#N/A	No	#N/A	No	#N/A	No	#N/A	No	#N/A	No	#N/A	129/81	#N/A	0.94	#N/A		#N/A		#N/A		#N/A
	1552	1800	MJB/1800	#N/A	M	#N/A	36	#N/A	None	#N/A		#N/A		#N/A	No	#N/A	No	#N/A	No	#N/A	108/76	#N/A	0.99	#N/A		#N/A		#N/A		#N/A
	1553	1801	SE/1801	#N/A	M	#N/A	23	#N/A	None	#N/A		#N/A		#N/A	No	#N/A	No	#N/A	No	#N/A	140/71	#N/A	0.96	#N/A		#N/A		#N/A		#N/A
	1554	1802	NH/1802	#N/A	F	#N/A	21	#N/A	None	#N/A	No	#N/A	No	#N/A	No	#N/A	No	#N/A	No	#N/A	120/73	#N/A	0.96	#N/A		#N/A		#N/A		#N/A
	1555	1803	AM/1803	#N/A	F	#N/A	45	#N/A	None	#N/A	No	#N/A	No	#N/A	No	#N/A	No	#N/A	No	#N/A	139/82	#N/A	0.98	#N/A		#N/A		#N/A		#N/A
	1556	1804	MP/1804	#N/A	F	#N/A	60	#N/A	None	#N/A	No	#N/A	No	#N/A	No	#N/A	No	#N/A	No	#N/A	116/68	#N/A	0.95	#N/A		#N/A		#N/A		#N/A
	1557	1805	HE/1805	#N/A	M	#N/A	25	#N/A	None	#N/A		#N/A		#N/A	No	#N/A	No	#N/A	No	#N/A	119/76	#N/A	0.96	#N/A		#N/A		#N/A		#N/A
	1558	1806	DE/18O6	#N/A	M	#N/A	26	#N/A	None	#N/A		#N/A		#N/A	No	#N/A	No	#N/A	No	#N/A	110/67	#N/A	0.98	#N/A		#N/A		#N/A		#N/A
	1559	1807	OC/1807	#N/A	M	#N/A	22	#N/A	None	#N/A		#N/A		#N/A	No	#N/A	No	#N/A	No	#N/A	134/72	#N/A	0.96	#N/A		#N/A		#N/A		#N/A
	1560	1808	IN/1808	#N/A	F	#N/A	23	#N/A	None	#N/A	No	#N/A	No	#N/A	No	#N/A	No	#N/A	No	#N/A	117/65	#N/A	0.96	#N/A		#N/A		#N/A		#N/A
	1561	1809	NJB/1809	#N/A	M	#N/A	28	#N/A	None	#N/A		#N/A		#N/A	No	#N/A	No	#N/A	No	#N/A	121/71	#N/A	0.98	#N/A		#N/A		#N/A		#N/A
	1562	1812	MS/1812	#N/A	F	#N/A	52	#N/A	Hypertension	#N/A	No	#N/A	No	#N/A	No	#N/A	No	#N/A	No	#N/A	143/81	#N/A	0.98	#N/A		#N/A		#N/A		#N/A
	1563	1813	AA/1813	#N/A	F	#N/A	23	#N/A	None	#N/A	No	#N/A	No	#N/A	No	#N/A	No	#N/A	No	#N/A	108/76	#N/A	0.96	#N/A		#N/A		#N/A		#N/A
	1564	1814	NV/1814	#N/A	F	#N/A	34	#N/A	None	#N/A	No	#N/A	No	#N/A	No	#N/A	No	#N/A	No	#N/A	118/66	#N/A	0.98	#N/A		#N/A		#N/A		#N/A
	1565	1815	AG/1815	#N/A	F	#N/A	48	#N/A	None	#N/A	No	#N/A	No	#N/A	No	#N/A	No	#N/A	No	#N/A	107/78	#N/A	0.95	#N/A		#N/A		#N/A		#N/A
	1566	1816	NG/1816	#N/A	F	#N/A	62	#N/A	None	#N/A	No	#N/A	No	#N/A	No	#N/A	No	#N/A	No	#N/A	159/88	#N/A	0.98	#N/A		#N/A		#N/A		#N/A
	1567	1817	IJ/1817	#N/A	F	#N/A	23	#N/A	None	#N/A	Yes	#N/A	No	#N/A	No	#N/A	No	#N/A	No	#N/A	117/77	#N/A	0.99	#N/A		#N/A		#N/A		#N/A
	1568	1818	MG/1818	#N/A	F	#N/A	49	#N/A	None	#N/A	No	#N/A	No	#N/A	No	#N/A	No	#N/A	No	#N/A	139/80	#N/A	0.96	#N/A		#N/A		#N/A		#N/A
	1569	1819	ND/1819	#N/A	F	#N/A	22	#N/A	None	#N/A	Yes	#N/A	No	#N/A	No	#N/A	No	#N/A	No	#N/A	122/76	#N/A	0.96	#N/A		#N/A		#N/A		#N/A
	1570	1820	MF/1820	#N/A	F	#N/A	41	#N/A	Other	#N/A	No	#N/A	No	#N/A	No	#N/A	No	#N/A	No	#N/A	145/72	#N/A	0.97	#N/A		#N/A		#N/A		#N/A
	1571	1821	MC/1821	#N/A	F	#N/A	56	#N/A	Other	#N/A	No	#N/A	No	#N/A	No	#N/A	No	#N/A	No	#N/A	108/86	#N/A	0.96	#N/A		#N/A		#N/A		#N/A
	1572	1822	UC/1822	#N/A	F	#N/A	31	#N/A	None	#N/A	No	#N/A	No	#N/A	No	#N/A	No	#N/A	No	#N/A	98/60	#N/A	0.98	#N/A		#N/A		#N/A		#N/A
	1573	1823	MJ/1823	#N/A	F	#N/A	54	#N/A	None	#N/A	No	#N/A	No	#N/A	No	#N/A	No	#N/A	No	#N/A	123/85	#N/A	0.94	#N/A		#N/A		#N/A		#N/A
	1574	1824	NE/1824	#N/A	M	#N/A	41	#N/A	None	#N/A		#N/A		#N/A	No	#N/A	No	#N/A	No	#N/A	112/75	#N/A	0.94	#N/A		#N/A		#N/A		#N/A
	1575	1825	MA/1825	#N/A	F	#N/A	55	#N/A	None	#N/A	No	#N/A	No	#N/A	No	#N/A	No	#N/A	No	#N/A	166/84	#N/A	0.99	#N/A		#N/A		#N/A		#N/A
	1576	1826	UG/1826	#N/A	F	#N/A	22	#N/A	None	#N/A	No	#N/A	No	#N/A	No	#N/A	No	#N/A	No	#N/A	110/69	#N/A	0.98	#N/A		#N/A		#N/A		#N/A
	1577	1827	MC/1827	#N/A	F	#N/A	21	#N/A	None	#N/A	No	#N/A	No	#N/A	No	#N/A	No	#N/A	No	#N/A	114/61	#N/A	0.97	#N/A		#N/A		#N/A		#N/A
	1578	1828	IJ/1828	#N/A	F	#N/A	42	#N/A	None	#N/A	No	#N/A	No	#N/A	No	#N/A	No	#N/A	Yes	#N/A	100/67	#N/A	0.96	#N/A		#N/A		#N/A		#N/A
	1579	1829	BL/1829	#N/A	M	#N/A	34	#N/A	None	#N/A		#N/A		#N/A	No	#N/A	No	#N/A	No	#N/A	112/71	#N/A	0.98	#N/A		#N/A		#N/A		#N/A
	1580	1830	NJ/1830	#N/A	M	#N/A	25	#N/A	None	#N/A		#N/A		#N/A	No	#N/A	No	#N/A	No	#N/A	123/76	#N/A	0.98	#N/A		#N/A		#N/A		#N/A
	1581	1831	UMM/1831	#N/A	F	#N/A	42	#N/A	None	#N/A	No	#N/A	No	#N/A	No	#N/A	No	#N/A	No	#N/A	116/68	#N/A	0.94	#N/A		#N/A		#N/A		#N/A
	1582	1832	UI/1832	#N/A	M	#N/A	39	#N/A	None	#N/A		#N/A		#N/A	No	#N/A	No	#N/A	No	#N/A	141/81	#N/A	0.98	#N/A		#N/A		#N/A		#N/A
	1583	1833	ND/1833	#N/A	F	#N/A	42	#N/A	None	#N/A	No	#N/A	No	#N/A	No	#N/A	No	#N/A	No	#N/A	144/93	#N/A	0.96	#N/A		#N/A		#N/A		#N/A
	1584	1834	MF/1834	#N/A	M	#N/A	35	#N/A	None	#N/A		#N/A		#N/A	No	#N/A	No	#N/A	No	#N/A	122/80	#N/A	0.97	#N/A		#N/A		#N/A		#N/A
	1585	1835	NM/1835	#N/A	F	#N/A	58	#N/A	Other	#N/A	No	#N/A	No	#N/A	No	#N/A	No	#N/A	No	#N/A	131/86	#N/A	0.95	#N/A		#N/A		#N/A		#N/A
	1586	1836	MMC/1836	#N/A	F	#N/A	40	#N/A	None	#N/A	Yes	#N/A	No	#N/A	No	#N/A	No	#N/A	No	#N/A	144/95	#N/A	0.95	#N/A		#N/A		#N/A		#N/A
	1587	1837	MA/1837	#N/A	F	#N/A	35	#N/A	None	#N/A	No	#N/A	No	#N/A	No	#N/A	No	#N/A	Yes	#N/A	113/71	#N/A	0.99	#N/A		#N/A		#N/A		#N/A
	1588	1838	MM/1838	#N/A	F	#N/A	63	#N/A	None	#N/A	No	#N/A	No	#N/A	No	#N/A	No	#N/A	No	#N/A	148/101	#N/A	0.97	#N/A		#N/A		#N/A		#N/A
	1589	1839	MM/1839	#N/A	M	#N/A	43	#N/A	None	#N/A	No	#N/A	No	#N/A	No	#N/A	No	#N/A	No	#N/A	121/74	#N/A	0.96	#N/A		#N/A		#N/A		#N/A
	1590	1840	NV/1840	#N/A	F	#N/A	45	#N/A	None	#N/A	No	#N/A	No	#N/A	No	#N/A	No	#N/A	No	#N/A	141/73	#N/A	0.98	#N/A		#N/A		#N/A		#N/A
	1591	1841	M/1841	#N/A	M	#N/A	24	#N/A	None	#N/A		#N/A		#N/A	No	#N/A	No	#N/A	Yes	#N/A	121/66	#N/A	0.96	#N/A		#N/A		#N/A		#N/A
	1592	1842	HM/1842	#N/A	M	#N/A	38	#N/A	None	#N/A		#N/A		#N/A	No	#N/A	No	#N/A	Yes	#N/A	138/77	#N/A	0.97	#N/A		#N/A		#N/A		#N/A
	1593	1843	UD/1843	#N/A	F	#N/A	26	#N/A	None	#N/A	No	#N/A	No	#N/A	No	#N/A	No	#N/A	No	#N/A	108/74	#N/A	0.98	#N/A		#N/A		#N/A		#N/A
	1594	1844	MO/1844	#N/A	F	#N/A	39	#N/A	None	#N/A	No	#N/A	No	#N/A	No	#N/A	No	#N/A	No	#N/A	127/58	#N/A	0.96	#N/A		#N/A		#N/A		#N/A
	1595	1845	NL/1845	#N/A	F	#N/A	48	#N/A	None	#N/A	No	#N/A	No	#N/A	No	#N/A	No	#N/A	No	#N/A	159/98	#N/A	0.98	#N/A		#N/A		#N/A		#N/A
	1596	1846	BMY/1846	#N/A	M	#N/A	33	#N/A	None	#N/A		#N/A		#N/A	No	#N/A	No	#N/A	No	#N/A	124/77	#N/A	0.99	#N/A		#N/A		#N/A		#N/A
	1597	1847	SI/1847	#N/A	M	#N/A	35	#N/A	None	#N/A		#N/A		#N/A	No	#N/A	No	#N/A	No	#N/A	127/81	#N/A	0.97	#N/A		#N/A		#N/A		#N/A
	1598	1848	II/1848	#N/A	M	#N/A	28	#N/A	None	#N/A		#N/A		#N/A	No	#N/A	No	#N/A	No	#N/A	105/70	#N/A	0.99	#N/A		#N/A		#N/A		#N/A
	1599	1849	MJP/1849	#N/A	M	#N/A	33	#N/A	None	#N/A		#N/A		#N/A	No	#N/A	No	#N/A	No	#N/A	101/81	#N/A	0.98	#N/A		#N/A		#N/A		#N/A
	1600	1849	NJDA/1849	#N/A	F	#N/A	46	#N/A	Other	#N/A	No	#N/A	No	#N/A	No	#N/A	No	#N/A	Yes	#N/A	101/81	#N/A	0.98	#N/A		#N/A		#N/A		#N/A
	1601	1850	UO/1850	#N/A	M	#N/A	36	#N/A	None	#N/A		#N/A		#N/A	No	#N/A	No	#N/A	No	#N/A	131/71	#N/A	0.98	#N/A		#N/A		#N/A		#N/A
	1602	1851	MD/1851	#N/A	F	#N/A	46	#N/A	None	#N/A	No	#N/A	No	#N/A	No	#N/A	No	#N/A	No	#N/A	161/104	#N/A	0.96	#N/A		#N/A		#N/A		#N/A
	1603	1852	UE/1852	#N/A	F	#N/A	21	#N/A	None	#N/A	No	#N/A	No	#N/A	No	#N/A	No	#N/A	No	#N/A	120/74	#N/A	0.95	#N/A		#N/A		#N/A		#N/A
	1604	1853	MS/1853	#N/A	F	#N/A	49	#N/A	None	#N/A	No	#N/A	No	#N/A	No	#N/A	No	#N/A	No	#N/A	134/84	#N/A	0.98	#N/A		#N/A		#N/A		#N/A
	1605	1854	UF/1754	#N/A	F	#N/A	49	#N/A	Other	#N/A	No	#N/A	No	#N/A	No	#N/A	No	#N/A	Yes	#N/A	152/77	#N/A	0.98	#N/A		#N/A		#N/A		#N/A
	1606	1854	UO/1854	#N/A	F	#N/A	19	#N/A	None	#N/A	Yes	#N/A	No	#N/A	No	#N/A	No	#N/A	No	#N/A	127/73	#N/A	0.96	#N/A		#N/A		#N/A		#N/A
	1607	1855	MT/1855	#N/A	M	#N/A	44	#N/A	None	#N/A		#N/A		#N/A	No	#N/A	No	#N/A	No	#N/A	132/76	#N/A	0.97	#N/A		#N/A		#N/A		#N/A
	1608	1856	ID/1856	#N/A	F	#N/A	25	#N/A	None	#N/A	No	#N/A	No	#N/A	No	#N/A	No	#N/A	No	#N/A	122/67	#N/A	0.98	#N/A		#N/A		#N/A		#N/A
	1609	1856	MJ/1956	#N/A	F	#N/A	50	#N/A	None	#N/A	No	#N/A	No	#N/A	No	#N/A	No	#N/A	No	#N/A	145/93	#N/A	0.98	#N/A		#N/A		#N/A		#N/A
	1610	1857	NJ/1857	#N/A	M	#N/A	30	#N/A	None	#N/A		#N/A		#N/A	No	#N/A	No	#N/A	Yes	#N/A	121/79	#N/A	0.97	#N/A		#N/A		#N/A		#N/A
	1611	1858	NJ/1858	#N/A	M	#N/A	27	#N/A	None	#N/A		#N/A		#N/A	No	#N/A	No	#N/A	No	#N/A		#N/A		#N/A		#N/A		#N/A		#N/A
	1612	1859	MO/1859	#N/A	F	#N/A	38	#N/A	None	#N/A	No	#N/A	No	#N/A	No	#N/A	No	#N/A	Yes	#N/A	167/104	#N/A	0.94	#N/A		#N/A		#N/A		#N/A
	1613	1860	NP/1860	#N/A	F	#N/A	24	#N/A	None	#N/A	No	#N/A	No	#N/A	No	#N/A	No	#N/A	Yes	#N/A	108/69	#N/A	0.99	#N/A		#N/A		#N/A		#N/A
	1614	1861	MJ/1861	#N/A	F	#N/A	34	#N/A	None	#N/A	Yes	#N/A	No	#N/A	No	#N/A	No	#N/A	No	#N/A	131/80	#N/A	0.97	#N/A		#N/A		#N/A		#N/A
	1615	1862	DN/1862	#N/A	M	#N/A	33	#N/A	None	#N/A		#N/A		#N/A	No	#N/A	No	#N/A	No	#N/A	120/70	#N/A	0.97	#N/A		#N/A		#N/A		#N/A
	1616	1863	NE/1863	#N/A	M	#N/A	42	#N/A	None	#N/A		#N/A		#N/A	No	#N/A	No	#N/A	No	#N/A	130/79	#N/A	0.96	#N/A		#N/A		#N/A		#N/A
	1617	1864	MI/1864	#N/A	F	#N/A	26	#N/A	None	#N/A	No	#N/A	No	#N/A	No	#N/A	No	#N/A	No	#N/A		#N/A		#N/A		#N/A		#N/A		#N/A
	1618	1865	ME/1865	#N/A	M	#N/A	21	#N/A	None	#N/A		#N/A		#N/A	No	#N/A	No	#N/A	No	#N/A	119/76	#N/A	0.98	#N/A		#N/A		#N/A		#N/A
	1619	1866	MV/1866	#N/A	F	#N/A	58	#N/A	Other	#N/A	No	#N/A	No	#N/A	No	#N/A	No	#N/A	No	#N/A	139/110	#N/A	0.96	#N/A		#N/A		#N/A		#N/A
	1620	1867	NC/1867	#N/A	F	#N/A	27	#N/A	None	#N/A	No	#N/A	No	#N/A	No	#N/A	No	#N/A	No	#N/A	107/66	#N/A	0.96	#N/A		#N/A		#N/A		#N/A
	1621	1868	NA/1868	#N/A	F	#N/A	45	#N/A	None	#N/A	No	#N/A	No	#N/A	No	#N/A	No	#N/A	No	#N/A	143/87	#N/A	0.96	#N/A		#N/A		#N/A		#N/A
	1622	1869	II/1869	#N/A	M	#N/A	27	#N/A	None	#N/A		#N/A		#N/A	No	#N/A	No	#N/A	No	#N/A	102/58	#N/A	0.94	#N/A		#N/A		#N/A		#N/A
	1623	1870	ME/1870	#N/A	F	#N/A	48	#N/A	None	#N/A	No	#N/A	No	#N/A	No	#N/A	No	#N/A	No	#N/A		#N/A		#N/A		#N/A		#N/A		#N/A
	1624	1871	NA/1871	#N/A	M	#N/A	23	#N/A	None	#N/A		#N/A		#N/A	No	#N/A	No	#N/A	No	#N/A	100/56	#N/A	0.98	#N/A		#N/A		#N/A		#N/A
	1625	1872	IS/1872	#N/A	M	#N/A	26	#N/A	None	#N/A		#N/A		#N/A	No	#N/A	No	#N/A	Yes	#N/A	142/79	#N/A	0.98	#N/A		#N/A		#N/A		#N/A
	1626	1873	UR/1873	#N/A	M	#N/A	24	#N/A	None	#N/A		#N/A		#N/A	No	#N/A	No	#N/A	No	#N/A	114/70	#N/A	0.98	#N/A		#N/A		#N/A		#N/A
	1627	1874	KM/1874	#N/A	M	#N/A	65	#N/A	None	#N/A		#N/A		#N/A	No	#N/A	No	#N/A	No	#N/A	124/78	#N/A	0.98	#N/A		#N/A		#N/A		#N/A
	1628	1875	HJD/1875	#N/A	M	#N/A	42	#N/A	None	#N/A		#N/A		#N/A	No	#N/A	No	#N/A	No	#N/A	115/79	#N/A	0.98	#N/A		#N/A		#N/A		#N/A
	1629	1876	NS/1876	#N/A	M	#N/A	25	#N/A	None	#N/A		#N/A		#N/A	No	#N/A	No	#N/A	No	#N/A	124/74	#N/A	0.98	#N/A		#N/A		#N/A		#N/A
	1630	1877	MF/1877	#N/A	F	#N/A	27	#N/A	None	#N/A	No	#N/A	No	#N/A	No	#N/A	No	#N/A	No	#N/A	120/74	#N/A	0.96	#N/A		#N/A		#N/A		#N/A
	1631	1878	KJ/1878	#N/A	F	#N/A	52	#N/A	Stomach	#N/A	No	#N/A	No	#N/A	No	#N/A	No	#N/A	No	#N/A	139/73	#N/A	0.98	#N/A		#N/A		#N/A		#N/A
	1632	1879	MA/1879	#N/A	F	#N/A	43	#N/A	None	#N/A	No	#N/A	No	#N/A	No	#N/A	No	#N/A	No	#N/A	120/65	#N/A	0.97	#N/A		#N/A		#N/A		#N/A
	1633	1880	MR/188O	#N/A	F	#N/A	51	#N/A	None	#N/A	No	#N/A	No	#N/A	No	#N/A	No	#N/A	No	#N/A	138/83	#N/A	0.98	#N/A		#N/A		#N/A		#N/A
	1634	1881	NE/1811	#N/A	F	#N/A	63	#N/A	None	#N/A	No	#N/A	No	#N/A	No	#N/A	No	#N/A	No	#N/A	129/62	#N/A	0.94	#N/A		#N/A		#N/A		#N/A
	1635	1881	UJC/1881	#N/A	F	#N/A	34	#N/A	None	#N/A	No	#N/A	No	#N/A	No	#N/A	No	#N/A	No	#N/A	106/73	#N/A	0.99	#N/A		#N/A		#N/A		#N/A
	1636	1882	SJB/1882	#N/A	M	#N/A	30	#N/A	None	#N/A		#N/A		#N/A	No	#N/A	No	#N/A	No	#N/A	104/70	#N/A	0.95	#N/A		#N/A		#N/A		#N/A
	1637	1883	GJ/1883	#N/A	F	#N/A	50	#N/A	None	#N/A	No	#N/A	No	#N/A	No	#N/A	No	#N/A	Yes	#N/A	132/83	#N/A	0.93	#N/A		#N/A		#N/A		#N/A
	1638	1884	MMC/1884	#N/A	F	#N/A	39	#N/A	None	#N/A	No	#N/A	No	#N/A	No	#N/A	No	#N/A	No	#N/A	110/71	#N/A	0.95	#N/A		#N/A		#N/A		#N/A
	1639	1885	NP/1885	#N/A	F	#N/A	52	#N/A	Other	#N/A	No	#N/A	No	#N/A	No	#N/A	No	#N/A	Yes	#N/A	159/109	#N/A	0.98	#N/A		#N/A		#N/A		#N/A
	1640	1886	EK/1886	#N/A	F	#N/A	56	#N/A	None	#N/A	No	#N/A	No	#N/A	No	#N/A	No	#N/A	No	#N/A	148/84	#N/A	0.98	#N/A		#N/A		#N/A		#N/A
	1641	1887	UJ/1887	#N/A	F	#N/A	29	#N/A	Cancer	#N/A	No	#N/A	No	#N/A	No	#N/A	No	#N/A	No	#N/A	130/81	#N/A	0.98	#N/A		#N/A		#N/A		#N/A
	1642	1888	HI/1888	#N/A	M	#N/A	46	#N/A	Stomach	#N/A		#N/A		#N/A	No	#N/A	No	#N/A	No	#N/A	146/77	#N/A	0.97	#N/A		#N/A		#N/A		#N/A
	1643	1889	NF/1889	#N/A	F	#N/A	45	#N/A	None	#N/A	No	#N/A	No	#N/A	No	#N/A	No	#N/A	No	#N/A	164/115	#N/A	0.98	#N/A		#N/A		#N/A		#N/A
	1644	1890	NS/1890	#N/A	F	#N/A	38	#N/A	None	#N/A	No	#N/A	No	#N/A	No	#N/A	No	#N/A	No	#N/A	128/8	#N/A	0.98	#N/A		#N/A		#N/A		#N/A
	1645	1891	MA/1891	#N/A	F	#N/A	36	#N/A	None	#N/A	Yes	#N/A	No	#N/A	No	#N/A	No	#N/A	No	#N/A	122/84	#N/A	0.99	#N/A		#N/A		#N/A		#N/A
	1646	1893	ND/1893	#N/A	M	#N/A	19	#N/A	None	#N/A		#N/A		#N/A	No	#N/A	No	#N/A	No	#N/A	131/69	#N/A	0.98	#N/A		#N/A		#N/A		#N/A
	1647	1894	MC/1894	#N/A	M	#N/A	64	#N/A	None	#N/A		#N/A		#N/A	No	#N/A	No	#N/A	Yes	#N/A	153/92	#N/A	0.98	#N/A		#N/A		#N/A		#N/A
	1648	1895	RP/1895	#N/A	M	#N/A	52	#N/A	Stomach	#N/A		#N/A		#N/A	No	#N/A	No	#N/A	No	#N/A	138/75	#N/A	0.98	#N/A		#N/A		#N/A		#N/A
	1649	1897	MT/1897	#N/A	F	#N/A	56	#N/A	Other	#N/A	No	#N/A	No	#N/A	No	#N/A	No	#N/A	No	#N/A	122/76	#N/A	0.98	#N/A		#N/A		#N/A		#N/A
	1650	1898	KG/1898	#N/A	F	#N/A	37	#N/A	None	#N/A	No	#N/A	No	#N/A	No	#N/A	No	#N/A	No	#N/A	138/76	#N/A	0.97	#N/A		#N/A		#N/A		#N/A
	1651	1899	MV/1899	#N/A	F	#N/A	48	#N/A	None	#N/A	No	#N/A	No	#N/A	No	#N/A	No	#N/A	No	#N/A	104/71	#N/A	0.98	#N/A		#N/A		#N/A		#N/A
	1652	1899	MV/1899	#N/A	F	#N/A	48	#N/A	None	#N/A	No	#N/A	No	#N/A	No	#N/A	No	#N/A	No	#N/A	109/71	#N/A	0.98	#N/A		#N/A		#N/A		#N/A
	1653	1901	DE/1901	#N/A	M	#N/A	45	#N/A	None	#N/A		#N/A		#N/A	No	#N/A	No	#N/A	Yes	#N/A	134/81	#N/A	0.99	#N/A		#N/A		#N/A		#N/A
	1654	1902	IY/1902	#N/A	M	#N/A	22	#N/A	None	#N/A		#N/A		#N/A	No	#N/A	No	#N/A	No	#N/A	199/110	#N/A	0.98	#N/A		#N/A		#N/A		#N/A
	1655	1902	KO/1902	#N/A	F	#N/A	52	#N/A	None	#N/A	No	#N/A	No	#N/A	No	#N/A	No	#N/A	No	#N/A	199/110	#N/A	0.98	#N/A		#N/A		#N/A		#N/A
	1656	1903	IL/1903	#N/A	F	#N/A	27	#N/A	None	#N/A	No	#N/A	No	#N/A	No	#N/A	No	#N/A	No	#N/A	152/96	#N/A	0.98	#N/A		#N/A		#N/A		#N/A
	1657	1904	UI/1904	#N/A	F	#N/A	46	#N/A	None	#N/A	No	#N/A	No	#N/A	No	#N/A	No	#N/A	No	#N/A	105/67	#N/A	0.99	#N/A		#N/A		#N/A		#N/A
	1658	1905	UB/1905	#N/A	F	#N/A	47	#N/A	None	#N/A	No	#N/A	No	#N/A	No	#N/A	No	#N/A	No	#N/A	110/69	#N/A	0.94	#N/A		#N/A		#N/A		#N/A
	1659	1906	NJ/1906	#N/A	F	#N/A	47	#N/A	None	#N/A	No	#N/A	No	#N/A	No	#N/A	No	#N/A	No	#N/A	132/77	#N/A	0.98	#N/A		#N/A		#N/A		#N/A
	1660	1907	BTD/1907	#N/A	M	#N/A	41	#N/A	None	#N/A		#N/A		#N/A	No	#N/A	No	#N/A	No	#N/A	113/72	#N/A	0.96	#N/A		#N/A		#N/A		#N/A
	1661	1908	UB/1908	#N/A	F	#N/A	38	#N/A	Diabetes	#N/A	No	#N/A	No	#N/A	No	#N/A	No	#N/A	Yes	#N/A		#N/A		#N/A		#N/A		#N/A		#N/A
	1662	1909	MC/1909	#N/A	M	#N/A	53	#N/A	None	#N/A		#N/A		#N/A	No	#N/A	No	#N/A	No	#N/A	115/74	#N/A	0.98	#N/A		#N/A		#N/A		#N/A
	1663	1910	BK/1910	#N/A	M	#N/A	42	#N/A	None	#N/A		#N/A		#N/A	No	#N/A	No	#N/A	No	#N/A	115/65	#N/A	0.97	#N/A		#N/A		#N/A		#N/A
	1664	1911	NM/1911	#N/A	F	#N/A	57	#N/A	None	#N/A	No	#N/A	No	#N/A	No	#N/A	No	#N/A	No	#N/A	170/103	#N/A	0.99	#N/A		#N/A		#N/A		#N/A
	1665	1912	MV/1912	#N/A	F	#N/A	54	#N/A	None	#N/A	No	#N/A	No	#N/A	No	#N/A	No	#N/A	No	#N/A	174/98	#N/A	0.96	#N/A		#N/A		#N/A		#N/A
	1666	1913	NJB/1913	#N/A	M	#N/A	39	#N/A	None	#N/A		#N/A		#N/A	No	#N/A	No	#N/A	No	#N/A	108/66	#N/A	0.99	#N/A		#N/A		#N/A		#N/A
	1667	1914	MD/1914	#N/A	F	#N/A	24	#N/A	None	#N/A	No	#N/A	No	#N/A	No	#N/A	No	#N/A	No	#N/A	121/75	#N/A	0.96	#N/A		#N/A		#N/A		#N/A
	1668	1915	NO/1915	#N/A	F	#N/A	47	#N/A	None	#N/A	No	#N/A	No	#N/A	No	#N/A	No	#N/A	Yes	#N/A	142/86	#N/A	0.99	#N/A		#N/A		#N/A		#N/A
	1669	1917	MJ/1917	#N/A	M	#N/A	43	#N/A	None	#N/A		#N/A		#N/A	No	#N/A	No	#N/A	No	#N/A	110/71	#N/A	0.97	#N/A		#N/A		#N/A		#N/A
	1670	1918	TA/1918	#N/A	M	#N/A	38	#N/A	None	#N/A		#N/A		#N/A	No	#N/A	No	#N/A	No	#N/A	115/64	#N/A	0.96	#N/A		#N/A		#N/A		#N/A
	1671	1919	TL/1919	#N/A	M	#N/A	48	#N/A	None	#N/A		#N/A		#N/A	No	#N/A	No	#N/A	No	#N/A	146/93	#N/A	0.98	#N/A		#N/A		#N/A		#N/A
	1672	1920	NO/1920	#N/A	F	#N/A	36	#N/A	None	#N/A	No	#N/A	No	#N/A	No	#N/A	No	#N/A	No	#N/A	132/81	#N/A	0.97	#N/A		#N/A		#N/A		#N/A
	1673	1921	MJ/1921	#N/A	F	#N/A	50	#N/A	None	#N/A	No	#N/A	No	#N/A	No	#N/A	No	#N/A	No	#N/A	138/79	#N/A	0.98	#N/A		#N/A		#N/A		#N/A
	1674	1922	NA/1922	#N/A	F	#N/A	58	#N/A	None	#N/A	No	#N/A	No	#N/A	No	#N/A	No	#N/A	No	#N/A	163/90	#N/A	0.96	#N/A		#N/A		#N/A		#N/A
	1675	1923	MJ/1923	#N/A	F	#N/A	40	#N/A	None	#N/A	No	#N/A	No	#N/A	No	#N/A	No	#N/A	No	#N/A	127/83	#N/A	0.98	#N/A		#N/A		#N/A		#N/A
	1676	1924	UJC/1924	#N/A	M	#N/A	49	#N/A	None	#N/A		#N/A		#N/A	No	#N/A	No	#N/A	Yes	#N/A	152/90	#N/A	0.96	#N/A		#N/A		#N/A		#N/A
	1677	1925	BJB/1925	#N/A	M	#N/A	41	#N/A	None	#N/A		#N/A		#N/A	No	#N/A	No	#N/A	No	#N/A	145/80	#N/A	0.94	#N/A		#N/A		#N/A		#N/A
	1678	1925	IJC/1925	#N/A	M	#N/A	20	#N/A	None	#N/A		#N/A		#N/A	No	#N/A	No	#N/A	No	#N/A	145/80	#N/A	0.94	#N/A		#N/A		#N/A		#N/A
	1679	1926	KB/1926	#N/A	F	#N/A	40	#N/A	None	#N/A	No	#N/A	No	#N/A	No	#N/A	No	#N/A	No	#N/A	127/80	#N/A	0.96	#N/A		#N/A		#N/A		#N/A
	1680	1927	UA/1927	#N/A	F	#N/A	38	#N/A	Stomach	#N/A	No	#N/A	No	#N/A	No	#N/A	No	#N/A	Yes	#N/A	129/87	#N/A	0.97	#N/A		#N/A		#N/A		#N/A
	1681	1927	PU/1937	#N/A	M	#N/A	37	#N/A	None	#N/A		#N/A		#N/A	No	#N/A	No	#N/A	No	#N/A	133/67	#N/A	0.98	#N/A		#N/A		#N/A		#N/A
	1682	1928	MG/1928	#N/A	F	#N/A	25	#N/A	Asthma	#N/A	No	#N/A	No	#N/A	No	#N/A	No	#N/A	No	#N/A	108/70	#N/A	0.98	#N/A		#N/A		#N/A		#N/A
	1683	1929	RG/1929	#N/A	M	#N/A	49	#N/A	None	#N/A		#N/A		#N/A	No	#N/A	No	#N/A	Yes	#N/A	136/87	#N/A	0.95	#N/A		#N/A		#N/A		#N/A
	1684	1930	NJ/1930	#N/A	M	#N/A	55	#N/A	None	#N/A		#N/A		#N/A	No	#N/A	No	#N/A	No	#N/A	120/68	#N/A	0.97	#N/A		#N/A		#N/A		#N/A
	1685	1930	NP/1930	#N/A	F	#N/A	47	#N/A	None	#N/A	No	#N/A	No	#N/A	No	#N/A	No	#N/A	No	#N/A	120/68	#N/A	0.97	#N/A		#N/A		#N/A		#N/A
	1686	1931	NO/1931	#N/A	F	#N/A	46	#N/A	None	#N/A	No	#N/A	No	#N/A	No	#N/A	No	#N/A	No	#N/A	140/90	#N/A	0.95	#N/A		#N/A		#N/A		#N/A
	1687	1932	GT/1932	#N/A	F	#N/A	49	#N/A	None	#N/A	No	#N/A	No	#N/A	No	#N/A	No	#N/A	No	#N/A	115/84	#N/A	0.96	#N/A		#N/A		#N/A		#N/A
	1688	1933	RD/1933	#N/A	M	#N/A	33	#N/A	None	#N/A		#N/A		#N/A	No	#N/A	No	#N/A	Yes	#N/A	115/66	#N/A	0.95	#N/A		#N/A		#N/A		#N/A
	1689	1934	M/1934	#N/A	M	#N/A	37	#N/A	None	#N/A		#N/A		#N/A	No	#N/A	No	#N/A	No	#N/A	122/74	#N/A	0.98	#N/A		#N/A		#N/A		#N/A
	1690	1938	MF/1938	#N/A	M	#N/A	35	#N/A	None	#N/A		#N/A		#N/A	No	#N/A	No	#N/A	No	#N/A	116/65	#N/A	0.96	#N/A		#N/A		#N/A		#N/A
	1691	1939	BA/1939	#N/A	M	#N/A	59	#N/A	None	#N/A		#N/A		#N/A	No	#N/A	No	#N/A	No	#N/A	119/63	#N/A	0.96	#N/A		#N/A		#N/A		#N/A
	1692	1940	NS/1940	#N/A	F	#N/A	38	#N/A	None	#N/A		#N/A		#N/A	No	#N/A	No	#N/A	No	#N/A	177/94	#N/A	0.96	#N/A		#N/A		#N/A		#N/A
	1693	1940	NV/1940	#N/A	F	#N/A	54	#N/A	None	#N/A	No	#N/A	No	#N/A	No	#N/A	No	#N/A	No	#N/A	177/94	#N/A	0.96	#N/A		#N/A		#N/A		#N/A
	1694	1941	SA/1941	#N/A	M	#N/A	57	#N/A	None	#N/A		#N/A		#N/A	No	#N/A	No	#N/A	Yes	#N/A	132/88	#N/A	0.94	#N/A		#N/A		#N/A		#N/A
	1695	1942	MJ/1942	#N/A	F	#N/A	26	#N/A	Stomach	#N/A	No	#N/A	No	#N/A	No	#N/A	No	#N/A	Yes	#N/A	109/67	#N/A	0.98	#N/A		#N/A		#N/A		#N/A
	1696	1943	NG/1943	#N/A	F	#N/A	23	#N/A	None	#N/A	No	#N/A	No	#N/A	No	#N/A	No	#N/A	No	#N/A	104/72	#N/A	0.98	#N/A		#N/A		#N/A		#N/A
	1697	1944	KN/1944	#N/A	F	#N/A	48	#N/A	Other	#N/A	No	#N/A	No	#N/A	No	#N/A	No	#N/A	No	#N/A	116/68	#N/A	0.97	#N/A		#N/A		#N/A		#N/A
	1698	1945	MO/1945	#N/A	M	#N/A	21	#N/A	None	#N/A		#N/A		#N/A	No	#N/A	No	#N/A	No	#N/A	115/66	#N/A	0.98	#N/A		#N/A		#N/A		#N/A
	1699	1946	NV/1946	#N/A	M	#N/A	33	#N/A	None	#N/A		#N/A		#N/A	No	#N/A	No	#N/A	No	#N/A	106/57	#N/A	0.98	#N/A		#N/A		#N/A		#N/A
	1700	1947	IIG/1947	#N/A	M	#N/A	21	#N/A	None	#N/A		#N/A		#N/A	No	#N/A	No	#N/A	No	#N/A	111/64	#N/A	0.98	#N/A		#N/A		#N/A		#N/A
	1701	1948	HA/1948	#N/A	M	#N/A	36	#N/A	None	#N/A		#N/A		#N/A	No	#N/A	No	#N/A	No	#N/A	131/69	#N/A	0.96	#N/A		#N/A		#N/A		#N/A
	1702	1949	NJ/1949	#N/A	M	#N/A	27	#N/A	None	#N/A		#N/A		#N/A	No	#N/A	No	#N/A	Yes	#N/A	117/69	#N/A	0.97	#N/A		#N/A		#N/A		#N/A
	1703	1950	NG/1950	#N/A	M	#N/A	31	#N/A	None	#N/A		#N/A		#N/A	No	#N/A	No	#N/A	Yes	#N/A	126/72	#N/A	0.98	#N/A		#N/A		#N/A		#N/A
	1704	1951	TMG/1951	#N/A	F	#N/A	21	#N/A	Stomach	#N/A	No	#N/A	No	#N/A	No	#N/A	No	#N/A	No	#N/A	109/53	#N/A	0.98	#N/A		#N/A		#N/A		#N/A
	1705	1952	NJ/1952	#N/A	F	#N/A	25	#N/A	None	#N/A	No	#N/A	No	#N/A	No	#N/A	No	#N/A	No	#N/A	105/76	#N/A	0.96	#N/A		#N/A		#N/A		#N/A
	1706	1954	KP/1954	#N/A	M	#N/A	44	#N/A	None	#N/A		#N/A		#N/A	No	#N/A	No	#N/A	No	#N/A	129/70	#N/A	0.96	#N/A		#N/A		#N/A		#N/A
	1707	1955	MJDA/1955	#N/A	M	#N/A	30	#N/A	None	#N/A		#N/A		#N/A	No	#N/A	No	#N/A	No	#N/A	115/71	#N/A	0.97	#N/A		#N/A		#N/A		#N/A
	1708	1956	NJP/1953	#N/A	M	#N/A	30	#N/A	None	#N/A		#N/A		#N/A	No	#N/A	No	#N/A	No	#N/A	125/8	#N/A	0.95	#N/A		#N/A		#N/A		#N/A
	1709	1957	NE/1957	#N/A	F	#N/A	42	#N/A	None	#N/A	No	#N/A	No	#N/A	No	#N/A	No	#N/A	No	#N/A	127/88	#N/A	0.99	#N/A		#N/A		#N/A		#N/A
	1710	1958	ND/1958	#N/A	F	#N/A	18	#N/A	Other	#N/A	No	#N/A	No	#N/A	No	#N/A	No	#N/A	No	#N/A	120/66	#N/A	0.98	#N/A		#N/A		#N/A		#N/A
	1711	1959	YTF/1959	#N/A	F	#N/A	34	#N/A	None	#N/A	No	#N/A	No	#N/A	No	#N/A	No	#N/A	No	#N/A	122/84	#N/A	0.97	#N/A		#N/A		#N/A		#N/A
	1712	1960	MJ/1960	#N/A	F	#N/A	57	#N/A	None	#N/A	No	#N/A	No	#N/A	No	#N/A	No	#N/A	No	#N/A	115/72	#N/A	0.96	#N/A		#N/A		#N/A		#N/A
	1713	1960	MJ/1960	#N/A	F	#N/A	47	#N/A	None	#N/A	No	#N/A	No	#N/A	No	#N/A	No	#N/A	No	#N/A	115/72	#N/A	0.96	#N/A		#N/A		#N/A		#N/A
	1714	1961	NMC/1961	#N/A	F	#N/A	44	#N/A	None	#N/A	No	#N/A	No	#N/A	No	#N/A	No	#N/A	No	#N/A	112/82	#N/A	0.97	#N/A		#N/A		#N/A		#N/A
	1715	1962	IL/1962	#N/A	F	#N/A	38	#N/A	None	#N/A	No	#N/A	No	#N/A	No	#N/A	No	#N/A	No	#N/A	108/67	#N/A	0.96	#N/A		#N/A		#N/A		#N/A
	1716	1963	RPC/1963	#N/A	M	#N/A	23	#N/A	None	#N/A		#N/A		#N/A	No	#N/A	No	#N/A	No	#N/A	136/90	#N/A	0.95	#N/A		#N/A		#N/A		#N/A
	1717	1964	IF/1964	#N/A	F	#N/A	23	#N/A	None	#N/A	No	#N/A	No	#N/A	No	#N/A	No	#N/A	No	#N/A	128/83	#N/A	0.96	#N/A		#N/A		#N/A		#N/A
	1718	1965	AN/1965	#N/A	F	#N/A	26	#N/A	None	#N/A	No	#N/A	No	#N/A	No	#N/A	No	#N/A	No	#N/A	127/78	#N/A	0.99	#N/A		#N/A		#N/A		#N/A
	1719	1966	IC/1966	#N/A	F	#N/A	27	#N/A	None	#N/A	No	#N/A	No	#N/A	No	#N/A	No	#N/A	No	#N/A	105/72	#N/A	0.98	#N/A		#N/A		#N/A		#N/A
	1720	1967	MP/1967	#N/A	F	#N/A	50	#N/A	None	#N/A	No	#N/A	No	#N/A	No	#N/A	No	#N/A	No	#N/A	119/74	#N/A	0.97	#N/A		#N/A		#N/A		#N/A
	1721	1968	MI/1968	#N/A	F	#N/A	26	#N/A	None	#N/A	No	#N/A	No	#N/A	No	#N/A	No	#N/A	No	#N/A	119/84	#N/A	0.97	#N/A		#N/A		#N/A		#N/A
	1722	1969	MC/1969	#N/A	F	#N/A	41	#N/A	None	#N/A	Yes	#N/A	No	#N/A	No	#N/A	No	#N/A	No	#N/A	114/70	#N/A	0.94	#N/A		#N/A		#N/A		#N/A
	1723	1970	IF/1970	#N/A	M	#N/A	49	#N/A	None	#N/A		#N/A		#N/A	No	#N/A	No	#N/A	No	#N/A	106/68	#N/A	0.96	#N/A		#N/A		#N/A		#N/A
	1724	1971	NA/1971	#N/A	F	#N/A	25	#N/A	None	#N/A	No	#N/A	No	#N/A	No	#N/A	No	#N/A	No	#N/A	138/91	#N/A	0.99	#N/A		#N/A		#N/A		#N/A
	1725	1972	CM/1972	#N/A	M	#N/A	23	#N/A	None	#N/A		#N/A		#N/A	No	#N/A	No	#N/A	No	#N/A	117/63	#N/A	0.97	#N/A		#N/A		#N/A		#N/A
	1726	1973	UNJ/1973	#N/A	F	#N/A	40	#N/A	None	#N/A	No	#N/A	No	#N/A	Yes	#N/A	No	#N/A	Yes	#N/A	116/65	#N/A	0.96	#N/A		#N/A		#N/A		#N/A
	1727	1974	AF/1974	#N/A	M	#N/A	53	#N/A		#N/A		#N/A		#N/A	Yes	#N/A	No	#N/A	Yes	#N/A	124/83	#N/A	0.98	#N/A		#N/A		#N/A		#N/A
	1728	1975	BA/1975	#N/A	F	#N/A	40	#N/A	None	#N/A	Yes	#N/A	Yes	#N/A	No	#N/A	No	#N/A	Yes	#N/A	133/69	#N/A	0.99	#N/A		#N/A		#N/A		#N/A
	1729	1976	UL/1976	#N/A	M	#N/A	45	#N/A	Hypertension	#N/A		#N/A		#N/A	Yes	#N/A	No	#N/A	Yes	#N/A	135/84	#N/A	0.95	#N/A		#N/A		#N/A		#N/A
	1730	1977	BN/1977	#N/A	F	#N/A	31	#N/A	None	#N/A	No	#N/A	Yes	#N/A	Yes	#N/A	No	#N/A	Yes	#N/A	101/74	#N/A	0.96	#N/A		#N/A		#N/A		#N/A
	1731	1978	ND/1978	#N/A	M	#N/A	35	#N/A	None	#N/A		#N/A		#N/A	Yes	#N/A	No	#N/A	Yes	#N/A	132/79	#N/A	0.96	#N/A		#N/A		#N/A		#N/A
	1732	1979	TO/1979	#N/A	F	#N/A	37	#N/A	None	#N/A	No	#N/A	Yes	#N/A	No	#N/A	No	#N/A	Yes	#N/A	125/89	#N/A	0.97	#N/A		#N/A		#N/A		#N/A
	1733	1980	MJ/1980	#N/A	F	#N/A	25	#N/A	None	#N/A	No	#N/A	No	#N/A	No	#N/A	No	#N/A	No	#N/A	130/77	#N/A	0.99	#N/A		#N/A		#N/A		#N/A
	1734	1981	IC/1981	#N/A	F	#N/A	32	#N/A	None	#N/A	No	#N/A	Yes	#N/A	No	#N/A	No	#N/A	No	#N/A	102/72	#N/A	0.96	#N/A		#N/A		#N/A		#N/A
	1735	1982	UJ/1982	#N/A	F	#N/A	47	#N/A	None	#N/A	No	#N/A	No	#N/A	No	#N/A	No	#N/A	No	#N/A	118/80	#N/A	0.95	#N/A		#N/A		#N/A		#N/A
	1736	1983	IJ/1983	#N/A	F	#N/A	18	#N/A	None	#N/A	No	#N/A	No	#N/A	No	#N/A	No	#N/A	No	#N/A	111/71	#N/A	0.99	#N/A		#N/A		#N/A		#N/A
	1737	1984	NJ/1984	#N/A	F	#N/A	49	#N/A	None	#N/A	No	#N/A	No	#N/A	No	#N/A	No	#N/A	No	#N/A	143/87	#N/A	0.96	#N/A		#N/A		#N/A		#N/A
	1738	1985	UJD/1985	#N/A	M	#N/A	47	#N/A	None	#N/A		#N/A		#N/A	No	#N/A	No	#N/A	No	#N/A	126/70	#N/A	0.97	#N/A		#N/A		#N/A		#N/A
	1739	1986	DMR/1986	#N/A	F	#N/A	47	#N/A	None	#N/A	No	#N/A	No	#N/A	No	#N/A	No	#N/A	No	#N/A	99/68	#N/A	0.98	#N/A		#N/A		#N/A		#N/A
	1740	1987	IY/1987	#N/A	M	#N/A	28	#N/A	None	#N/A		#N/A		#N/A	No	#N/A	No	#N/A	No	#N/A	123/59	#N/A	0.95	#N/A		#N/A		#N/A		#N/A
	1741	1988	FM/1988	#N/A	M	#N/A	37	#N/A	None	#N/A		#N/A		#N/A	No	#N/A	No	#N/A	No	#N/A	146/89	#N/A	0.97	#N/A		#N/A		#N/A		#N/A
	1742	1989	TMC/1989	#N/A	F	#N/A	49	#N/A	None	#N/A	No	#N/A	No	#N/A	No	#N/A	No	#N/A	No	#N/A	159/88	#N/A	0.97	#N/A		#N/A		#N/A		#N/A
	1743	1990	PN/1990	#N/A	M	#N/A	28	#N/A	None	#N/A		#N/A		#N/A	No	#N/A	No	#N/A	No	#N/A	126/68	#N/A	0.97	#N/A		#N/A		#N/A		#N/A
	1744	1991	MC/1991	#N/A	F	#N/A	42	#N/A	None	#N/A	No	#N/A	No	#N/A	No	#N/A	No	#N/A	Yes	#N/A	110/63	#N/A	0.97	#N/A		#N/A		#N/A		#N/A
	1745	1992	NP/1992	#N/A	F	#N/A	53	#N/A	None	#N/A	No	#N/A	No	#N/A	No	#N/A	No	#N/A	No	#N/A	129/74	#N/A	0.92	#N/A		#N/A		#N/A		#N/A
	1746	1993	NE/1993	#N/A	F	#N/A	28	#N/A	None	#N/A	Yes	#N/A	No	#N/A	No	#N/A	No	#N/A	No	#N/A	146/89	#N/A	0.97	#N/A		#N/A		#N/A		#N/A
	1747	1994	NT/1994	#N/A	M	#N/A	18	#N/A	Stomach	#N/A		#N/A		#N/A	No	#N/A	No	#N/A	No	#N/A	129/72	#N/A	0.96	#N/A		#N/A		#N/A		#N/A
	1748	1995	MW/1995	#N/A	F	#N/A	35	#N/A	None	#N/A	Yes	#N/A	Yes	#N/A	No	#N/A	No	#N/A	No	#N/A		#N/A		#N/A		#N/A		#N/A		#N/A
	1749	1996	IS/1996	#N/A	M	#N/A	21	#N/A	None	#N/A		#N/A		#N/A	No	#N/A	No	#N/A	No	#N/A	177/59	#N/A	0.97	#N/A		#N/A		#N/A		#N/A
	1750	1997	HE/1997	#N/A	M	#N/A	24	#N/A	None	#N/A		#N/A		#N/A	No	#N/A	No	#N/A	No	#N/A	137/74	#N/A	0.97	#N/A		#N/A		#N/A		#N/A
	1751	1998	UF/1998	#N/A	F	#N/A	18	#N/A	None	#N/A	No	#N/A	No	#N/A	No	#N/A	No	#N/A	No	#N/A	103/55	#N/A	0.94	#N/A		#N/A		#N/A		#N/A
	1752	1999	IR/1999	#N/A	F	#N/A	21	#N/A	None	#N/A	Yes	#N/A	No	#N/A	No	#N/A	No	#N/A	No	#N/A	134/73	#N/A	0.97	#N/A		#N/A		#N/A		#N/A
	1753	2000	HJC/2000	#N/A	M	#N/A	36	#N/A	None	#N/A		#N/A		#N/A	No	#N/A	No	#N/A	No	#N/A	120/74	#N/A	0.98	#N/A		#N/A		#N/A		#N/A
	1754	2001	NE/2001	#N/A	M	#N/A	20	#N/A	None	#N/A		#N/A		#N/A	No	#N/A	No	#N/A	No	#N/A	131/67	#N/A	0.99	#N/A		#N/A		#N/A		#N/A
	1755	2002	MF/2002	#N/A	F	#N/A	19	#N/A	None	#N/A	No	#N/A	No	#N/A	No	#N/A	No	#N/A	No	#N/A	121/67	#N/A	0.99	#N/A		#N/A		#N/A		#N/A
	1756	2003	ID/2003	#N/A	F	#N/A	23	#N/A	Stomach	#N/A	No	#N/A	No	#N/A	No	#N/A	No	#N/A	No	#N/A	139/81	#N/A	0.96	#N/A		#N/A		#N/A		#N/A
	1757	2004	UD/2004	#N/A	M	#N/A	32	#N/A	None	#N/A		#N/A		#N/A	No	#N/A	No	#N/A	No	#N/A	144/100	#N/A	0.04	#N/A		#N/A		#N/A		#N/A
	1758	2005	BB/2005	#N/A	M	#N/A	42	#N/A	None	#N/A		#N/A		#N/A	No	#N/A	No	#N/A	Yes	#N/A	155/81	#N/A	0.94	#N/A		#N/A		#N/A		#N/A
	1759	2005	MM/2005	#N/A	F	#N/A	41	#N/A	None	#N/A	No	#N/A	No	#N/A	No	#N/A	No	#N/A	No	#N/A	155/81	#N/A	0.94	#N/A		#N/A		#N/A		#N/A
	1760	2006	HD/2006	#N/A	M	#N/A	42	#N/A	None	#N/A		#N/A		#N/A		#N/A		#N/A	No	#N/A	114/75	#N/A	0.97	#N/A		#N/A		#N/A		#N/A
	1761	2007	NE/2007	#N/A	F	#N/A	25	#N/A	None	#N/A	No	#N/A	No	#N/A	No	#N/A	No	#N/A	No	#N/A	134/89	#N/A	0.96	#N/A		#N/A		#N/A		#N/A
	1762	2008	RJP/2008	#N/A	M	#N/A	29	#N/A	None	#N/A		#N/A		#N/A	No	#N/A	No	#N/A	Yes	#N/A	117/83	#N/A	0.98	#N/A		#N/A		#N/A		#N/A
	1763	2009	IY/2009	#N/A	M	#N/A	49	#N/A	None	#N/A		#N/A		#N/A	No	#N/A	No	#N/A	Yes	#N/A	127/80	#N/A	0.96	#N/A		#N/A		#N/A		#N/A
	1764	2010	RT/2010	#N/A	M	#N/A	41	#N/A	None	#N/A		#N/A		#N/A	No	#N/A	No	#N/A	No	#N/A	124/81	#N/A	0.97	#N/A		#N/A		#N/A		#N/A
	1765	2011	UE/2011	#N/A	M	#N/A	55	#N/A	None	#N/A		#N/A		#N/A	No	#N/A	No	#N/A	No	#N/A	155/81	#N/A	0.94	#N/A		#N/A		#N/A		#N/A
	1766	2011	MD/2011	#N/A	F	#N/A	43	#N/A	None	#N/A	No	#N/A	No	#N/A	No	#N/A	No	#N/A	No	#N/A	140/80	#N/A	0.94	#N/A		#N/A		#N/A		#N/A
	1767	2012	NB/2012	#N/A	F	#N/A	49	#N/A	None	#N/A	No	#N/A	No	#N/A	No	#N/A	No	#N/A	No	#N/A	116/68	#N/A	0.96	#N/A		#N/A		#N/A		#N/A
	1768	2013	NJB/2013	#N/A	M	#N/A	45	#N/A	None	#N/A		#N/A		#N/A	No	#N/A	No	#N/A	No	#N/A	134/72	#N/A	0.97	#N/A		#N/A		#N/A		#N/A
	1769	2014	NF/2014	#N/A	F	#N/A	30	#N/A	None	#N/A	No	#N/A	No	#N/A	No	#N/A	No	#N/A	No	#N/A	134/77	#N/A	0.97	#N/A		#N/A		#N/A		#N/A
	1770	2015	MJ/2015	#N/A	M	#N/A	37	#N/A	None	#N/A		#N/A		#N/A	No	#N/A	No	#N/A	No	#N/A	139/94	#N/A	0.95	#N/A		#N/A		#N/A		#N/A
	1771	2016	TC/2016	#N/A	M	#N/A	41	#N/A	None	#N/A		#N/A		#N/A	No	#N/A	No	#N/A	No	#N/A	126/68	#N/A	0.98	#N/A		#N/A		#N/A		#N/A
	1772	2017	NE/2017	#N/A	M	#N/A	32	#N/A	None	#N/A		#N/A		#N/A	No	#N/A	No	#N/A	No	#N/A	125/80	#N/A	0.07	#N/A		#N/A		#N/A		#N/A
	1773	2018	NS/2018	#N/A	M	#N/A	20	#N/A	None	#N/A		#N/A		#N/A	No	#N/A	No	#N/A	No	#N/A	145/84	#N/A	0.97	#N/A		#N/A		#N/A		#N/A
	1774	2019	NV/2019	#N/A	F	#N/A	46	#N/A	None	#N/A	No	#N/A	No	#N/A	No	#N/A	No	#N/A	No	#N/A	121/82	#N/A	0.92	#N/A		#N/A		#N/A		#N/A
	1775	2020	MP/2020	#N/A	F	#N/A	44	#N/A	None	#N/A	No	#N/A	No	#N/A	No	#N/A	No	#N/A	No	#N/A	108/64	#N/A	0.98	#N/A		#N/A		#N/A		#N/A
	1776	2022	MT/2022	#N/A	F	#N/A	25	#N/A	None	#N/A	No	#N/A	No	#N/A	No	#N/A	No	#N/A	No	#N/A	117/73	#N/A	0.99	#N/A		#N/A		#N/A		#N/A
	1777	2023	UD/2023	#N/A	M	#N/A	41	#N/A	None	#N/A		#N/A		#N/A	No	#N/A	No	#N/A	No	#N/A	108/74	#N/A	0.96	#N/A		#N/A		#N/A		#N/A
	1778	2024	MV/2024	#N/A	F	#N/A	37	#N/A	None	#N/A	No	#N/A	No	#N/A	No	#N/A	No	#N/A	No	#N/A	105/73	#N/A	0.96	#N/A		#N/A		#N/A		#N/A
	1779	2026	NG/2026	#N/A	F	#N/A	22	#N/A	None	#N/A	No	#N/A	No	#N/A	No	#N/A	No	#N/A	No	#N/A	121/69	#N/A	0.95	#N/A		#N/A		#N/A		#N/A
	1780	2027	NS/2027	#N/A	F	#N/A	18	#N/A	None	#N/A	No	#N/A	No	#N/A	No	#N/A	No	#N/A	No	#N/A	117/68	#N/A	0.96	#N/A		#N/A		#N/A		#N/A
	1781	2028	NC/2028	#N/A	M	#N/A	40	#N/A	None	#N/A		#N/A		#N/A	No	#N/A	No	#N/A	No	#N/A	142/77	#N/A	0.97	#N/A		#N/A		#N/A		#N/A
	1782	2029	NA/2029	#N/A	F	#N/A	47	#N/A	None	#N/A	No	#N/A	No	#N/A	No	#N/A	No	#N/A	No	#N/A	140/90	#N/A	0.98	#N/A		#N/A		#N/A		#N/A
	1783	2030	NF/2030	#N/A	M	#N/A	21	#N/A	None	#N/A		#N/A		#N/A	No	#N/A	No	#N/A	No	#N/A	168/73	#N/A	0.97	#N/A		#N/A		#N/A		#N/A
	1784	2031	IE/2031	#N/A	M	#N/A	23	#N/A	None	#N/A		#N/A		#N/A	No	#N/A	No	#N/A	No	#N/A	115/65	#N/A	0.96	#N/A		#N/A		#N/A		#N/A
	1785	2032	TJC/2032	#N/A	M	#N/A	41	#N/A	None	#N/A		#N/A		#N/A	No	#N/A	No	#N/A	No	#N/A	136/78	#N/A	0.96	#N/A		#N/A		#N/A		#N/A
	1786	2033	NE/2033	#N/A	M	#N/A	39	#N/A	None	#N/A		#N/A		#N/A	No	#N/A	No	#N/A	No	#N/A	123/73	#N/A	0.97	#N/A		#N/A		#N/A		#N/A
	1787	2034	UA/2034	#N/A	F	#N/A	20	#N/A	None	#N/A	No	#N/A	No	#N/A	No	#N/A	No	#N/A	No	#N/A	140/76	#N/A	0.99	#N/A		#N/A		#N/A		#N/A
	1788	2035	US/2035	#N/A	F	#N/A	19	#N/A	None	#N/A	No	#N/A	No	#N/A	No	#N/A	No	#N/A	No	#N/A	119/72	#N/A	0.96	#N/A		#N/A		#N/A		#N/A
	1789	2036	DD/2036	#N/A	M	#N/A	34	#N/A	None	#N/A		#N/A		#N/A	No	#N/A	No	#N/A	No	#N/A	140/73	#N/A	0.96	#N/A		#N/A		#N/A		#N/A
	1790	13236	NF/13236	#N/A	M	#N/A	19	#N/A	None	#N/A		#N/A		#N/A	Yes	#N/A	No	#N/A	No	#N/A	130/67	#N/A	0.99	#N/A		#N/A		#N/A		#N/A
	1791			#N/A		#N/A		#N/A		#N/A		#N/A		#N/A		#N/A		#N/A		#N/A		#N/A		#N/A		#N/A		#N/A		#N/A
	1792			#N/A		#N/A		#N/A		#N/A		#N/A		#N/A		#N/A		#N/A		#N/A		#N/A		#N/A		#N/A		#N/A		#N/A
	1793			#N/A		#N/A		#N/A		#N/A		#N/A		#N/A		#N/A		#N/A		#N/A		#N/A		#N/A		#N/A		#N/A		#N/A
	1794			#N/A		#N/A		#N/A		#N/A		#N/A		#N/A		#N/A		#N/A		#N/A		#N/A		#N/A		#N/A		#N/A		#N/A
	1795			#N/A		#N/A		#N/A		#N/A		#N/A		#N/A		#N/A		#N/A		#N/A		#N/A		#N/A		#N/A		#N/A		#N/A
	1796			#N/A		#N/A		#N/A		#N/A		#N/A		#N/A		#N/A		#N/A		#N/A		#N/A		#N/A		#N/A		#N/A		#N/A
	1797			#N/A		#N/A		#N/A		#N/A		#N/A		#N/A		#N/A		#N/A		#N/A		#N/A		#N/A		#N/A		#N/A		#N/A
	1798			#N/A		#N/A		#N/A		#N/A		#N/A		#N/A		#N/A		#N/A		#N/A		#N/A		#N/A		#N/A		#N/A		#N/A
	1799			#N/A		#N/A		#N/A		#N/A		#N/A		#N/A		#N/A		#N/A		#N/A		#N/A		#N/A		#N/A		#N/A		#N/A
	1800			#N/A		#N/A		#N/A		#N/A		#N/A		#N/A		#N/A		#N/A		#N/A		#N/A		#N/A		#N/A		#N/A		#N/A
	1801			#N/A		#N/A		#N/A		#N/A		#N/A		#N/A		#N/A		#N/A		#N/A		#N/A		#N/A		#N/A		#N/A		#N/A
	1802			#N/A		#N/A		#N/A		#N/A		#N/A		#N/A		#N/A		#N/A		#N/A		#N/A		#N/A		#N/A		#N/A		#N/A
	1803			#N/A		#N/A		#N/A		#N/A		#N/A		#N/A		#N/A		#N/A		#N/A		#N/A		#N/A		#N/A		#N/A		#N/A
	1804			#N/A		#N/A		#N/A		#N/A		#N/A		#N/A		#N/A		#N/A		#N/A		#N/A		#N/A		#N/A		#N/A		#N/A
	1805			#N/A		#N/A		#N/A		#N/A		#N/A		#N/A		#N/A		#N/A		#N/A		#N/A		#N/A		#N/A		#N/A		#N/A
	1806			#N/A		#N/A		#N/A		#N/A		#N/A		#N/A		#N/A		#N/A		#N/A		#N/A		#N/A		#N/A		#N/A		#N/A
	1807			#N/A		#N/A		#N/A		#N/A		#N/A		#N/A		#N/A		#N/A		#N/A		#N/A		#N/A		#N/A		#N/A		#N/A
	1808			#N/A		#N/A		#N/A		#N/A		#N/A		#N/A		#N/A		#N/A		#N/A		#N/A		#N/A		#N/A		#N/A		#N/A
	1809			#N/A		#N/A		#N/A		#N/A		#N/A		#N/A		#N/A		#N/A		#N/A		#N/A		#N/A		#N/A		#N/A		#N/A
	1810			#N/A		#N/A		#N/A		#N/A		#N/A		#N/A		#N/A		#N/A		#N/A		#N/A		#N/A		#N/A		#N/A		#N/A
	1811			#N/A		#N/A		#N/A		#N/A		#N/A		#N/A		#N/A		#N/A		#N/A		#N/A		#N/A		#N/A		#N/A		#N/A
	1812			#N/A		#N/A		#N/A		#N/A		#N/A		#N/A		#N/A		#N/A		#N/A		#N/A		#N/A		#N/A		#N/A		#N/A
	1813			#N/A		#N/A		#N/A		#N/A		#N/A		#N/A		#N/A		#N/A		#N/A		#N/A		#N/A		#N/A		#N/A		#N/A
	1814			#N/A		#N/A		#N/A		#N/A		#N/A		#N/A		#N/A		#N/A		#N/A		#N/A		#N/A		#N/A		#N/A		#N/A
	1815			#N/A		#N/A		#N/A		#N/A		#N/A		#N/A		#N/A		#N/A		#N/A		#N/A		#N/A		#N/A		#N/A		#N/A
	1816			#N/A		#N/A		#N/A		#N/A		#N/A		#N/A		#N/A		#N/A		#N/A		#N/A		#N/A		#N/A		#N/A		#N/A
	1817			#N/A		#N/A		#N/A		#N/A		#N/A		#N/A		#N/A		#N/A		#N/A		#N/A		#N/A		#N/A		#N/A		#N/A
	1818			#N/A		#N/A		#N/A		#N/A		#N/A		#N/A		#N/A		#N/A		#N/A		#N/A		#N/A		#N/A		#N/A		#N/A
	1819			#N/A		#N/A		#N/A		#N/A		#N/A		#N/A		#N/A		#N/A		#N/A		#N/A		#N/A		#N/A		#N/A		#N/A
	1820			#N/A		#N/A		#N/A		#N/A		#N/A		#N/A		#N/A		#N/A		#N/A		#N/A		#N/A		#N/A		#N/A		#N/A
	1821			#N/A		#N/A		#N/A		#N/A		#N/A		#N/A		#N/A		#N/A		#N/A		#N/A		#N/A		#N/A		#N/A		#N/A
	1822			#N/A		#N/A		#N/A		#N/A		#N/A		#N/A		#N/A		#N/A		#N/A		#N/A		#N/A		#N/A		#N/A		#N/A
	1823			#N/A		#N/A		#N/A		#N/A		#N/A		#N/A		#N/A		#N/A		#N/A		#N/A		#N/A		#N/A		#N/A		#N/A
	1824			#N/A		#N/A		#N/A		#N/A		#N/A		#N/A		#N/A		#N/A		#N/A		#N/A		#N/A		#N/A		#N/A		#N/A
	1825			#N/A		#N/A		#N/A		#N/A		#N/A		#N/A		#N/A		#N/A		#N/A		#N/A		#N/A		#N/A		#N/A		#N/A
	1826			#N/A		#N/A		#N/A		#N/A		#N/A		#N/A		#N/A		#N/A		#N/A		#N/A		#N/A		#N/A		#N/A		#N/A
	1827			#N/A		#N/A		#N/A		#N/A		#N/A		#N/A		#N/A		#N/A		#N/A		#N/A		#N/A		#N/A		#N/A		#N/A
	1828			#N/A		#N/A		#N/A		#N/A		#N/A		#N/A		#N/A		#N/A		#N/A		#N/A		#N/A		#N/A		#N/A		#N/A
	1829			#N/A		#N/A		#N/A		#N/A		#N/A		#N/A		#N/A		#N/A		#N/A		#N/A		#N/A		#N/A		#N/A		#N/A
	1830			#N/A		#N/A		#N/A		#N/A		#N/A		#N/A		#N/A		#N/A		#N/A		#N/A		#N/A		#N/A		#N/A		#N/A
	1831			#N/A		#N/A		#N/A		#N/A		#N/A		#N/A		#N/A		#N/A		#N/A		#N/A		#N/A		#N/A		#N/A		#N/A
	1832			#N/A		#N/A		#N/A		#N/A		#N/A		#N/A		#N/A		#N/A		#N/A		#N/A		#N/A		#N/A		#N/A		#N/A
	1833			#N/A		#N/A		#N/A		#N/A		#N/A		#N/A		#N/A		#N/A		#N/A		#N/A		#N/A		#N/A		#N/A		#N/A
	1834			#N/A		#N/A		#N/A		#N/A		#N/A		#N/A		#N/A		#N/A		#N/A		#N/A		#N/A		#N/A		#N/A		#N/A
	1835			#N/A		#N/A		#N/A		#N/A		#N/A		#N/A		#N/A		#N/A		#N/A		#N/A		#N/A		#N/A		#N/A		#N/A
	1836			#N/A		#N/A		#N/A		#N/A		#N/A		#N/A		#N/A		#N/A		#N/A		#N/A		#N/A		#N/A		#N/A		#N/A
	1837			#N/A		#N/A		#N/A		#N/A		#N/A		#N/A		#N/A		#N/A		#N/A		#N/A		#N/A		#N/A		#N/A		#N/A
	1838			#N/A		#N/A		#N/A		#N/A		#N/A		#N/A		#N/A		#N/A		#N/A		#N/A		#N/A		#N/A		#N/A		#N/A
	1839			#N/A		#N/A		#N/A		#N/A		#N/A		#N/A		#N/A		#N/A		#N/A		#N/A		#N/A		#N/A		#N/A		#N/A
	1840			#N/A		#N/A		#N/A		#N/A		#N/A		#N/A		#N/A		#N/A		#N/A		#N/A		#N/A		#N/A		#N/A		#N/A
	1841			#N/A		#N/A		#N/A		#N/A		#N/A		#N/A		#N/A		#N/A		#N/A		#N/A		#N/A		#N/A		#N/A		#N/A
	1842			#N/A		#N/A		#N/A		#N/A		#N/A		#N/A		#N/A		#N/A		#N/A		#N/A		#N/A		#N/A		#N/A		#N/A
	1843			#N/A		#N/A		#N/A		#N/A		#N/A		#N/A		#N/A		#N/A		#N/A		#N/A		#N/A		#N/A		#N/A		#N/A
	1844			#N/A		#N/A		#N/A		#N/A		#N/A		#N/A		#N/A		#N/A		#N/A		#N/A		#N/A		#N/A		#N/A		#N/A
	1845			#N/A		#N/A		#N/A		#N/A		#N/A		#N/A		#N/A		#N/A		#N/A		#N/A		#N/A		#N/A		#N/A		#N/A
	1846			#N/A		#N/A		#N/A		#N/A		#N/A		#N/A		#N/A		#N/A		#N/A		#N/A		#N/A		#N/A		#N/A		#N/A
	1847			#N/A		#N/A		#N/A		#N/A		#N/A		#N/A		#N/A		#N/A		#N/A		#N/A		#N/A		#N/A		#N/A		#N/A
	1848			#N/A		#N/A		#N/A		#N/A		#N/A		#N/A		#N/A		#N/A		#N/A		#N/A		#N/A		#N/A		#N/A		#N/A
	1849			#N/A		#N/A		#N/A		#N/A		#N/A		#N/A		#N/A		#N/A		#N/A		#N/A		#N/A		#N/A		#N/A		#N/A
	1850			#N/A		#N/A		#N/A		#N/A		#N/A		#N/A		#N/A		#N/A		#N/A		#N/A		#N/A		#N/A		#N/A		#N/A
	1851			#N/A		#N/A		#N/A		#N/A		#N/A		#N/A		#N/A		#N/A		#N/A		#N/A		#N/A		#N/A		#N/A		#N/A
	1852			#N/A		#N/A		#N/A		#N/A		#N/A		#N/A		#N/A		#N/A		#N/A		#N/A		#N/A		#N/A		#N/A		#N/A
	1853			#N/A		#N/A		#N/A		#N/A		#N/A		#N/A		#N/A		#N/A		#N/A		#N/A		#N/A		#N/A		#N/A		#N/A
	1854			#N/A		#N/A		#N/A		#N/A		#N/A		#N/A		#N/A		#N/A		#N/A		#N/A		#N/A		#N/A		#N/A		#N/A
	1855			#N/A		#N/A		#N/A		#N/A		#N/A		#N/A		#N/A		#N/A		#N/A		#N/A		#N/A		#N/A		#N/A		#N/A
	1856			#N/A		#N/A		#N/A		#N/A		#N/A		#N/A		#N/A		#N/A		#N/A		#N/A		#N/A		#N/A		#N/A		#N/A
	1857			#N/A		#N/A		#N/A		#N/A		#N/A		#N/A		#N/A		#N/A		#N/A		#N/A		#N/A		#N/A		#N/A		#N/A
	1858			#N/A		#N/A		#N/A		#N/A		#N/A		#N/A		#N/A		#N/A		#N/A		#N/A		#N/A		#N/A		#N/A		#N/A
	1859			#N/A		#N/A		#N/A		#N/A		#N/A		#N/A		#N/A		#N/A		#N/A		#N/A		#N/A		#N/A		#N/A		#N/A
	1860			#N/A		#N/A		#N/A		#N/A		#N/A		#N/A		#N/A		#N/A		#N/A		#N/A		#N/A		#N/A		#N/A		#N/A
	1861			#N/A		#N/A		#N/A		#N/A		#N/A		#N/A		#N/A		#N/A		#N/A		#N/A		#N/A		#N/A		#N/A		#N/A
	1862			#N/A		#N/A		#N/A		#N/A		#N/A		#N/A		#N/A		#N/A		#N/A		#N/A		#N/A		#N/A		#N/A		#N/A
	1863			#N/A		#N/A		#N/A		#N/A		#N/A		#N/A		#N/A		#N/A		#N/A		#N/A		#N/A		#N/A		#N/A		#N/A
	1864			#N/A		#N/A		#N/A		#N/A		#N/A		#N/A		#N/A		#N/A		#N/A		#N/A		#N/A		#N/A		#N/A		#N/A
	1865			#N/A		#N/A		#N/A		#N/A		#N/A		#N/A		#N/A		#N/A		#N/A		#N/A		#N/A		#N/A		#N/A		#N/A
	1866			#N/A		#N/A		#N/A		#N/A		#N/A		#N/A		#N/A		#N/A		#N/A		#N/A		#N/A		#N/A		#N/A		#N/A
	1867			#N/A		#N/A		#N/A		#N/A		#N/A		#N/A		#N/A		#N/A		#N/A		#N/A		#N/A		#N/A		#N/A		#N/A
	1868			#N/A		#N/A		#N/A		#N/A		#N/A		#N/A		#N/A		#N/A		#N/A		#N/A		#N/A		#N/A		#N/A		#N/A
	1869			#N/A		#N/A		#N/A		#N/A		#N/A		#N/A		#N/A		#N/A		#N/A		#N/A		#N/A		#N/A		#N/A		#N/A
	1870			#N/A		#N/A		#N/A		#N/A		#N/A		#N/A		#N/A		#N/A		#N/A		#N/A		#N/A		#N/A		#N/A		#N/A
	1871			#N/A		#N/A		#N/A		#N/A		#N/A		#N/A		#N/A		#N/A		#N/A		#N/A		#N/A		#N/A		#N/A		#N/A
	1872			#N/A		#N/A		#N/A		#N/A		#N/A		#N/A		#N/A		#N/A		#N/A		#N/A		#N/A		#N/A		#N/A		#N/A
	1873			#N/A		#N/A		#N/A		#N/A		#N/A		#N/A		#N/A		#N/A		#N/A		#N/A		#N/A		#N/A		#N/A		#N/A
	1874			#N/A		#N/A		#N/A		#N/A		#N/A		#N/A		#N/A		#N/A		#N/A		#N/A		#N/A		#N/A		#N/A		#N/A
	1875			#N/A		#N/A		#N/A		#N/A		#N/A		#N/A		#N/A		#N/A		#N/A		#N/A		#N/A		#N/A		#N/A		#N/A
	1876			#N/A		#N/A		#N/A		#N/A		#N/A		#N/A		#N/A		#N/A		#N/A		#N/A		#N/A		#N/A		#N/A		#N/A
	1877			#N/A		#N/A		#N/A		#N/A		#N/A		#N/A		#N/A		#N/A		#N/A		#N/A		#N/A		#N/A		#N/A		#N/A
	1878			#N/A		#N/A		#N/A		#N/A		#N/A		#N/A		#N/A		#N/A		#N/A		#N/A		#N/A		#N/A		#N/A		#N/A
	1879			#N/A		#N/A		#N/A		#N/A		#N/A		#N/A		#N/A		#N/A		#N/A		#N/A		#N/A		#N/A		#N/A		#N/A
	1880			#N/A		#N/A		#N/A		#N/A		#N/A		#N/A		#N/A		#N/A		#N/A		#N/A		#N/A		#N/A		#N/A		#N/A
	1881			#N/A		#N/A		#N/A		#N/A		#N/A		#N/A		#N/A		#N/A		#N/A		#N/A		#N/A		#N/A		#N/A		#N/A
	1882			#N/A		#N/A		#N/A		#N/A		#N/A		#N/A		#N/A		#N/A		#N/A		#N/A		#N/A		#N/A		#N/A		#N/A
	1883			#N/A		#N/A		#N/A		#N/A		#N/A		#N/A		#N/A		#N/A		#N/A		#N/A		#N/A		#N/A		#N/A		#N/A
	1884			#N/A		#N/A		#N/A		#N/A		#N/A		#N/A		#N/A		#N/A		#N/A		#N/A		#N/A		#N/A		#N/A		#N/A
	1885			#N/A		#N/A		#N/A		#N/A		#N/A		#N/A		#N/A		#N/A		#N/A		#N/A		#N/A		#N/A		#N/A		#N/A
	1886			#N/A		#N/A		#N/A		#N/A		#N/A		#N/A		#N/A		#N/A		#N/A		#N/A		#N/A		#N/A		#N/A		#N/A
	1887			#N/A		#N/A		#N/A		#N/A		#N/A		#N/A		#N/A		#N/A		#N/A		#N/A		#N/A		#N/A		#N/A		#N/A
	1888			#N/A		#N/A		#N/A		#N/A		#N/A		#N/A		#N/A		#N/A		#N/A		#N/A		#N/A		#N/A		#N/A		#N/A
	1889			#N/A		#N/A		#N/A		#N/A		#N/A		#N/A		#N/A		#N/A		#N/A		#N/A		#N/A		#N/A		#N/A		#N/A
	1890			#N/A		#N/A		#N/A		#N/A		#N/A		#N/A		#N/A		#N/A		#N/A		#N/A		#N/A		#N/A		#N/A		#N/A
	1891			#N/A		#N/A		#N/A		#N/A		#N/A		#N/A		#N/A		#N/A		#N/A		#N/A		#N/A		#N/A		#N/A		#N/A
	1892			#N/A		#N/A		#N/A		#N/A		#N/A		#N/A		#N/A		#N/A		#N/A		#N/A		#N/A		#N/A		#N/A		#N/A
	1893			#N/A		#N/A		#N/A		#N/A		#N/A		#N/A		#N/A		#N/A		#N/A		#N/A		#N/A		#N/A		#N/A		#N/A
	1894			#N/A		#N/A		#N/A		#N/A		#N/A		#N/A		#N/A		#N/A		#N/A		#N/A		#N/A		#N/A		#N/A		#N/A
	1895			#N/A		#N/A		#N/A		#N/A		#N/A		#N/A		#N/A		#N/A		#N/A		#N/A		#N/A		#N/A		#N/A		#N/A
	1896			#N/A		#N/A		#N/A		#N/A		#N/A		#N/A		#N/A		#N/A		#N/A		#N/A		#N/A		#N/A		#N/A		#N/A
	1897			#N/A		#N/A		#N/A		#N/A		#N/A		#N/A		#N/A		#N/A		#N/A		#N/A		#N/A		#N/A		#N/A		#N/A
	1898			#N/A		#N/A		#N/A		#N/A		#N/A		#N/A		#N/A		#N/A		#N/A		#N/A		#N/A		#N/A		#N/A		#N/A
	1899			#N/A		#N/A		#N/A		#N/A		#N/A		#N/A		#N/A		#N/A		#N/A		#N/A		#N/A		#N/A		#N/A		#N/A
	1900			#N/A		#N/A		#N/A		#N/A		#N/A		#N/A		#N/A		#N/A		#N/A		#N/A		#N/A		#N/A		#N/A		#N/A
	1901			#N/A		#N/A		#N/A		#N/A		#N/A		#N/A		#N/A		#N/A		#N/A		#N/A		#N/A		#N/A		#N/A		#N/A
	1902			#N/A		#N/A		#N/A		#N/A		#N/A		#N/A		#N/A		#N/A		#N/A		#N/A		#N/A		#N/A		#N/A		#N/A
	1903			#N/A		#N/A		#N/A		#N/A		#N/A		#N/A		#N/A		#N/A		#N/A		#N/A		#N/A		#N/A		#N/A		#N/A
	1904			#N/A		#N/A		#N/A		#N/A		#N/A		#N/A		#N/A		#N/A		#N/A		#N/A		#N/A		#N/A		#N/A		#N/A
	1905			#N/A		#N/A		#N/A		#N/A		#N/A		#N/A		#N/A		#N/A		#N/A		#N/A		#N/A		#N/A		#N/A		#N/A
	1906			#N/A		#N/A		#N/A		#N/A		#N/A		#N/A		#N/A		#N/A		#N/A		#N/A		#N/A		#N/A		#N/A		#N/A
	1907			#N/A		#N/A		#N/A		#N/A		#N/A		#N/A		#N/A		#N/A		#N/A		#N/A		#N/A		#N/A		#N/A		#N/A
	1908			#N/A		#N/A		#N/A		#N/A		#N/A		#N/A		#N/A		#N/A		#N/A		#N/A		#N/A		#N/A		#N/A		#N/A
	1909			#N/A		#N/A		#N/A		#N/A		#N/A		#N/A		#N/A		#N/A		#N/A		#N/A		#N/A		#N/A		#N/A		#N/A
	1910			#N/A		#N/A		#N/A		#N/A		#N/A		#N/A		#N/A		#N/A		#N/A		#N/A		#N/A		#N/A		#N/A		#N/A
	1911			#N/A		#N/A		#N/A		#N/A		#N/A		#N/A		#N/A		#N/A		#N/A		#N/A		#N/A		#N/A		#N/A		#N/A
	1912			#N/A		#N/A		#N/A		#N/A		#N/A		#N/A		#N/A		#N/A		#N/A		#N/A		#N/A		#N/A		#N/A		#N/A
	1913			#N/A		#N/A		#N/A		#N/A		#N/A		#N/A		#N/A		#N/A		#N/A		#N/A		#N/A		#N/A		#N/A		#N/A
	1914			#N/A		#N/A		#N/A		#N/A		#N/A		#N/A		#N/A		#N/A		#N/A		#N/A		#N/A		#N/A		#N/A		#N/A
	1915			#N/A		#N/A		#N/A		#N/A		#N/A		#N/A		#N/A		#N/A		#N/A		#N/A		#N/A		#N/A		#N/A		#N/A
	1916			#N/A		#N/A		#N/A		#N/A		#N/A		#N/A		#N/A		#N/A		#N/A		#N/A		#N/A		#N/A		#N/A		#N/A
	1917			#N/A		#N/A		#N/A		#N/A		#N/A		#N/A		#N/A		#N/A		#N/A		#N/A		#N/A		#N/A		#N/A		#N/A
	1918			#N/A		#N/A		#N/A		#N/A		#N/A		#N/A		#N/A		#N/A		#N/A		#N/A		#N/A		#N/A		#N/A		#N/A
	1919			#N/A		#N/A		#N/A		#N/A		#N/A		#N/A		#N/A		#N/A		#N/A		#N/A		#N/A		#N/A		#N/A		#N/A
	1920			#N/A		#N/A		#N/A		#N/A		#N/A		#N/A		#N/A		#N/A		#N/A		#N/A		#N/A		#N/A		#N/A		#N/A
	1921			#N/A		#N/A		#N/A		#N/A		#N/A		#N/A		#N/A		#N/A		#N/A		#N/A		#N/A		#N/A		#N/A		#N/A
	1922			#N/A		#N/A		#N/A		#N/A		#N/A		#N/A		#N/A		#N/A		#N/A		#N/A		#N/A		#N/A		#N/A		#N/A
	1923			#N/A		#N/A		#N/A		#N/A		#N/A		#N/A		#N/A		#N/A		#N/A		#N/A		#N/A		#N/A		#N/A		#N/A
	1924			#N/A		#N/A		#N/A		#N/A		#N/A		#N/A		#N/A		#N/A		#N/A		#N/A		#N/A		#N/A		#N/A		#N/A
	1925			#N/A		#N/A		#N/A		#N/A		#N/A		#N/A		#N/A		#N/A		#N/A		#N/A		#N/A		#N/A		#N/A		#N/A
	1926			#N/A		#N/A		#N/A		#N/A		#N/A		#N/A		#N/A		#N/A		#N/A		#N/A		#N/A		#N/A		#N/A		#N/A
	1927			#N/A		#N/A		#N/A		#N/A		#N/A		#N/A		#N/A		#N/A		#N/A		#N/A		#N/A		#N/A		#N/A		#N/A
	1928			#N/A		#N/A		#N/A		#N/A		#N/A		#N/A		#N/A		#N/A		#N/A		#N/A		#N/A		#N/A		#N/A		#N/A
	1929			#N/A		#N/A		#N/A		#N/A		#N/A		#N/A		#N/A		#N/A		#N/A		#N/A		#N/A		#N/A		#N/A		#N/A
	1930			#N/A		#N/A		#N/A		#N/A		#N/A		#N/A		#N/A		#N/A		#N/A		#N/A		#N/A		#N/A		#N/A		#N/A
	1931			#N/A		#N/A		#N/A		#N/A		#N/A		#N/A		#N/A		#N/A		#N/A		#N/A		#N/A		#N/A		#N/A		#N/A
	1932			#N/A		#N/A		#N/A		#N/A		#N/A		#N/A		#N/A		#N/A		#N/A		#N/A		#N/A		#N/A		#N/A		#N/A
	1933			#N/A		#N/A		#N/A		#N/A		#N/A		#N/A		#N/A		#N/A		#N/A		#N/A		#N/A		#N/A		#N/A		#N/A
	1934			#N/A		#N/A		#N/A		#N/A		#N/A		#N/A		#N/A		#N/A		#N/A		#N/A		#N/A		#N/A		#N/A		#N/A
	1935			#N/A		#N/A		#N/A		#N/A		#N/A		#N/A		#N/A		#N/A		#N/A		#N/A		#N/A		#N/A		#N/A		#N/A
	1936			#N/A		#N/A		#N/A		#N/A		#N/A		#N/A		#N/A		#N/A		#N/A		#N/A		#N/A		#N/A		#N/A		#N/A
	1937			#N/A		#N/A		#N/A		#N/A		#N/A		#N/A		#N/A		#N/A		#N/A		#N/A		#N/A		#N/A		#N/A		#N/A
	1938			#N/A		#N/A		#N/A		#N/A		#N/A		#N/A		#N/A		#N/A		#N/A		#N/A		#N/A		#N/A		#N/A		#N/A
	1939			#N/A		#N/A		#N/A		#N/A		#N/A		#N/A		#N/A		#N/A		#N/A		#N/A		#N/A		#N/A		#N/A		#N/A
	1940			#N/A		#N/A		#N/A		#N/A		#N/A		#N/A		#N/A		#N/A		#N/A		#N/A		#N/A		#N/A		#N/A		#N/A
	1941			#N/A		#N/A		#N/A		#N/A		#N/A		#N/A		#N/A		#N/A		#N/A		#N/A		#N/A		#N/A		#N/A		#N/A
	1942			#N/A		#N/A		#N/A		#N/A		#N/A		#N/A		#N/A		#N/A		#N/A		#N/A		#N/A		#N/A		#N/A		#N/A
	1943			#N/A		#N/A		#N/A		#N/A		#N/A		#N/A		#N/A		#N/A		#N/A		#N/A		#N/A		#N/A		#N/A		#N/A
	1944			#N/A		#N/A		#N/A		#N/A		#N/A		#N/A		#N/A		#N/A		#N/A		#N/A		#N/A		#N/A		#N/A		#N/A
	1945			#N/A		#N/A		#N/A		#N/A		#N/A		#N/A		#N/A		#N/A		#N/A		#N/A		#N/A		#N/A		#N/A		#N/A
	1946			#N/A		#N/A		#N/A		#N/A		#N/A		#N/A		#N/A		#N/A		#N/A		#N/A		#N/A		#N/A		#N/A		#N/A
	1947			#N/A		#N/A		#N/A		#N/A		#N/A		#N/A		#N/A		#N/A		#N/A		#N/A		#N/A		#N/A		#N/A		#N/A
	1948			#N/A		#N/A		#N/A		#N/A		#N/A		#N/A		#N/A		#N/A		#N/A		#N/A		#N/A		#N/A		#N/A		#N/A
	1949			#N/A		#N/A		#N/A		#N/A		#N/A		#N/A		#N/A		#N/A		#N/A		#N/A		#N/A		#N/A		#N/A		#N/A
	1950			#N/A		#N/A		#N/A		#N/A		#N/A		#N/A		#N/A		#N/A		#N/A		#N/A		#N/A		#N/A		#N/A		#N/A
	1951			#N/A		#N/A		#N/A		#N/A		#N/A		#N/A		#N/A		#N/A		#N/A		#N/A		#N/A		#N/A		#N/A		#N/A
	1952			#N/A		#N/A		#N/A		#N/A		#N/A		#N/A		#N/A		#N/A		#N/A		#N/A		#N/A		#N/A		#N/A		#N/A
	1953			#N/A		#N/A		#N/A		#N/A		#N/A		#N/A		#N/A		#N/A		#N/A		#N/A		#N/A		#N/A		#N/A		#N/A
	1954			#N/A		#N/A		#N/A		#N/A		#N/A		#N/A		#N/A		#N/A		#N/A		#N/A		#N/A		#N/A		#N/A		#N/A
	1955			#N/A		#N/A		#N/A		#N/A		#N/A		#N/A		#N/A		#N/A		#N/A		#N/A		#N/A		#N/A		#N/A		#N/A
	1956			#N/A		#N/A		#N/A		#N/A		#N/A		#N/A		#N/A		#N/A		#N/A		#N/A		#N/A		#N/A		#N/A		#N/A
	1957			#N/A		#N/A		#N/A		#N/A		#N/A		#N/A		#N/A		#N/A		#N/A		#N/A		#N/A		#N/A		#N/A		#N/A
	1958			#N/A		#N/A		#N/A		#N/A		#N/A		#N/A		#N/A		#N/A		#N/A		#N/A		#N/A		#N/A		#N/A		#N/A
	1959			#N/A		#N/A		#N/A		#N/A		#N/A		#N/A		#N/A		#N/A		#N/A		#N/A		#N/A		#N/A		#N/A		#N/A
	1960			#N/A		#N/A		#N/A		#N/A		#N/A		#N/A		#N/A		#N/A		#N/A		#N/A		#N/A		#N/A		#N/A		#N/A
	1961			#N/A		#N/A		#N/A		#N/A		#N/A		#N/A		#N/A		#N/A		#N/A		#N/A		#N/A		#N/A		#N/A		#N/A
	1962			#N/A		#N/A		#N/A		#N/A		#N/A		#N/A		#N/A		#N/A		#N/A		#N/A		#N/A		#N/A		#N/A		#N/A
	1963			#N/A		#N/A		#N/A		#N/A		#N/A		#N/A		#N/A		#N/A		#N/A		#N/A		#N/A		#N/A		#N/A		#N/A
	1964			#N/A		#N/A		#N/A		#N/A		#N/A		#N/A		#N/A		#N/A		#N/A		#N/A		#N/A		#N/A		#N/A		#N/A
	1965			#N/A		#N/A		#N/A		#N/A		#N/A		#N/A		#N/A		#N/A		#N/A		#N/A		#N/A		#N/A		#N/A		#N/A
	1966			#N/A		#N/A		#N/A		#N/A		#N/A		#N/A		#N/A		#N/A		#N/A		#N/A		#N/A		#N/A		#N/A		#N/A
	1967			#N/A		#N/A		#N/A		#N/A		#N/A		#N/A		#N/A		#N/A		#N/A		#N/A		#N/A		#N/A		#N/A		#N/A
	1968			#N/A		#N/A		#N/A		#N/A		#N/A		#N/A		#N/A		#N/A		#N/A		#N/A		#N/A		#N/A		#N/A		#N/A
	1969			#N/A		#N/A		#N/A		#N/A		#N/A		#N/A		#N/A		#N/A		#N/A		#N/A		#N/A		#N/A		#N/A		#N/A
	1970			#N/A		#N/A		#N/A		#N/A		#N/A		#N/A		#N/A		#N/A		#N/A		#N/A		#N/A		#N/A		#N/A		#N/A
	1971			#N/A		#N/A		#N/A		#N/A		#N/A		#N/A		#N/A		#N/A		#N/A		#N/A		#N/A		#N/A		#N/A		#N/A
	1972			#N/A		#N/A		#N/A		#N/A		#N/A		#N/A		#N/A		#N/A		#N/A		#N/A		#N/A		#N/A		#N/A		#N/A
	1973			#N/A		#N/A		#N/A		#N/A		#N/A		#N/A		#N/A		#N/A		#N/A		#N/A		#N/A		#N/A		#N/A		#N/A
	1974			#N/A		#N/A		#N/A		#N/A		#N/A		#N/A		#N/A		#N/A		#N/A		#N/A		#N/A		#N/A		#N/A		#N/A
	1975			#N/A		#N/A		#N/A		#N/A		#N/A		#N/A		#N/A		#N/A		#N/A		#N/A		#N/A		#N/A		#N/A		#N/A
	1976			#N/A		#N/A		#N/A		#N/A		#N/A		#N/A		#N/A		#N/A		#N/A		#N/A		#N/A		#N/A		#N/A		#N/A
	1977			#N/A		#N/A		#N/A		#N/A		#N/A		#N/A		#N/A		#N/A		#N/A		#N/A		#N/A		#N/A		#N/A		#N/A
	1978			#N/A		#N/A		#N/A		#N/A		#N/A		#N/A		#N/A		#N/A		#N/A		#N/A		#N/A		#N/A		#N/A		#N/A
	1979			#N/A		#N/A		#N/A		#N/A		#N/A		#N/A		#N/A		#N/A		#N/A		#N/A		#N/A		#N/A		#N/A		#N/A
	1980			#N/A		#N/A		#N/A		#N/A		#N/A		#N/A		#N/A		#N/A		#N/A		#N/A		#N/A		#N/A		#N/A		#N/A
	1981			#N/A		#N/A		#N/A		#N/A		#N/A		#N/A		#N/A		#N/A		#N/A		#N/A		#N/A		#N/A		#N/A		#N/A
	1982			#N/A		#N/A		#N/A		#N/A		#N/A		#N/A		#N/A		#N/A		#N/A		#N/A		#N/A		#N/A		#N/A		#N/A
	1983			#N/A		#N/A		#N/A		#N/A		#N/A		#N/A		#N/A		#N/A		#N/A		#N/A		#N/A		#N/A		#N/A		#N/A
	1984			#N/A		#N/A		#N/A		#N/A		#N/A		#N/A		#N/A		#N/A		#N/A		#N/A		#N/A		#N/A		#N/A		#N/A
	1985			#N/A		#N/A		#N/A		#N/A		#N/A		#N/A		#N/A		#N/A		#N/A		#N/A		#N/A		#N/A		#N/A		#N/A
[truncated: 15 more rows]

## Sheet: Sheet2
			Predicting the risk of SARS-Cov2 severe infection and co-morbidity and Reducing Socioeconomic Impacts: Identification of high risk population Project													k, fv ;/.
							Study Population
						Liver (i)	Yes	Yes	Yes	Yes	Yes
						Diabetes (ii)	No	No	No	No	No
						Lung (iii)
						Bowel (iv)
						Stomach (v)
						Hypertension (vi)
						Asthma (vii)
						Cancer (viii)
						Heart (ix)
						Kidney (x)
						Other
						None
	S/N	Participant Code	Participant Code2	Participant Code3	Gender	Age	Chronic disease	Menstruation period (female)	Contraception pills (female)	Alcohol	Smoking	Vaccination	Blood pressure	Oxygen saturation	d-ROM (U. CARR)	PAT (U. CARR)	0SI	Column1
	1	281	ID/281	#REF!	F	20	None	No	No	Yes	No	Yes
	2	283	IN/283	#REF!	M	23	None			No	No	No	124/69	0.94	413	2691	79
	3	283	UJ/293	#REF!	F	24	None	Yes	Yes	No	No	No	134/61	0.96	234	800	135
	4	285	TA/285	#REF!	M	32	None			No	No	No	122/74	0.97
	5	286	NA/286	#REF!	M	22	None			Yes	No	No
	6	287	ND/287	#REF!	M	24	None			No	No	No	132/72	0.98
	7	289	NA/289	#REF!	F	30	None	No	No	Yes	No	No	132/76	0.99
	8	291	DD/291	#REF!	F	20	None	No	No	No	No	No	128/58	0.98
	9	293	DT/293	#REF!	M	23	None			Yes	No	No	134/61	965	392	3301	140	2foi
	10	295	TP/295	#REF!	F	28	Other	No	Yes	No	No	No	170/86	0.97	490	3734	127
	11	296	KS/296	#REF!	M	62	None			No	No	No	124/69	0.97	443	3219	97
	12	298	UV298	#REF!	F	18	None	No	No	No	No	No	107/75	0.98	563	3606	167
	13	299	NF/299	#REF!	M	25	None			Yes	No	No	127/44	0.95	392	3301	140	2foi
	14	301	HJD/301	#REF!	M	25	None			Yes	No	No	122/65	0.96
	15	302	UC/302	#REF!	F	37	None	No	No	No	No	No	128/71	0.98	486	3407	134
	16	303	ID/303	#REF!	F	18	None	No	No	No	No	No
	17	305	MP/305	#REF!	M	20	None			No	No	No	122/66	0.98	367	235	182
	18	306	ME/306	#REF!	M	32	None			Yes	No	No	133/71	0.94	404	3681	80
	19	307	UP/307	#REF!	M	27	None			Yes	No	No	147/87	0.94	350	3461	49
	20	308	NE/308	#REF!	M	33	None			No	No	No	125/76	0.99	233	3177	27
	21	311	HE/311	#REF!	M	34	None			No	No	No	127/76	0.96	485	3407	122
	22	313	RJD/313	#REF!	M	32	Other			No	No	No	122/66	0.97
	23	314	HPC/314	#REF!	M	61	Other			No	Yes	No	114/86	0.97	429	4311	104
	24	315	MJ/315	#REF!	M	38	None			Yes	No	No	119/71	0.96
	25	316	IN/316	#REF!	M	35	None			Yes	No	No	129/62	0.98	344	2943	39
	26	317	MP/317	#REF!	M	23	Other			No	No	No	115/67	0.95
	27	318	VJ/318	#REF!	F	39	None	Yes	No	No	No	Yes	110/67	0.99	315	3297	29
	28	319	HJC/319	#REF!	M	32	None			Yes	No	No	126/65	0.96
	29	321	NJ/321	#REF!	M	48	None			Yes	No	No	152/96	0.97	369	3904	67
	30	322	ND/322	#REF!	F	43	None	No	Yes	No	No	No	113/73	0.99	348	2638	41
	31	323	NC/323	#REF!	M	27	None			No	No	No	141/89	0.96
	32	325	MS/325	#REF!	M	30	None			Yes	No	No	120/74	0.95
	33	327	NS/327	#REF!	F	50	Other	No	No	No	No	No	103/70	0.96	495	3241	126
[truncated: 170 more rows]

## Sheet: Sheet1
			Predicting the risk of SARS-Cov2 severe infection and co-morbidity and Reducing Socioeconomic Impacts: Identification of high risk population Project
[truncated: 351 more rows]
